# Supplementary material for: Temporal Proteomic Analysis of BK Polyomavirus Infection Reveals Virus-Induced G2 Arrest and Highly Effective Evasion of Innate Immune Sensing
Source: J Virol. 2019 Jul 30;93(16):e00595-19. doi: 10.1128/JVI.00595-19 (PMC6675895; doi:10.1128/JVI.00595-19)
Supplement: Supplemental file 1 [file JVI.00595-19-s0001.xlsx]

## Sheet: DATA
				Peptides		Experiment 1 - Signal:noise										Experiment 2 - Signal:noise
Species	Uniprot-l	Gene Symbol	Description	Exp1	Exp2	HU cells - Mock infected 24 hpi	HU cells - Mock infected 72 hpi	HU cells - BK infected 24 hpi	HU cells - BK infected 48 hpi	HU cells - BK infected 72 hpi	RPTE cells - Mock infected 24 hpi	RPTE cells - Mock infected 72 hpi	RPTE cells - BK infected 24 hpi	RPTE cells - BK infected 48 hpi	RPTE cells - BK infected 72 hpi	Mock infected 12 hpi	Mock infected 24 hpi	Mock infected 48 hpi	BK infected 12 hpi	BK infected 24 hpi	BK infected 48 hpi	BK infected UV 12 hpi	BK infected UV 24 hpi	BK infected UV 48 hpi
HUMAN	P01023	A2M	Alpha-2-macroglobulin	2	1	231.678	270.676	215.817	229.414	190.9	150.223	175.136	159.363	79.3819	108.045	530.467	497.06	588.807	707.936	637.128	497.185	652.518	639.814	639.152
HUMAN	A8K2U0	A2ML1	Alpha-2-macroglobulin-like protein 1	36	0	6627.93	11268.7	6970.77	6090.78	7135.47	1415.78	1287.31	1252.91	1300.82	1315.51	0	0	0	0	0	0	0	0	0
HUMAN	Q9NPC4	A4GALT	Lactosylceramide 4-alpha-galactosyltransferase	1	0	425.758	460.341	365.877	315.65	277.699	619.839	678.58	589.086	860.956	380.324	0	0	0	0	0	0	0	0	0
HUMAN	Q9NRG9	AAAS	Aladin	5	0	605.369	484.453	565.554	587.353	592.838	559.332	436.937	572.552	553.649	614.141	0	0	0	0	0	0	0	0	0
HUMAN	Q86V21	AACS	Acetoacetyl-CoA synthetase	33	10	5844.5	5039.56	5824.25	5462.76	5086.2	5458.01	6815.28	5575.79	5722.83	6080.64	2407.75	2498.7	2447.66	2522.37	2340.2	2410.8	2250.96	2362.47	2534.91
HUMAN	Q8N5Z0-2	AADAT	Isoform 2 of Kynurenine/alpha-aminoadipate aminotransferase, mitochondrial	1	1	117.938	93.884	112.754	118.599	123.763	109.036	108.376	105.011	132.996	140.16	249.638	259.405	275.257	252.476	272.603	303.289	271.562	274.042	290.212
HUMAN	Q6PD74	AAGAB	Alpha- and gamma-adaptin-binding protein p34	4	4	796.897	892.817	837.028	962.403	800.138	751.168	624.763	829.288	767.33	694.975	555.793	575.075	578.552	548.5	592.39	606.113	611.586	562.091	556.892
HUMAN	Q2M2I8	AAK1	AP2-associated protein kinase 1	22	12	3594.47	3674.66	3732.85	4158.38	4122.02	3316.64	3176.67	3216.02	3363.1	3550.18	1748.46	1685.17	1771.57	1734.68	1662.82	1696.32	1825.04	1738.23	1730.67
HUMAN	E9PR47	AAMDC	Mth938 domain-containing protein	4	5	924.538	1030.78	942.846	1083.93	1203.64	1905.67	2231.11	1923.13	1870.92	1829.87	1171.74	1234.09	1325.7	1223.21	1271.92	1250.28	1164.79	1221.47	1328.79
HUMAN	C9JEH3	AAMP	Angio-associated migratory cell protein	9	9	1633.93	1276.68	1686.23	1507.54	1617.47	1350.47	1012.12	1419.76	966.729	1076.98	4761.07	4861.83	4275.21	4753.32	4806.07	4417.07	4896.79	4730.28	4255.56
HUMAN	Q9Y312	AAR2	Protein AAR2 homolog	8	1	1428.33	1073.96	1430.86	1307.04	1253.28	1129.01	1020.71	1195.36	1556.34	1072.81	39.938	47.401	49.4896	36.6712	49.0968	42.6706	45.0679	44.6223	47.5345
HUMAN	P49588	AARS	Alanine--tRNA ligase, cytoplasmic	121	101	18882.8	19655.4	18557	19849.3	22333.8	15100.6	15814.6	15324.3	17539.9	20703	16794	16730.8	16796.5	16996.3	16748	17062.4	16689.6	16293.5	16434.9
HUMAN	Q5JTZ9	AARS2	Alanine--tRNA ligase, mitochondrial	16	9	1738.87	1938.44	1733.36	1894.24	1925.25	1391.52	1421.86	1349.72	1400.29	1467.81	2441.17	2440.96	2487.71	2537.24	2449.75	2340.61	2326.59	2480.55	2490.45
HUMAN	Q9BTE6	AARSD1	Alanyl-tRNA editing protein Aarsd1	16	11	2258.55	1881.72	2209.44	1852.04	1606.79	2295.2	2480.99	2406.5	2238.71	2209.34	2460.88	2412.98	2640.54	2430.48	2536.49	2478.79	2427.97	2275.11	2475.79
HUMAN	Q4L235	AASDH	Acyl-CoA synthetase family member 4	1	0	228.259	151.997	254.363	262.346	245.615	159.079	158.387	151.264	72.5948	141.58	0	0	0	0	0	0	0	0	0
HUMAN	Q9NRN7	AASDHPPT	L-aminoadipate-semialdehyde dehydrogenase-phosphopantetheinyl transferase	20	28	3498.52	3678.81	3519.82	3553.61	3512.44	3064.75	3062.51	3141.33	2876.24	2856.76	4717.56	4436.88	4669.36	4260.2	4614.69	4666.14	4855.35	4441.82	4548.88
HUMAN	Q9UDR5	AASS	Alpha-aminoadipic semialdehyde synthase, mitochondrial	14	10	1692.37	1960.19	1668.68	1956.45	2179.31	2049.62	2804.88	2041.94	2401.25	2936.91	2752.38	2766.23	2893.11	2751.41	2786.03	2874.6	2865.02	2760.43	2899.95
HUMAN	Q9NY61	AATF	Protein AATF	12	6	1891.6	1751.96	1839.09	1804.27	1655.25	1620.46	1506.58	1485.01	1562.81	1615.64	1138.56	1247.57	1146.12	1259.87	1214.2	1149.86	1056.65	1180.57	1134.87
HUMAN	H3BNQ7	ABAT	4-aminobutyrate aminotransferase, mitochondrial	7	5	990.589	1230.94	1012.97	1069.32	976.955	321.07	309.472	272.692	289.258	280.819	2396.51	2357.23	2566.97	2505.98	2397.2	2202.23	2463.04	2439.74	2580.94
HUMAN	O95477	ABCA1	ATP-binding cassette sub-family A member 1	1	1	311.861	276.221	302.111	244.291	220.992	502.267	334.89	451.143	281.113	255.086	143.301	143.91	157.535	129.865	154.204	130.896	144.185	154.202	154.078
HUMAN	Q86UK0	ABCA12	ATP-binding cassette sub-family A member 12	0	1	0	0	0	0	0	0	0	0	0	0	90.535	85.4463	102.952	87.8405	85.3962	90.5105	71.9833	92.7959	111.067
HUMAN	Q99758	ABCA3	ATP-binding cassette sub-family A member 3	5	15	320.107	340.43	340.898	317.861	344.663	1244.17	1838.03	1238.39	1264.04	1350.79	2882.42	2865.89	3035.5	2993.48	2907.79	3031.5	2944.56	3072.38	3159.35
HUMAN	P08183	ABCB1	Multidrug resistance protein 1	9	14	245.535	242.714	301.872	330.12	675.06	2142.68	2494.63	2242.69	2419.64	2777.22	2348.65	2379.37	2570.4	2238.16	2451.03	2405.98	2315.67	2298.63	2594.28
HUMAN	Q9NRK6	ABCB10	ATP-binding cassette sub-family B member 10, mitochondrial	3	3	449.256	759.993	387.276	506.871	421.048	810.811	707.896	804.588	717.594	758.064	854.181	831.71	916.338	874.239	852.657	858.59	871.801	866.276	905.515
HUMAN	P21439	ABCB4	Phosphatidylcholine translocator ABCB4	3	5	176.473	251.604	209.043	220.201	208.789	712.898	764.578	705.201	815.022	811.89	1526.83	1564.25	1628.28	1426.35	1583.1	1488.6	1439.53	1462.96	1651.58
HUMAN	Q9NP58	ABCB6	ATP-binding cassette sub-family B member 6, mitochondrial	6	4	548.173	594.306	506.905	665.981	741.425	804.488	866.889	767.466	804.377	913.305	566.474	579.564	535.051	563.23	586.328	622.825	541.355	561.473	540.567
HUMAN	O75027-2	ABCB7	Isoform 2 of ATP-binding cassette sub-family B member 7, mitochondrial	7	9	1155.03	1159.75	1123.09	1229.39	1304.36	982.59	1028.95	920.319	1021.52	1084.36	2434.39	2438.23	2462.5	2466.29	2357.73	2306.84	2362.18	2398.14	2404.36
HUMAN	Q9NUT2	ABCB8	ATP-binding cassette sub-family B member 8, mitochondrial	6	6	764.513	849.044	793.516	802.976	813.374	962.081	1128.63	944.004	1000.06	1025.96	1709.2	1691.17	1743.37	1737.29	1708.66	1572.29	1638.43	1687.95	1719.47
HUMAN	P33527	ABCC1	Multidrug resistance-associated protein 1	22	13	2857.89	2799.94	2811.45	2621.97	2481.62	2077.3	1872.89	2061.7	1888.58	1959.75	2732.47	2833.68	2927.73	2765.81	2720.65	2648.51	2815.89	2783.17	2821.09
HUMAN	Q5T3U5	ABCC10	Multidrug resistance-associated protein 7	1	1	89.5204	98.5057	93.9793	77.5603	97.528	85.3636	73.7223	70.2784	74.5375	69.3831	260.946	264.387	291.343	278.093	275.255	283.176	277.758	287.116	309.834
HUMAN	O15438-4	ABCC3	Isoform 4 of Canalicular multispecific organic anion transporter 2	13	4	690.401	663.923	714.861	721.678	764.224	1915.04	3992.39	1886.57	2223.92	2354.49	612.437	523.607	636.632	597.985	562.984	517.555	650.534	590.798	565.378
HUMAN	O15439	ABCC4	Multidrug resistance-associated protein 4	16	25	791.768	697.075	754.135	756.7	832.751	3621.14	5347.42	3625.09	3858.06	3671.8	5252.49	5789.86	6092.96	5281.2	5645.02	5174.72	5194	5720.94	6145.56
HUMAN	O15440	ABCC5	Multidrug resistance-associated protein 5	2	0	167.596	161.765	178.232	163.139	140.042	112.145	109.003	98.1528	126.961	131.365	0	0	0	0	0	0	0	0	0
HUMAN	Q09428-2	ABCC8	Isoform 2 of ATP-binding cassette sub-family C member 8	2	1	183.277	176.786	210.365	224.954	215.808	354.106	463.709	319.449	372.62	351.205	334.603	317.668	359.73	347.995	352.689	372.28	363.653	343.322	338.544
HUMAN	P33897	ABCD1	ATP-binding cassette sub-family D member 1	3	10	223.639	221.22	237.522	231.04	255.709	425.188	511.388	417.083	453.082	395.601	1849.82	1789.73	1887.36	1876.47	1827.71	1649.93	1788.23	1805.9	1846.1
HUMAN	E7EUE1	ABCD3	ATP-binding cassette sub-family D member 3	26	19	3829.7	5529.85	3839.52	4015.99	4229.55	4929.57	5104.74	4960.91	4994.16	5285.56	6388.09	6419.14	6283	6575.23	6121.03	6235.11	6073.17	6383.13	6338.8
HUMAN	O14678	ABCD4	ATP-binding cassette sub-family D member 4	1	1	145.252	130.524	136.244	118.5	138.995	195.524	194.135	183.585	166.342	161.005	156.576	160.215	166.308	165	175.823	163.275	143.132	155.67	165.535
HUMAN	P61221	ABCE1	ATP-binding cassette sub-family E member 1	43	39	7718.02	6976.03	7395.19	7083.95	6583.9	6550.11	5756.62	6620.63	6042.86	5938.08	10496.1	11225.7	10434.1	10966.9	10903.3	11085.2	10286.5	10961.4	10756.7
HUMAN	Q8NE71	ABCF1	ATP-binding cassette sub-family F member 1	47	39	6838.24	6509.17	6833.88	6664.36	6953.15	6106.93	6162.18	6231.73	6338.32	6775.7	5527.51	5549.31	5673.82	5536.84	5644.53	6019.68	5645.94	5661.84	5574.81
HUMAN	Q5STZ8	ABCF1	ATP-binding cassette sub-family F member 1	1	0	95.4404	156.496	52.5498	122.077	103.345	103.673	95.7427	133.684	136.75	133.174	0	0	0	0	0	0	0	0	0
HUMAN	Q75MJ1	ABCF2	ATP-binding cassette sub-family F member 2	31	32	5531.84	4428.53	5722.93	5473.26	5331.09	5441.99	4582.37	5675.27	5604.23	5539.98	6832.14	7335.15	6561.32	7229.59	6932.93	7046.86	7277.16	7333.76	6847.65
HUMAN	Q9NUQ8	ABCF3	ATP-binding cassette sub-family F member 3	15	14	2600.31	2196.84	2539.77	2350.9	2110.25	2053.36	1854.39	2011.47	1790.64	1502.98	4793.69	4707.86	4642.56	4573.26	4664.63	3953.75	4868.21	4864.77	4644.96
HUMAN	Q9NUJ1	ABHD10	Mycophenolic acid acyl-glucuronide esterase, mitochondrial	11	11	1369.95	1413.65	1389.52	1429.31	1634.7	1564.94	1882.02	1504.95	1742.63	1881.44	2566.27	2602.8	2677.25	2698.34	2605.9	2765.3	2494.1	2545.26	2675.17
HUMAN	Q8NFV4	ABHD11	Protein ABHD11	7	10	565.888	724.648	548.923	598.784	553.461	1428.92	1068.63	1330.89	1023.86	960.746	4416.63	4439.99	4369.89	4729.4	4340.87	4173.43	4260.4	4391.25	4396.9
HUMAN	Q8N2K0	ABHD12	Monoacylglycerol lipase ABHD12	10	15	881.553	1139.71	867.19	966.436	1172.53	1291.01	1402.08	1359.09	1228.67	1606.91	3763.04	3473.57	3570.52	3605.27	3759.1	3847.59	3716.47	3548.78	3363.03
HUMAN	Q7L211	ABHD13	Protein ABHD13	4	0	470.88	525.145	523.422	593.348	556.966	545.285	447.192	526.136	521.37	617.2	0	0	0	0	0	0	0	0	0
HUMAN	Q96IU4	ABHD14B	Protein ABHD14B	13	23	1122.52	1300.06	1169	1219.84	1389.32	1997.53	2554.99	2150.15	1798.97	1732.78	4115.88	4150.18	4231.4	4286.41	4141.87	3814.96	4264.15	4259.29	4279.06
HUMAN	B0UXB6	ABHD16A	Abhydrolase domain-containing protein 16A	6	8	700.376	705.029	674.892	718.057	764.335	607.521	644.771	584.531	619.794	592.978	1494.64	1570.05	1463.83	1554.05	1477.25	1373.8	1373.54	1476.68	1451.28
HUMAN	Q96GS6-2	ABHD17A	Isoform 2 of Protein ABHD17A	2	2	139.747	131.945	151.757	158.238	163.545	144.688	147.839	143.362	135.826	127.919	694.214	783.03	699.704	826.195	718.164	642.917	691.757	761.755	807.945
HUMAN	Q5VST6-2	ABHD17B	Isoform 2 of Protein ABHD17B	5	3	434.962	673.079	432.077	498.007	519.448	486.33	567.23	468.846	439.423	515.945	721.819	750.975	777.365	754.185	765.833	803.74	751.129	805.897	805.224
HUMAN	P08910	ABHD2	Monoacylglycerol lipase ABHD2	2	0	254.482	250.111	260.614	244.888	259.487	304.628	431.708	287.902	313.257	307.228	0	0	0	0	0	0	0	0	0
HUMAN	Q8TB40	ABHD4	Protein ABHD4	1	4	180.397	202.413	207.68	244.003	245.758	249.084	231.842	230.714	240.267	260.185	641.913	662.048	732.047	662.454	660.256	682.668	684.991	696.94	731.166
HUMAN	Q8WTS1	ABHD5	1-acylglycerol-3-phosphate O-acyltransferase ABHD5	1	0	77.733	105.843	78.8499	81.7134	84.9917	88.8636	72.8347	100.948	96.3333	86.748	0	0	0	0	0	0	0	0	0
HUMAN	Q9BV23	ABHD6	Monoacylglycerol lipase ABHD6	0	3	0	0	0	0	0	0	0	0	0	0	678.116	668.278	627.33	685.983	651.399	624.199	678.26	693.674	668.457
HUMAN	A6NFN2	ABI1	Abl interactor 1	24	5	3037.46	3770.32	3089.18	3446.75	3536.14	2164.17	2182.48	2171.65	2130.91	2147.33	1403.95	1453.74	1400.68	1579.08	1454.47	1449.87	1287.41	1412.78	1486.06
HUMAN	Q9NYB9	ABI2	Abl interactor 2	12	6	2181.32	2261.63	2167.62	2501.84	2885.66	1741.68	1915.62	1780.12	1586.47	2063.04	1623.09	1618.38	1652.7	1614.81	1668.16	1685.9	1620.83	1668.93	1682.98
HUMAN	D3YTG3	ABI3BP	Target of Nesh-SH3	3	5	37.4083	41.4687	38.6502	47.5441	64.7107	291.858	1424.91	263.597	698.081	840.856	1108.52	1100.18	1415.72	1114.02	1121.98	1282.82	1165.3	1091.94	1387.5
HUMAN	P00519-2	ABL1	Isoform IB of Tyrosine-protein kinase ABL1	7	22	654.084	564.869	670.003	700.406	628.363	723.291	702.798	745.528	689.905	718.074	2272.78	2374.54	2208.37	2460.69	2437.89	2363.05	2124.1	2345.4	2254.81
HUMAN	P42684	ABL2	Abelson tyrosine-protein kinase 2	9	8	928.652	904.958	921.414	900.413	981.489	1112.3	1133.21	1126.12	1140.7	1264.78	1883.09	1949.11	1867.48	1926.13	1939.09	1874.14	1886.08	1865.45	1969
HUMAN	Q5T6N4	ABLIM1	Actin-binding LIM protein 1	17	23	1521.33	2482.41	1600.77	1804.8	1884.52	1955.56	2062.23	1953.2	1677.84	1706.72	5720.21	5937.97	6101.31	6118.43	5693.24	5248.71	5715.07	6000.69	6285.5
HUMAN	O94929	ABLIM3	Actin-binding LIM protein 3	9	10	528.149	755.301	569.391	576.281	515.015	1410.32	2087.12	1369.43	1172.44	1104.59	1931.8	1766.57	1884.52	1985.36	1913.9	1682.39	1895.73	1878.74	1919.78
HUMAN	Q12979	ABR	Active breakpoint cluster region-related protein	19	11	2574.03	2800.22	2561.94	2551.91	2675.2	3476.06	3302.45	3571.38	3377.46	3066.89	2570.61	2475.96	2650.86	2580.33	2604.16	2651.02	2626.69	2556.66	2509.86
HUMAN	Q9P1F3	ABRACL	Costars family protein ABRACL	3	3	545.283	496.558	554.647	513.374	486.686	642.579	642.117	626.929	602.674	605.787	375.74	365.809	372.008	394.556	354.312	337.954	350.982	402.614	364.92
HUMAN	Q9ULW3	ABT1	Activator of basal transcription 1	4	0	414.706	427.28	399.029	406.686	342.693	452.689	440.39	446.147	691.127	516.995	0	0	0	0	0	0	0	0	0
HUMAN	Q8N961	ABTB2	Ankyrin repeat and BTB/POZ domain-containing protein 2	1	1	26.8061	20.7316	32.3291	24.5485	18.0242	103.029	128.896	119.924	40.057	62.7846	41.3592	41.2113	46.4773	47.7603	46.9761	27.6048	35.1109	42.359	46.8994
HUMAN	P09110	ACAA1	3-ketoacyl-CoA thiolase, peroxisomal	41	19	6011.61	7342.27	6301	6377.03	6463.23	5751.63	6451.01	5641.79	5598.31	5584.09	4549.31	4415.84	4565.29	4439.47	4441.01	4128.63	4522.61	4499.4	4425.41
HUMAN	P42765	ACAA2	3-ketoacyl-CoA thiolase, mitochondrial	41	49	1663.27	1763.89	1571.44	1777.78	2501.36	8461.54	9962.53	8697.05	8231.32	8298.94	8883.09	8294.08	8792.9	8598.73	8871.61	8220.11	8811.6	8631.38	8644.05
HUMAN	Q13085-4	ACACA	Isoform 4 of Acetyl-CoA carboxylase 1	53	44	8914.7	7506.1	9184.03	9256.13	9110.41	7189.47	8497.19	7711.84	9289.45	9261.62	9810.58	10015.9	10119.1	10011.1	9891.32	11332.2	9399.65	9804.83	10219.3
HUMAN	O00763	ACACB	Acetyl-CoA carboxylase 2	8	7	1286.31	1043.45	1288.16	1289.4	1296.97	1158.23	1305.93	1202.99	1498.57	1427.91	1089.51	1201.76	1110.65	1174.58	1092.67	1306.03	1083.22	1171.85	1192.65
HUMAN	Q6JQN1-5	ACAD10	Isoform 5 of Acyl-CoA dehydrogenase family member 10	17	15	1666.67	2099.24	1647.9	1792.55	1971.77	2338.13	3711.02	2272.25	2619.33	2834.57	3120.9	3134.64	3260.94	3256.28	3193.34	2965.22	3134.48	3155.76	3253
HUMAN	Q709F0	ACAD11	Acyl-CoA dehydrogenase family member 11	16	21	2305.17	2397.22	2274.04	2267.73	2347.79	3543.8	4658.29	3440.82	3375.66	3550.99	6008.52	6027.11	6201.3	5996.81	5912.49	5627.05	5972.11	6113.45	6435.63
HUMAN	Q9UKU7	ACAD8	Isobutyryl-CoA dehydrogenase, mitochondrial	7	9	543.188	638.915	520.058	537.566	578.895	773.73	968.36	716.312	824.717	822.726	2468.5	2767.97	2947.04	2625.47	2618.11	2755.94	2651.01	2866.52	3188.05
HUMAN	Q9H845	ACAD9	Acyl-CoA dehydrogenase family member 9, mitochondrial	19	27	2586.41	2725.62	2586.09	2510.11	2882.48	2408.65	2814.12	2329.88	2472.03	2678.44	8578.97	8998.2	8290.07	8877.12	8680.23	7909.81	8271.38	8740.64	8803.44
HUMAN	Q5T4U5	ACADM	Medium-chain specific acyl-CoA dehydrogenase, mitochondrial	22	49	2894.14	3281.16	2770.75	2795.67	3040.71	3766.74	4553.68	3560.41	3830.01	4268.22	18279	18184	19075.3	18480.5	17958.1	17825.1	18303.8	18482.5	18926
HUMAN	P16219	ACADS	Short-chain specific acyl-CoA dehydrogenase, mitochondrial	14	26	1543.31	1870.32	1455.12	1703.91	2132.1	4232.37	7248.66	4200.7	4743.92	5242.34	8028.06	7778.39	8467.95	7877.18	7814.23	7492.11	7896.15	7992.53	8266.41
HUMAN	P45954	ACADSB	Short/branched chain specific acyl-CoA dehydrogenase, mitochondrial	8	4	741.218	914.645	731.535	756.501	863.695	1305.89	1705.72	1262.68	1315.46	1247.31	981.772	940.481	1025.03	914.471	931.686	898.303	945.927	983.931	985.252
HUMAN	P49748-3	ACADVL	Isoform 3 of Very long-chain specific acyl-CoA dehydrogenase, mitochondrial	51	47	5405.77	6630.03	5429.51	5739.51	6394.77	11165.9	10532.1	10672.9	8904.41	9270.87	13576	13150.5	12890	13842.4	13054.4	12013.5	13347.7	13700	13164.7
HUMAN	Q15057	ACAP2	Arf-GAP with coiled-coil, ANK repeat and PH domain-containing protein 2	19	14	2981.06	3479.33	2981.31	3328.28	3353.2	2511.86	2682.18	2494.46	2481.17	2678.73	1941.19	1943.77	1946.72	1940.24	1996.61	1977.78	2012.48	2001.7	1934.03
HUMAN	Q96P50	ACAP3	Arf-GAP with coiled-coil, ANK repeat and PH domain-containing protein 3	0	2	0	0	0	0	0	0	0	0	0	0	709.95	719.859	740.28	735.365	735.143	687.559	783.356	727.779	734.188
HUMAN	P24752	ACAT1	Acetyl-CoA acetyltransferase, mitochondrial	43	66	4170.64	5058.97	3917.96	4608.57	5072.11	8755.9	11291.9	8778.91	7827.73	9863.82	19216.9	18705.4	18292	19163.9	18458.4	17885.9	18635.2	19557.1	19352.5
HUMAN	Q9BWD1	ACAT2	Acetyl-CoA acetyltransferase, cytosolic	59	45	8063.64	7706.63	8075.01	8862.16	8898.69	3715.33	6012.02	3763.88	4595.69	6286.25	9580.32	9392.02	11098.4	9425.18	9606.53	12451.4	9411.12	9256.95	10488
HUMAN	Q9H3P7	ACBD3	Golgi resident protein GCP60	28	12	3158.39	3024.27	3153.07	3387.09	3604.72	2689.89	2654.77	2635.48	2512.49	2472.79	4262.76	4156.77	4202.18	4251.04	4259.83	3934.47	4360.84	4150.26	4146.11
HUMAN	Q8NC06-3	ACBD4	Isoform 3 of Acyl-CoA-binding domain-containing protein 4	1	0	98.7862	133.367	98.4366	115.302	130.289	251.367	388.088	256.12	254.121	271.063	0	0	0	0	0	0	0	0	0
HUMAN	Q5T8D3-3	ACBD5	Isoform 3 of Acyl-CoA-binding domain-containing protein 5	10	9	1677.23	1954.7	1661.76	1858.91	1821.64	2376.96	2745.38	2344.9	2065.03	2652.23	2292.36	2364.92	2240.25	2357.19	2331.64	2411.33	2254.96	2397.59	2366.4
HUMAN	Q9BR61	ACBD6	Acyl-CoA-binding domain-containing protein 6	9	6	1118.84	1145.4	1159.32	1276.21	1286.76	952.47	1003.7	1027.5	1118.39	1085.29	1135.87	1192.6	1114.84	1138.96	1136.28	1140.11	1150.64	1163.2	1169.34
HUMAN	Q8N6N7	ACBD7	Acyl-CoA-binding domain-containing protein 7	1	0	214.399	317.517	178.571	241.549	234.001	130.815	103.147	123.013	119.037	122.828	0	0	0	0	0	0	0	0	0
HUMAN	Q96AP0	ACD	Adrenocortical dysplasia protein homolog	0	2	0	0	0	0	0	0	0	0	0	0	116.129	138.767	117.982	143.687	133.178	166.903	128.043	130.465	122.855
HUMAN	Q9UKV3	ACIN1	Apoptotic chromatin condensation inducer in the nucleus	47	64	7828.98	7407.58	7829.29	7970.06	8375.66	6914.75	7093.79	7034.5	7411.35	7292.02	15636.4	16040.2	16186.2	15695.4	16342.8	16498.9	15932.2	16138.8	16294.1
HUMAN	P25106	ACKR3	Atypical chemokine receptor 3	1	0	128.51	49.8384	100.119	43.9812	24.7639	9.42839	1.13683	3.96942	7.83817	3.06219	0	0	0	0	0	0	0	0	0
HUMAN	P53396	ACLY	ATP-citrate synthase	158	247	18735.8	15576.1	19769.9	21842.2	20909.8	35714	35480.6	37256.2	36226.7	34541.5	63374.1	62352.8	62505	62955.7	61229.7	65210.6	60178.7	59859.7	61768.6
HUMAN	P53396-2	ACLY	Isoform 2 of ATP-citrate synthase	0	9	0	0	0	0	0	0	0	0	0	0	4489.24	4170.48	4289.93	4307.33	3901.74	4430.58	4587.29	4260.16	4176.67
HUMAN	P21399	ACO1	Cytoplasmic aconitate hydratase	39	62	4105.69	4494	4159.05	4368.81	4394.15	5054.99	6565.31	5008.16	5095.83	5167.19	15738.6	15308.5	16208.3	15664.8	15056.2	14855.7	14846.2	15547.7	15956.7
HUMAN	A2A274	ACO2	Aconitate hydratase, mitochondrial	67	110	10545.2	11562	10605.3	10693.7	11595.7	8402.16	11108.5	7910.43	8339.03	9133.43	26539.2	27014.3	28004.6	26867.1	26611.4	25918.4	27062.9	26769.7	27854.2
HUMAN	Q8WXI4	ACOT11	Acyl-coenzyme A thioesterase 11	6	0	1133.58	1146.34	1154.89	1112.01	1043.59	364.204	426.209	343.983	366.25	367.572	0	0	0	0	0	0	0	0	0
HUMAN	Q9NPJ3	ACOT13	Acyl-coenzyme A thioesterase 13	7	0	1327.28	1385.32	1313.77	1332.28	1452.88	776.024	890.297	752.192	849.051	857.231	0	0	0	0	0	0	0	0	0
HUMAN	P49753	ACOT2	Acyl-coenzyme A thioesterase 2, mitochondrial	6	27	686.437	757.493	658.348	771.399	897.074	940.297	1507.14	906.184	1034.73	1188.17	4604.7	4461.8	4533.58	4481.81	4473.2	4288.01	4288.76	4315.84	4520.44
HUMAN	O00154	ACOT7	Cytosolic acyl coenzyme A thioester hydrolase	24	25	3229.24	3158.51	3225.25	2881.32	2997.56	3111.38	3165.34	3068.07	3387.09	3147.11	8909.54	9449.08	9146.56	9144.87	9224.89	9806.88	9118.29	9274.51	9541.28
HUMAN	O14734	ACOT8	Acyl-coenzyme A thioesterase 8	9	1	1682.65	2901.05	1674.47	1906.4	1696.89	1823.57	1932.64	1697.39	1580.24	1610.93	148.331	144.887	158.696	158.45	157.062	131.976	156.764	152.696	152.877
HUMAN	Q9Y305-4	ACOT9	Isoform 4 of Acyl-coenzyme A thioesterase 9, mitochondrial	39	13	7263.51	7442.34	7339.08	7116.53	7639.68	5096.26	5445.21	5015.02	5233.9	5874.77	3171.26	3207.6	3004.15	3214.16	3094.06	2917.99	3124.09	3246.78	3246.62
HUMAN	Q15067-2	ACOX1	Isoform 2 of Peroxisomal acyl-coenzyme A oxidase 1	22	34	3347.67	4513.96	3377.13	3306.65	3265.06	5532.95	4990.13	5404.64	4124.13	3821.39	9116.86	8703.26	8533.22	9178.51	8402.3	7113.06	9191.89	8818.62	8571.89
HUMAN	Q99424	ACOX2	Peroxisomal acyl-coenzyme A oxidase 2	0	1	0	0	0	0	0	0	0	0	0	0	191.09	189.09	197.399	185.162	196.686	192.665	184.696	206.125	209.193
HUMAN	O15254	ACOX3	Peroxisomal acyl-coenzyme A oxidase 3	11	3	1047.61	1326.51	1057.87	1102.47	1093.96	1065.59	1180.36	1070.32	1041.16	1027.65	346.43	334.362	333.139	336.541	340.96	282.967	307.958	325.022	325.335
HUMAN	P24666	ACP1	Low molecular weight phosphotyrosine protein phosphatase	14	4	1371.1	1169.02	1371.91	1239.9	1393.52	1132.72	1249.29	1122.72	1240.24	1169.3	536.333	515.564	584.404	543.258	554.333	552.827	581.745	550.495	568.601
HUMAN	P11117	ACP2	Lysosomal acid phosphatase	4	6	402.438	463.589	432.478	417.75	526.221	668.467	712.689	670.659	594.378	630.993	1447.79	1348.44	1413.5	1426.02	1403.57	1253.19	1371.24	1363.73	1403.07
HUMAN	P13686	ACP5	Tartrate-resistant acid phosphatase type 5	1	0	52.4409	60.2535	59.3618	63.7526	60.924	41.7735	69.4675	35.9844	33.7121	31.01	0	0	0	0	0	0	0	0	0
HUMAN	Q9NPH0	ACP6	Lysophosphatidic acid phosphatase type 6	4	14	364.313	416.896	369.188	469.506	459.386	440.49	522.721	420.015	315.699	365.294	2521.28	2390.13	2676.36	2599.02	2390.76	2301.81	2580.54	2615.05	2694.65
HUMAN	B4DFQ6	ACSF2	Acyl-CoA synthetase family member 2, mitochondrial	18	18	2924.02	3920.96	2748.89	3518.69	4132.59	2292.45	3405.23	2222.85	2345.44	2630.09	3931.34	3641.47	3759.24	3828.11	3580.8	3221.39	3711.76	3678.81	3697.79
HUMAN	Q4G176	ACSF3	Acyl-CoA synthetase family member 3, mitochondrial	7	18	757.811	897.768	742.352	741.698	792.028	779.526	963.13	771.694	715.245	727.67	4337.03	4352.86	4184.68	4531.97	4289.39	3839.91	4036	4306.25	4267.67
HUMAN	B7Z452	ACSL1	Long-chain-fatty-acid--CoA ligase 1	70	84	4785.75	5986.36	4965.42	5348.11	5922.53	9759.75	18365.1	9568.28	10369.1	10241.8	14803.9	13826.2	15584.4	14146.3	14321.1	13487.7	15604.3	14189	14947.8
HUMAN	P33121	ACSL1	Long-chain-fatty-acid--CoA ligase 1	7	21	150.318	153.255	138.42	151.542	181.47	284.813	563.992	288.869	338.944	360.942	2635.58	2158.13	2746.68	2388.63	2395.89	2463.24	2829.85	2253.66	2555.61
HUMAN	O95573	ACSL3	Long-chain-fatty-acid--CoA ligase 3	40	28	6929.36	6551.7	6721.96	7034.47	6939.31	3740.12	3336.01	3576.64	4059.98	4461.41	5234.77	5260.89	5355.2	5266.72	5141.58	6570.73	5399.62	5047.14	5353.89
HUMAN	O60488	ACSL4	Long-chain-fatty-acid--CoA ligase 4	35	37	2772.7	1896.97	2867.22	2813.14	2693.1	6291.75	11160.9	6637.99	8416.7	9067.1	11357.1	11297.6	11914.5	11767.9	10865.4	12646.7	10588	10965.9	11752.7
HUMAN	Q9ULC5-3	ACSL5	Isoform 2 of Long-chain-fatty-acid--CoA ligase 5	6	7	1279.6	1362.57	1286.31	1276.5	1300.84	1930.43	2333.74	1933.33	1940.12	1843.22	1669.73	1339.24	1754.46	1445.29	1568.26	1474.82	1658.74	1331.59	1406.05
HUMAN	Q9UKU0-8	ACSL6	Isoform 8 of Long-chain-fatty-acid--CoA ligase 6	3	3	188.639	220.431	198.634	192.657	218.587	501.747	869.728	471.238	517.483	513.63	876.524	863.851	904.988	823.748	864.813	843.973	857.455	857.804	899.632
HUMAN	Q08AH3	ACSM2A	Acyl-coenzyme A synthetase ACSM2A, mitochondrial	0	2	0	0	0	0	0	0	0	0	0	0	657.65	591.376	583.471	620.456	556.052	533.472	614.812	593.774	573.923
HUMAN	Q53FZ2	ACSM3	Acyl-coenzyme A synthetase ACSM3, mitochondrial	3	6	312.853	384.301	308.947	328.78	366.334	546.604	1155.68	548.707	611.424	760.814	1244.69	1199.18	1264.43	1232.78	1201.19	1132.69	1276.18	1260.81	1343.54
HUMAN	Q9NUB1	ACSS1	Acetyl-coenzyme A synthetase 2-like, mitochondrial	4	0	461.78	612.168	464.313	555.728	671.375	376.209	555.489	351.123	334.038	353.459	0	0	0	0	0	0	0	0	0
HUMAN	Q9NR19-2	ACSS2	Isoform 2 of Acetyl-coenzyme A synthetase, cytoplasmic	16	15	1407.83	1624.88	1456.55	1907.4	1930.57	1099.26	2274.02	1044.9	1460.45	1540.21	3203.09	3188.16	3786.39	3177.97	3179.69	3313.38	3077.17	3103.86	3763.1
HUMAN	Q9H6R3	ACSS3	Acyl-CoA synthetase short-chain family member 3, mitochondrial	3	14	273.974	323.477	246.619	269.923	280.832	702.562	924.68	667.992	658.197	629.972	3506.37	3380.21	3438.87	3508.36	3401.85	2920.96	3129.66	3375.01	3580.49
HUMAN	P62736	ACTA2	Actin, aortic smooth muscle	240	205	51429.1	51602.9	53622.5	46131.5	47246.2	43687.4	37723.4	41863.5	40014.2	36281.8	71892.9	76300.2	71938.1	81968.7	72244.2	69930.1	70272.5	75247.6	74857.2
HUMAN	P60709	ACTB	Actin, cytoplasmic 1	209	187	13907	14595.3	14218.8	16907.1	22577.2	13128.3	10957.6	12662.7	13774.5	14015.2	21214.4	20431.3	20116.8	20662.3	19275.2	18899.7	20789.4	21644.9	20099.3
HUMAN	C9JZR7	ACTB	Actin, cytoplasmic 1	1	0	221.454	258.307	228.036	227.91	201.424	254.146	253.058	408.797	199.257	194.959	0	0	0	0	0	0	0	0	0
HUMAN	Q562R1	ACTBL2	Beta-actin-like protein 2	9	2	3170.36	1854.25	4215.69	1697.02	1745.47	2013	1925.75	1924.84	2042.16	1395.27	617.662	640.276	663.103	673.226	635.921	599.239	558.116	643.076	627.473
HUMAN	O96019	ACTL6A	Actin-like protein 6A	22	18	3686.2	3526.3	3658.71	3782.02	3859.25	3099.17	2529.42	2953.7	2616.88	2898.74	3960.68	4118.49	3845.72	4194.48	4070.83	4478.87	3959.71	4185.19	3866.12
HUMAN	P12814-4	ACTN1	Isoform 4 of Alpha-actinin-1	183	292	32418	35890.1	32110.8	31021.3	30217.3	24792.5	23165.1	24181.3	23274.6	22572.2	64687.3	64230.3	64960.7	64707.3	66208.4	63718	69306.1	64535	65096.9
HUMAN	P12814	ACTN1	Alpha-actinin-1	9	4	1770.95	1647.7	1855.38	1433.16	1263.33	1429.31	1209.86	1427.51	1076.23	1019.8	677.085	722.097	662.527	709.34	672.037	657.03	603.602	713.974	686.296
HUMAN	O43707	ACTN4	Alpha-actinin-4	118	455	21324.2	24956.2	21075.3	21864.7	20464.2	26328	23587.8	25891.8	21823.5	22983.3	122774	125678	127975	123810	125321	122260	125457	123572	128633
HUMAN	H7C144	ACTN4	Alpha-actinin-4	1	0	155.274	201.386	194.957	159.107	191.691	248.249	211.607	256.839	101.928	176.587	0	0	0	0	0	0	0	0	0
HUMAN	Q9NZ32	ACTR10	Actin-related protein 10	11	5	1270.68	1279.64	1231.97	1368.27	1321.43	1405.62	1483.66	1476.02	1589.65	1511.55	1886.27	1975.84	2000.62	1967.39	1909.57	1924.64	1957.12	1973.83	1987.43
HUMAN	P61163	ACTR1A	Alpha-centractin	18	14	2672.53	3024.05	2865.8	2875.33	2983.42	3225.3	3087.26	3260.49	2483.18	2971.85	1840.02	1899.7	1849.77	1883.71	1837.71	1745.24	1722.84	1871.16	1876.34
HUMAN	P42025	ACTR1B	Beta-centractin	21	18	2552.9	2492.57	2434.94	2563.71	2582.14	2990.03	3012.69	3037	2562.56	2560.05	3542.28	3637.19	3522.8	3578.8	3596.71	3351.99	3500.83	3629.79	3533.83
HUMAN	P61160	ACTR2	Actin-related protein 2	38	67	6592.49	8541.03	7683.46	6825.42	7297.24	4499.38	4426.47	4757.27	4512.82	4278.52	15050.9	14753.4	15311.7	14650.9	15115.7	14892.8	15582.1	15033.5	14909.1
HUMAN	P61158	ACTR3	Actin-related protein 3	42	48	4908.8	5498.3	4859.61	4841.19	4985.48	5077.5	4698.59	4899.71	4265.13	4666.77	12216.1	11643	11784.7	12100.1	11342	11084.4	11736.3	11896.4	11871.4
HUMAN	Q9P1U1	ACTR3B	Actin-related protein 3B	15	11	2428.34	2790.94	2350.92	2427.39	2478.73	1935.83	1901.95	1942.72	1913.99	1800.81	2167.87	2205.57	2088.36	2286.87	2262.59	2167.29	1883.49	2142.19	2152
HUMAN	Q9H9F9	ACTR5	Actin-related protein 5	5	3	368.246	323.883	373.271	409.086	374.632	390.115	331.285	378.094	344.969	374.272	702.816	706.375	711.621	686.695	744.11	695.25	753.723	713.661	697.319
HUMAN	Q9GZN1	ACTR6	Actin-related protein 6	2	1	162.275	124.444	163.589	153.118	147.618	229.374	189.156	245.243	197.913	183.819	171.039	171.425	161.463	167.073	164.019	168.819	172.256	168.62	159.173
HUMAN	Q9H981	ACTR8	Actin-related protein 8	4	2	441.538	365.071	449.046	404.552	415.169	420.035	378.786	417.011	403.734	386.547	439.271	450.233	398.342	427.569	437.868	453.016	455.358	438.673	447.923
HUMAN	Q04771	ACVR1	Activin receptor type-1	2	0	166.931	145.852	183.699	142.789	143.347	343.12	259.101	286.502	288.448	235.065	0	0	0	0	0	0	0	0	0
HUMAN	P36896-4	ACVR1B	Isoform 4 of Activin receptor type-1B	4	0	537.807	481.529	570.294	542.338	554.023	910.375	1072.28	866.19	861.014	711.745	0	0	0	0	0	0	0	0	0
HUMAN	B4DNW0	ACY1	Aminoacylase-1	38	47	3859.51	4388.49	3903.46	3974.47	3805.18	6999.28	9823.29	6870.36	6616	6194.26	12000.5	11718.6	12527.6	11789.4	11720.9	10600.9	11326.4	11750	12004.5
HUMAN	G3V2U7	ACYP1	Acylphosphatase-1	6	4	723.384	688.474	722.926	849.605	1157.19	503.969	584.124	498.611	670.114	727.243	610.627	653.205	660.95	633.438	642.376	859.268	613.149	651.339	676.906
HUMAN	P14621	ACYP2	Acylphosphatase-2	3	4	272.259	356.486	285.178	317.41	310.182	256.636	321.052	292.325	265.885	272.689	924.989	858.663	956.01	919.743	960.421	912.902	887.22	888.644	875.145
HUMAN	P00813	ADA	Adenosine deaminase	11	13	2438.14	2175.3	2290.56	2350.86	2033.54	1490.23	1545.08	1457.73	1123.27	1206.06	2828.08	2560.47	2622.5	2711.25	2577.74	2299.68	2696.07	2661.6	2575.3
HUMAN	Q6DHV7	ADAL	Adenosine deaminase-like protein	2	2	579.237	643.689	572.166	570.157	629.9	416.973	456.754	424.487	448.549	442.915	450.976	449.824	505.038	442.713	487.209	539.17	482.098	458.722	508.948
HUMAN	O14672	ADAM10	Disintegrin and metalloproteinase domain-containing protein 10	33	35	3262.25	2955.12	3234.29	3600.67	3435.23	4199.54	4529.6	4182.84	4168.04	3819.69	6697.85	7029.78	7366.35	6675.76	7040.19	6923.15	6724.89	6985.79	7343.64
HUMAN	Q13444	ADAM15	Disintegrin and metalloproteinase domain-containing protein 15	8	3	587.623	730.293	601.718	661.388	566.981	463.419	384.445	456.47	508.685	462.675	343.008	378.601	375.989	324.673	384.88	393.338	314.886	349.879	349.65
HUMAN	P78536	ADAM17	Disintegrin and metalloproteinase domain-containing protein 17	6	21	1462.01	2061.94	1325.45	1655.7	1427.54	1257.33	1194.7	1263.72	1471.1	1370.91	6046.27	6159.25	6535.53	5843.95	6255.99	6576.3	5800.48	6138.35	6668.66
HUMAN	Q13443	ADAM9	Disintegrin and metalloproteinase domain-containing protein 9	25	28	3904.32	3022.96	4093.89	4381.32	4011.35	3176.67	3466.1	3164.02	3425.58	2972.43	5583.98	5392.69	5713.31	5292.74	5567.06	5202.75	5542.88	5533.8	5781.57
HUMAN	Q9UHI8	ADAMTS1	A disintegrin and metalloproteinase with thrombospondin motifs 1	14	12	1912.76	2484.64	1886.83	2006.81	1504.41	3829.51	4957.3	3666.7	3131.01	2967.59	2224.18	2039.58	2284.04	2042.99	2069.18	1726.98	2235.02	1974.73	2252.29
HUMAN	Q8N6G6	ADAMTSL1	ADAMTS-like protein 1	0	1	0	0	0	0	0	0	0	0	0	0	138.243	120.267	134.472	126.924	111.822	110.736	201.054	119.313	105.611
HUMAN	Q6UY14	ADAMTSL4	ADAMTS-like protein 4	4	0	423.552	658.695	438.564	467.783	451.354	300.316	369.212	300.405	326.798	346.997	0	0	0	0	0	0	0	0	0
HUMAN	F6XZ68	ADAP1	Arf-GAP with dual PH domain-containing protein 1	3	0	489.831	592.258	528.272	464.22	512.205	224.972	207.37	204.883	174.786	197.713	0	0	0	0	0	0	0	0	0
HUMAN	E7ENU4	ADAR	Double-stranded RNA-specific adenosine deaminase	60	52	7737.55	8174.51	7632.32	8287.27	8438.72	7308.62	7452.78	7096.31	6772.91	7099.42	16618.6	16537.7	16295	16916.9	16680.6	16304.7	16724.6	16512.1	16466.4
HUMAN	P78563	ADARB1	Double-stranded RNA-specific editase 1	1	0	76.2173	82.6846	78.444	76.8736	73.3406	68.5396	82.1326	59.0965	95.3957	66.8687	0	0	0	0	0	0	0	0	0
HUMAN	Q9BUB4	ADAT1	tRNA-specific adenosine deaminase 1	3	3	496.914	490.579	511.393	480.552	393.269	617.643	521.69	588.377	585.917	573.992	721.636	724.281	732.276	742.675	777.761	846.845	771.673	779.735	729.956
HUMAN	Q96EY9	ADAT3	Probable inactive tRNA-specific adenosine deaminase-like protein 3	1	0	212.494	201.1	224.044	220.477	222.882	265.339	253.974	254.201	123.147	230.53	0	0	0	0	0	0	0	0	0
HUMAN	Q86TW2	ADCK1	Uncharacterized aarF domain-containing protein kinase 1	1	1	82.5384	91.1826	79.7081	92.828	103.353	149.157	176.429	137.252	138.879	163.177	163.559	163.606	181.437	161.048	160.4	153.093	164.706	165.729	185.976
HUMAN	O60266	ADCY3	Adenylate cyclase type 3	2	0	208.57	143.603	220.697	191.659	208.249	156.513	152.952	136.093	201.182	254.404	0	0	0	0	0	0	0	0	0
HUMAN	O43306	ADCY6	Adenylate cyclase type 6	5	0	720.082	854.62	760.722	896.469	940.347	927.504	1213.62	968.46	1065.22	1097.23	0	0	0	0	0	0	0	0	0
HUMAN	P51828	ADCY7	Adenylate cyclase type 7	1	0	271.519	208.1	258.015	239.515	183.965	215.88	203.252	221.05	202.644	202.847	0	0	0	0	0	0	0	0	0
HUMAN	O60503	ADCY9	Adenylate cyclase type 9	2	5	173.719	196.951	170.296	197.825	158.451	209.8	282.096	206.712	213.816	192.941	644.583	663.178	701.949	707.239	682.782	653.174	673.33	687.481	712.378
HUMAN	P35611-3	ADD1	Isoform 3 of Alpha-adducin	17	18	1437.08	1470.37	1407.81	1624.63	1712.84	2404.84	2347.56	2360.14	2261.68	2411.47	3030.44	3316.14	3371.93	3293.87	3191.33	3218.06	3155.68	3342.34	3522.15
HUMAN	Q86XM2	ADD1	ADD1 protein	1	1	73.9221	77.1576	66.6431	77.7021	68.5523	128.976	89.5895	115.063	110.917	98.5806	126.216	131.35	130.744	122.407	129.773	126.958	125.423	126.371	125.125
HUMAN	Q9UEY8	ADD3	Gamma-adducin	17	13	1503.38	1751.06	1463.18	1791.49	1945.81	3578.8	3990.65	3479.62	3310.6	2964.81	3301.23	3387.88	3330.58	3360.02	3211.45	3388.5	3232.54	3499.58	3536.31
HUMAN	Q8IWK6	ADGRA3	Adhesion G protein-coupled receptor A3	3	2	744.941	636.089	744.588	765.1	643.54	805.399	649.077	796.413	737.225	722.136	337.502	328.272	353.144	323.359	374.563	343.221	337.082	336.67	331.782
HUMAN	M0R0K5	ADGRE2	Adhesion G protein-coupled receptor E2	2	0	252.266	303.31	272.835	245.674	204.079	188.466	183.747	188.62	171.328	176.571	0	0	0	0	0	0	0	0	0
HUMAN	Q5T601	ADGRF1	Adhesion G-protein coupled receptor F1	3	0	438.885	435.673	439.176	330.122	286.829	194.451	139.717	185.84	209.416	218.437	0	0	0	0	0	0	0	0	0
HUMAN	Q9Y653	ADGRG1	Adhesion G-protein coupled receptor G1	2	2	392.175	399.019	379.3	384.99	281.5	691.944	271.404	672.534	248.732	171.787	970.467	869.736	741.188	881.087	841.657	515.987	889.24	835.284	740.832
HUMAN	Q86SQ4-3	ADGRG6	Isoform 3 of Adhesion G-protein coupled receptor G6	3	3	618.529	658.73	660.686	676.306	604.444	461.238	460.47	412.482	545.937	498.565	374.278	403.182	384.01	392.353	417.004	437.794	373.862	375.179	405.359
HUMAN	O94910	ADGRL1	Adhesion G protein-coupled receptor L1	0	1	0	0	0	0	0	0	0	0	0	0	105.435	107.668	102.557	101.596	108.594	112.625	90.4571	95.5778	114.057
HUMAN	O95490-6	ADGRL2	Isoform 6 of Adhesion G protein-coupled receptor L2	10	8	1092.75	1142.39	1135.84	1020.52	1117.72	1439.17	1571.38	1364.49	1663.19	1652.34	1088.99	1106.85	1089.48	1105.47	1103.15	1123.18	1083.45	1092.43	1147.88
HUMAN	P11766	ADH5	Alcohol dehydrogenase class-3	41	67	5077.41	5877.71	4587.04	4983.74	5152.08	7897.45	8658.53	7778.13	7619.61	7497.25	25603.5	26212.6	26666.7	25703.1	25181.7	24065.1	25640.5	25640.7	26360.6
HUMAN	Q8IWW8	ADHFE1	Hydroxyacid-oxoacid transhydrogenase, mitochondrial	0	2	0	0	0	0	0	0	0	0	0	0	229.333	194.222	175.308	205.661	215.003	187.91	196.546	207.302	220.94
HUMAN	Q9BV57	ADI1	1,2-dihydroxy-3-keto-5-methylthiopentene dioxygenase	11	7	2158.07	1660.74	2139.46	2058.19	2423.65	1639.83	1592.67	1651.79	1929.5	1565.55	1339.4	1352.96	1500.97	1333.03	1348.9	1705.04	1253.89	1301.35	1427.38
HUMAN	Q15847	ADIRF	Adipogenesis regulatory factor	7	10	1894.05	3506.7	1946.2	2055.69	1710.31	1980.85	1814.07	1797.12	1620.21	1358.65	5724.54	5676.69	5552.29	5570.76	5416.44	4801.73	5655.47	5635.58	5438.42
HUMAN	P55263	ADK	Adenosine kinase	32	29	4831.47	4959.4	4681.28	4873.29	4928.42	3072.99	3521.35	3012.83	3032.58	3045.38	8759.72	8748.51	9550.13	8311.66	9000.97	8769.29	8930.42	8678.6	8860.27
HUMAN	Q9H2P0	ADNP	Activity-dependent neuroprotector homeobox protein	28	21	4880.19	4356.04	4813.35	5481.89	5338.57	4237.53	3657.95	4196.11	4329.85	4779.25	5889.77	5951.7	5753.88	5894.4	6080.53	6624.61	6120.94	6003.01	5972.75
HUMAN	Q6IQ32	ADNP2	ADNP homeobox protein 2	4	1	878.914	656.559	957.963	1007.49	1091.69	786.013	606.639	850.365	650.75	1001.18	170.581	174.292	161.035	164.629	189.067	199.447	158.864	176.211	165.076
HUMAN	Q96SZ5	ADO	2-aminoethanethiol dioxygenase	6	3	967.777	1154.77	1027.22	1020.88	1096.22	924.821	870.046	951.868	899.832	940.6	721.71	742.91	709.28	744.045	751.961	744.298	700.437	759.92	730.718
HUMAN	Q9BRR6	ADPGK	ADP-dependent glucokinase	7	0	660.703	656.615	693.115	694.748	703.245	738.125	695.994	743.671	602.11	773.191	0	0	0	0	0	0	0	0	0
HUMAN	P54922	ADPRH	[Protein ADP-ribosylarginine] hydrolase	2	2	983.242	905.953	1004.05	1009.86	928.94	911.483	934.301	904.257	762.748	872.11	319.518	330.369	306.359	335.745	296.835	295.674	325.418	336.346	330.64
HUMAN	Q9NX46	ADPRHL2	Poly(ADP-ribose) glycohydrolase ARH3	9	19	1144.32	1185.21	1191.55	1189.09	1421.41	1193.15	1200.04	1113.82	1085.92	1037.4	3700.73	3807.03	3830.71	3946.83	3808.77	3708.1	3678.11	3767.53	3948.16
HUMAN	Q16186	ADRM1	Proteasomal ubiquitin receptor ADRM1	11	6	2312.84	2567.55	2234.76	2088.96	2180.52	1966.7	1780.19	1872.38	2158.98	1779.33	1668.37	1632.32	1768.73	1604.98	1595.91	1698.98	1942.22	1732.21	1699.09
HUMAN	E7ERF4	ADSL	Adenylosuccinate lyase	21	21	2333.49	2173.91	2284.89	2179.2	2178.66	3033.83	3293.26	3185.98	3247.96	3277.77	8220.83	7396.73	7905.68	7107.19	8209.08	7195.9	8082.74	7556.24	7752.57
HUMAN	P30520	ADSS	Adenylosuccinate synthetase isozyme 2	27	28	3843.09	3155.34	3826.8	3744.64	3622.93	3607.04	3399.82	3721.63	3735.83	3871.21	4321.13	4351.69	4193.67	4371.21	4299.5	4527.48	4273.44	4297.37	4294.07
HUMAN	Q8N142	ADSSL1	Adenylosuccinate synthetase isozyme 1	8	5	1255.6	2396.74	1241.72	1549.44	1870.21	437.67	611.091	381.335	460.302	476.144	585.024	585.702	523.385	616.227	584.232	525.957	524.531	568.594	580.542
HUMAN	Q6ZN18	AEBP2	Zinc finger protein AEBP2	1	0	86.4776	67.1601	85.3714	65.6149	75.0762	88.1015	70.4726	95.5855	112.669	80.0928	0	0	0	0	0	0	0	0	0
HUMAN	Q08117-2	AES	Isoform 2 of Amino-terminal enhancer of split	3	2	346.562	515.242	352.348	446.315	260.9	432.289	428.38	418.799	340.333	199.153	224.348	263.735	263.443	282.118	272.51	261.837	235.772	254.829	244.072
HUMAN	Q8N556-2	AFAP1	Isoform 2 of Actin filament-associated protein 1	4	4	344.173	268.378	367.077	321.083	315.995	396.847	389.665	370.243	353.002	322.053	574.546	577.674	586.341	569.232	574.795	479.722	563.09	651.569	608.987
HUMAN	Q8TED9	AFAP1L1	Actin filament-associated protein 1-like 1	5	0	805.994	723.377	823.452	857.476	700.895	596.216	513.696	600.966	497.297	428.183	0	0	0	0	0	0	0	0	0
HUMAN	F5GZE1	AFAP1L2	Actin filament-associated protein 1-like 2	20	4	4426.06	3026.66	4341.41	4331.17	3369.54	3664.17	2316.38	3708.56	2851.66	2814.06	688.366	714.846	718.295	629.031	670.315	690.801	690.961	674.77	696.681
HUMAN	J3KN01	AFDN	Afadin	54	34	7769.44	8173.18	7920.32	8153.73	7902.87	6743.41	6977.93	6471.64	6881.37	6901.87	5460.35	5425.46	5493.61	5552.28	5426.05	5763.02	5317.01	5433.9	5505.74
HUMAN	E9PFY5	AFDN	Afadin	0	2	0	0	0	0	0	0	0	0	0	0	459.176	466.938	484.718	463.989	485.199	515.709	539.094	491.871	505.012
HUMAN	H0Y948	AFDN	Afadin	0	2	0	0	0	0	0	0	0	0	0	0	384.704	378.227	374.657	440.221	400.439	1620.28	436.374	396.603	387.926
HUMAN	P55196-1	AFDN	Isoform 2 of Afadin	3	1	467.462	453.593	464.595	471.043	478.935	355.899	412.579	363.266	402.682	410.355	61.8516	54.0977	64.8948	59.2132	67.27	73.8105	72.8481	64.6434	70.6468
HUMAN	P51825-2	AFF1	Isoform 2 of AF4/FMR2 family member 1	3	1	372.009	336.108	407.56	584.516	697.71	493.239	470.946	533.896	614.306	744.639	334.295	370.466	341.997	343.992	367.473	397.63	319.582	360.995	343.555
HUMAN	Q9UHB7	AFF4	AF4/FMR2 family member 4	5	10	405.727	321.966	414.56	501.914	510.69	342.943	327.369	353.12	471.616	507.649	946.212	935.743	896.292	932.793	941.119	1140.38	939.338	981.106	930.876
HUMAN	Q9Y4W6	AFG3L2	AFG3-like protein 2	39	42	6387.36	6332.26	6287.5	6047.93	6614.47	5525.44	7055.51	5545.74	5920.85	6263.8	16498.1	16636	17237.9	16923.4	16931.1	16424.1	16601.8	16709.1	17272.9
HUMAN	Q63HM1-2	AFMID	Isoform 2 of Kynurenine formamidase	1	0	155.097	146.788	169.403	141.206	143.986	134.324	194.073	140.622	153.932	143.895	0	0	0	0	0	0	0	0	0
HUMAN	J3KMX3	AFP	Alpha-fetoprotein	0	1	0	0	0	0	0	0	0	0	0	0	65.7958	160.828	82.7291	91.1922	90.9271	113.579	72.2098	94.8389	116.215
HUMAN	Q6ULP2	AFTPH	Aftiphilin	22	9	3247.99	3438.41	3282.12	3648.35	3617.65	2954.98	3513.78	2842.92	3335.58	3354.78	3006.52	2990.1	3087.23	3054.67	2938	3107.97	3054.18	2980.07	3114.46
HUMAN	P20933	AGA	N(4)-(beta-N-acetylglucosaminyl)-L-asparaginase	8	4	638.198	733.492	623.972	626.898	694.338	1113.05	1368.12	1091.08	1104.09	1123.68	1101.12	1229.37	1156.55	1201.16	1211.65	1093.71	1036.75	1114.63	1198.05
HUMAN	E7EUN2	AGAP1	Arf-GAP with GTPase, ANK repeat and PH domain-containing protein 1	2	4	170.249	179.025	163.203	171.236	151.374	214.567	212.919	232.392	193.707	188.732	778.768	828.317	791.307	812.394	791.182	836.832	772.132	765.204	791.719
HUMAN	Q96P47-4	AGAP3	Isoform 4 of Arf-GAP with GTPase, ANK repeat and PH domain-containing protein 3	3	3	295.371	518.785	246.314	380.868	305.941	377.943	374.267	368.911	393.285	385.858	473.111	476.584	527.691	533.934	517.117	531.12	547.006	475.905	510.751
HUMAN	E7ESL9	AGAP3	Arf-GAP with GTPase, ANK repeat and PH domain-containing protein 3	1	0	128.408	134.48	114.465	110.378	110.409	21.8021	15.7143	18.5989	14.5161	16.7278	0	0	0	0	0	0	0	0	0
HUMAN	P52594-4	AGFG1	Isoform 4 of Arf-GAP domain and FG repeat-containing protein 1	16	7	1541.26	1426.21	1432.47	1549.14	1612.45	1430.52	1507.69	1421.29	1395.78	1523.6	2096.71	2055.06	2115.88	2131.8	2143.27	2134.72	2074.16	2022.31	2025.37
HUMAN	O95081	AGFG2	Arf-GAP domain and FG repeat-containing protein 2	3	5	386.031	442.377	428.765	485.938	468.654	485.557	463.355	468.172	229.934	447.327	505.829	498.765	524.535	504.257	519.317	618.652	542.916	509.058	571.35
HUMAN	Q8N302	AGGF1	Angiogenic factor with G patch and FHA domains 1	4	0	443.516	431.128	436.911	498.82	475.313	506.609	425.81	527.206	599.222	540.899	0	0	0	0	0	0	0	0	0
HUMAN	Q53H12	AGK	Acylglycerol kinase, mitochondrial	13	26	2332.1	2291.23	2277.5	2507.54	2956.4	2036.58	2156.95	2013.91	2328.62	2470.99	7512.96	7629.2	7635.89	7772.74	7434.01	7348.32	7564.63	7678.5	7730.82
HUMAN	P35573	AGL	Glycogen debranching enzyme	52	27	7249.54	7861.6	7344.76	7587.14	8200.21	5421.94	6646.62	5490.89	6086.57	5819.46	7968.46	8137.25	8565.28	7949.41	8001.74	7771.05	7819.97	8156.02	8536.86
HUMAN	Q9BSE5	AGMAT	Agmatinase, mitochondrial	0	4	0	0	0	0	0	0	0	0	0	0	767.502	796.36	808.758	867.992	830.62	819.265	707.872	783.55	817.469
POVBK	P03085	Agnoprotein	Agnoprotein	3	1	110.114	134.72	161.711	688.352	990.019	99.8453	149.28	145.704	1464.11	1980.56	36.4279	50.2427	50.769	37.5337	48.9943	4812.66	143.751	84.4404	52.6796
HUMAN	Q9UL18	AGO1	Protein argonaute-1	6	0	1030.62	1102.59	1067.43	1024.39	1003.93	802.116	755.085	749.675	840.683	787.945	0	0	0	0	0	0	0	0	0
HUMAN	Q9UKV8	AGO2	Protein argonaute-2	12	19	1524.2	1567.64	1609.66	1379.35	1367.69	1414.04	1286.14	1411.65	1302.11	1213.07	5528.69	5441.09	5470.4	5421.76	5667.05	5195.7	5340.52	5245.43	5428.7
HUMAN	Q9H9G7	AGO3	Protein argonaute-3	6	1	719.288	798.011	738.645	718.001	800.57	585.422	603.489	571.225	592.58	599.124	298.5	306.308	311.978	303.516	312.639	288.149	296.434	313.838	308.715
HUMAN	Q9HCK5	AGO4	Protein argonaute-4	6	3	958.386	1102.04	933.301	1023.05	1053.51	703.961	663.256	695.304	728.631	739.095	716.205	664.636	719.095	697.161	702.454	717.58	743.228	732.251	715.19
HUMAN	Q99943	AGPAT1	1-acyl-sn-glycerol-3-phosphate acyltransferase alpha	5	3	394.774	393.466	428.515	380.551	450.692	389.202	410.265	355.579	442.146	419.914	309.94	316.009	293.038	337.728	333.818	290.757	263.955	306.575	298.525
HUMAN	O15120	AGPAT2	1-acyl-sn-glycerol-3-phosphate acyltransferase beta	0	3	0	0	0	0	0	0	0	0	0	0	2786.02	2786.61	2712.25	2821.78	2766.86	2387.57	2698.99	2808.49	2945.18
HUMAN	Q9NRZ7-3	AGPAT3	Isoform 3 of 1-acyl-sn-glycerol-3-phosphate acyltransferase gamma	6	2	880.08	1185.04	877.594	912.946	890.12	1007.48	1245.71	1002.26	1113.45	1245.24	207.101	176.882	208.026	157.043	211.809	190.635	235.313	157.159	161.392
HUMAN	Q9NRZ5	AGPAT4	1-acyl-sn-glycerol-3-phosphate acyltransferase delta	3	6	332.637	306.624	349.569	356.112	410.131	368.482	400.455	354.671	372.082	450.491	1839.39	1769.38	1817.23	1690.75	1767.22	1678.93	1964.37	1792.75	1746.1
HUMAN	Q9NUQ2	AGPAT5	1-acyl-sn-glycerol-3-phosphate acyltransferase epsilon	6	4	1240.08	1272.47	1222.83	1202.77	1228	606.636	667.089	577.508	632.461	671.98	1304.43	1366.75	1307.75	1439.49	1288.96	1271.79	1146.36	1281.91	1404.65
HUMAN	O00116	AGPS	Alkyldihydroxyacetonephosphate synthase, peroxisomal	36	56	3979.09	3427.82	3943.95	3651.99	3736.67	4471.06	4778.97	4491.92	4673.25	5008.88	11557.5	11873.4	12461.4	11494.3	11793.9	11997.9	11644.6	11780.9	12568.9
HUMAN	Q4JM47	AGR2	Anterior gradient protein 2 homolog	11	0	2309.3	3463.75	2538.76	3163.21	2920.79	395.14	338.812	329.041	351.032	343.862	0	0	0	0	0	0	0	0	0
HUMAN	O00468-6	AGRN	Isoform 6 of Agrin	74	49	7335.91	8278.59	7601.78	7287.18	7260.48	9027.78	10428.9	8867.78	9366.12	8795.08	7636.81	7547.4	8492.28	7789.69	7726.19	7904.04	7680.6	7571	8109.48
HUMAN	Q9UPW5	AGTPBP1	Cytosolic carboxypeptidase 1	9	7	713.392	556.126	680.415	654.782	651.764	1170.74	1333.43	1211.57	1342.03	1298.86	1334.11	1406.72	1413.75	1344.41	1408.07	1445.22	1387.1	1415.78	1423.19
HUMAN	Q6RW13	AGTRAP	Type-1 angiotensin II receptor-associated protein	1	2	605.898	1040.97	391.931	759.198	562.78	526.835	481.424	536.454	482.042	541.612	1466.17	1324.37	1435.14	1269.68	1391.32	1314.77	1634.4	1349.66	1468.66
HUMAN	Q8WYP5-2	AHCTF1	Isoform 2 of Protein ELYS	47	36	5861.75	5205.9	6148.19	6038.36	6103.58	5025.06	4761.67	5151.18	6151.6	6249.94	7589.13	7348.75	7237.01	7681.87	7659.49	9378.7	7827.39	7444.56	7004.94
HUMAN	P23526	AHCY	Adenosylhomocysteinase	54	65	12024.8	12786.6	11679.9	11630.2	10856.6	9106.43	8240.02	9264.47	8538.78	8454.04	21265.1	21769.9	21262.5	21576.4	20922.8	20968.6	20787.2	21544.4	21574.2
HUMAN	O43865	AHCYL1	Adenosylhomocysteinase 2	20	6	2209.83	2276.14	2129.92	2087.91	2041.55	3797.22	4011.86	3761.55	3479.38	3162.08	1846.31	1940.05	1985.22	1812.69	1918.49	1944.15	1848.43	1934.26	2021.37
HUMAN	Q96HN2-2	AHCYL2	Isoform 2 of Adenosylhomocysteinase 3	24	18	3017.66	3273.03	2891.96	2882.72	3076.83	4125.05	4922.94	4048.65	4110.63	3729.78	5551.44	5723.28	6060.18	5875.51	5695.73	5492.42	5522.24	5598.43	5940.86
HUMAN	Q5TGY3	AHDC1	AT-hook DNA-binding motif-containing protein 1	6	3	1032.86	1070.1	980.08	1005.06	937.379	517.672	466.858	523.72	525.453	435.162	473.959	467.561	467.657	495.972	504.344	488.908	452.3	466.415	483.287
HUMAN	Q09666	AHNAK	Neuroblast differentiation-associated protein AHNAK	878	1807	164104	170387	164962	166195	156951	228195	258353	224663	220808	215920	619831	667841	715100	610525	655293	581050	626324	634364	691333
HUMAN	Q8IVF2	AHNAK2	Protein AHNAK2	135	221	18538.5	19674.4	18044.4	21382.7	21583.2	19801.1	27128.3	18493	14666	13334.4	59372	57373.3	60448.8	59873	57914.4	45609.8	59773.4	58149.7	60195.7
HUMAN	P35869	AHR	Aryl hydrocarbon receptor	6	9	955.705	1046.54	928.979	798.233	760.961	471.163	422.978	445.169	370.9	228.709	1948.17	2140.71	2148.59	2019.2	2175.5	1956.32	2065.65	2139.3	2141.78
HUMAN	O95433	AHSA1	Activator of 90 kDa heat shock protein ATPase homolog 1	27	21	4271.26	3979.82	4160.17	3735.27	3300.7	3983.2	3483.85	3854.32	3589.67	3456.29	5417.56	5323.3	5309.76	5312.56	5276.82	5475.62	5520.18	5169.68	4998.83
HUMAN	Q96BJ3	AIDA	Axin interactor, dorsalization-associated protein	10	10	963.55	900.989	943.103	996.276	849.331	1735.44	1486.08	1745.57	1431.4	1403.64	2624.23	2596.09	2829.21	2532.66	2752.75	2781.1	2682.96	2610.27	2664.04
HUMAN	Q9BQI0-2	AIF1L	Isoform 2 of Allograft inflammatory factor 1-like	4	3	274.996	368.503	283.193	281.239	354.656	632.776	874.426	633.629	883.136	818.327	387.765	396.638	374.532	384.467	372.379	403.768	379.986	373.343	364.444
HUMAN	O95831	AIFM1	Apoptosis-inducing factor 1, mitochondrial	48	52	6848.48	7457.42	6827.66	7136.43	7938.47	11879.8	17216.8	11324.8	11915.4	12604	13235.7	12207	13464.7	13118	12694.4	12039.5	13024	12695.3	13274.5
HUMAN	Q9BRQ8	AIFM2	Apoptosis-inducing factor 2	3	2	202.883	172.792	240.163	215.864	258.971	448.335	546.678	460.98	563.022	610.735	459.7	474.79	492.333	453.578	460.44	477.237	427.349	474.431	467.701
HUMAN	Q9Y4K1	AIM1	Absent in melanoma 1 protein	46	12	12666.1	12581.7	12276.4	12819.2	12287.5	3724.59	3304.96	3350.09	3451.16	3205.27	1785.97	1790.48	1697.78	1762.48	1886.8	2079.91	1827.06	1801.19	1771.21
HUMAN	Q12904-2	AIMP1	Isoform 2 of Aminoacyl tRNA synthase complex-interacting multifunctional protein 1	30	43	5030.42	5434.67	4840.88	5227.96	5195.28	4570.11	4329.37	4528.27	4519.73	4979.85	8998.51	9420.03	9338.69	9494.62	9129.23	8908.58	8886.81	9335.55	9506.34
HUMAN	Q13155	AIMP2	Aminoacyl tRNA synthase complex-interacting multifunctional protein 2	20	9	3251.89	3408.17	3230.97	3207.86	2987.97	3258.41	3284.95	3347.12	3476.92	3245.09	6735.3	6867.21	6819.49	6830.14	6639.29	6334.41	6843.19	6882.18	6944.95
HUMAN	F8W950	AIMP2	Aminoacyl tRNA synthase complex-interacting multifunctional protein 2	1	1	120.249	95.6062	110.163	87.4618	124.523	171.31	210.779	166.606	161.431	181.546	153.419	167.235	163.794	161.018	182.216	177.211	173.423	182.542	183.26
HUMAN	O00170	AIP	AH receptor-interacting protein	13	10	2093.05	2149.36	2119.32	2400.8	2496.5	2120.95	2692.96	2161.17	2587	2313.02	3064.24	3151.15	2927.95	3210.33	3032.28	3015.59	3152.49	3219.93	3134.96
HUMAN	Q96IF1	AJUBA	LIM domain-containing protein ajuba	16	3	1858.44	2202.43	1750.76	2326.05	2007.63	1785.37	2113.8	1746.43	1667.4	1683.38	369.347	362.456	414.217	340.621	372.122	326.884	409.888	373.631	379.367
HUMAN	G3V481	AJUBA	LIM domain-containing protein ajuba	1	0	173.162	300.577	178.036	196.552	244.068	167.419	171.676	152.339	144.167	213.982	0	0	0	0	0	0	0	0	0
HUMAN	Q5T9B7	AK1	Adenylate kinase isoenzyme 1	16	20	1666.91	1949.19	1643.43	1748.83	1811.98	2206.32	2441.49	2220.72	1931.8	1974.77	5635.11	5861.26	5695.79	6007.35	5574.78	5356.09	5709.17	5996.15	6191.47
HUMAN	P54819	AK2	Adenylate kinase 2, mitochondrial	59	66	11218.1	12216.1	11101.1	10878.7	11454.5	10468.2	11996.8	9983.98	9479.57	10219.4	23432.5	23282.7	23845.6	23295.6	22993.8	20800.4	22917.5	23168.4	23046.7
HUMAN	Q9UIJ7	AK3	GTP:AMP phosphotransferase AK3, mitochondrial	26	35	3540.24	4577.07	3480.54	3828.64	3935.56	4337.84	5588.86	4229.65	4078.02	4272.65	9830.47	9217.92	10123.7	9387.87	9723.68	9434.8	9447.35	9156.26	9515.89
HUMAN	P27144	AK4	Adenylate kinase 4, mitochondrial	16	69	3154.48	3375.15	3171.69	3344.83	3611.38	3607.35	4568.88	3384.38	3119.6	4078.6	16411.6	15808.3	16352	16260.7	16184.3	15043.3	16104.1	15962.4	15897.3
HUMAN	Q9Y6K8	AK5	Adenylate kinase isoenzyme 5	16	22	810.436	864.864	792.134	821.315	968.752	3430.35	5438.67	3456.96	3843.77	3711.95	4990.71	5295.57	5272.08	5242.18	5327.76	4960.49	5042.81	5400.59	5562.3
HUMAN	Q9Y3D8	AK6	Adenylate kinase isoenzyme 6	1	1	104.601	72.6139	114.152	96.4602	88.1124	136.247	107.496	138.665	172.886	132.061	131.351	129.637	114.088	153.534	132.216	138.955	158.338	140.377	131.651
HUMAN	Q96M32	AK7	Adenylate kinase 7	2	0	21.0664	19.8992	26.5282	39.178	35.7575	77.1622	286.644	95.2887	173.44	113.531	0	0	0	0	0	0	0	0	0
HUMAN	Q92667	AKAP1	A-kinase anchor protein 1, mitochondrial	11	12	2416.05	1929.15	2390.33	2192.78	2032.25	1800.51	1902.82	1811.68	1857.39	1917.39	2618.32	2605.17	2772.67	2540.03	2747	2837.55	2894.78	2626.52	2565.19
HUMAN	O43572	AKAP10	A-kinase anchor protein 10, mitochondrial	7	3	943.517	1021.23	949.519	1045.47	1046.29	1019.77	1020.79	1044.35	1010.88	1008.24	468.745	522.484	489.876	527.718	490.026	474.811	495.41	489.506	549.429
HUMAN	Q9UKA4	AKAP11	A-kinase anchor protein 11	11	10	1552.58	1374.51	1645.01	1651.32	1540.21	2009.36	1973.97	2098.43	2447.27	1962.6	1670.84	1663.02	1723.48	1937.52	1889.85	2120.12	1650.6	1683.2	1649.27
HUMAN	Q02952	AKAP12	A-kinase anchor protein 12	109	232	8419.99	5217.47	8426.52	6078.89	5542.75	27096.5	17095.8	28952.6	18105.1	17262.5	54809.8	54367	51254.2	53890	55031.2	43227.7	59099.8	53886.4	51078.9
HUMAN	Q12802-2	AKAP13	Isoform 2 of A-kinase anchor protein 13	49	48	5250.39	4841.42	5341.34	5256.31	5364.33	6062.54	6041.62	6012.57	6379.05	6326.49	8096.2	8100.34	8285.73	7880.89	8220.83	8390.24	8416.42	7963.36	8086.67
HUMAN	Q02040	AKAP17A	A-kinase anchor protein 17A	15	8	2466.61	2393.72	2510.57	2617.33	2761.44	2587.72	2531.29	2638.86	2401.21	2961.87	2262.32	2235.7	2271.76	2305.05	2250.9	2344.11	2319.7	2273.79	2323.81
HUMAN	Q9Y2D5-6	AKAP2	Isoform 4 of A-kinase anchor protein 2	26	32	3978.85	3032.47	3770.2	3251.75	2941.35	5232.47	4925.65	5233.38	4633.2	4641.39	8563.62	8596.94	8477.29	8533.05	8693.69	7852.02	8739.08	8482.48	8274.17
HUMAN	P24588	AKAP5	A-kinase anchor protein 5	0	1	0	0	0	0	0	0	0	0	0	0	63.1322	63.5718	59.1163	76.8281	58.7244	55.3878	36.9254	52.5195	60.0405
HUMAN	Q9P0M2	AKAP7	A-kinase anchor protein 7 isoform gamma	2	0	123.716	180.717	123.486	137.368	126.64	287.039	324.437	256.41	266.219	244.592	0	0	0	0	0	0	0	0	0
HUMAN	O43823	AKAP8	A-kinase anchor protein 8	21	23	2149.03	1968.73	2201.35	2057.77	2120.89	2082.95	1789.15	2104.25	2146.2	2145.66	6626.01	6472.51	6648.05	6425.83	6473.25	7201.62	7013.73	6668.71	6625.86
HUMAN	Q9ULX6	AKAP8L	A-kinase anchor protein 8-like	18	6	3161.61	3937.59	3137.2	3386.96	3365.04	2370.87	2513.36	2272.69	2319.05	2454.83	975.122	940.917	1109.33	995.999	1031.44	1030.15	1059.06	1063.57	1111.93
HUMAN	Q99996-6	AKAP9	Isoform 6 of A-kinase anchor protein 9	68	63	7583.5	7215	7769.23	7661.61	7455.28	7820.01	7920.62	7792.49	7620.72	7760.21	14713.8	15039.8	15847.1	14960.5	15409.3	15193	15174.3	15108.2	15799.1
HUMAN	P14550	AKR1A1	Alcohol dehydrogenase [NADP(+)]	38	44	3801.97	3807.57	3716.15	3772.3	4211.04	9298.71	11893.1	9537.83	9438.18	9243.78	10306.2	10038.1	10375.8	10152.1	10071.8	9530.78	10034	9974.92	9989.9
HUMAN	P15121	AKR1B1	Aldose reductase	34	54	2550.75	2695.08	2551.63	2366.41	2456.29	9189.93	10160.7	9651.57	8250.79	8247.74	12801	12484.5	12625.2	12762.5	12324.7	11548.7	12870.5	12856.1	12577.3
HUMAN	O60218	AKR1B10	Aldo-keto reductase family 1 member B10	10	8	1657.73	3089.88	1710.62	2279.22	2707.08	495.585	665.25	417.431	428.105	452.15	3213.18	3016.15	2714.13	3355.63	3062.64	2440.01	3143.34	3167.7	2741.52
HUMAN	Q04828	AKR1C1	Aldo-keto reductase family 1 member C1	15	4	2402.61	3383.25	2409.67	2566.95	2416.14	723.447	794.694	658.075	707.082	623.734	537.164	505.393	426.735	566.888	534.175	431.162	541.068	551.258	487.725
HUMAN	P52895	AKR1C2	Aldo-keto reductase family 1 member C2	13	0	1417.78	1616.25	1321.56	1450.56	1556.89	325.75	281.721	284.442	319.582	307.954	0	0	0	0	0	0	0	0	0
HUMAN	P42330	AKR1C3	Aldo-keto reductase family 1 member C3	32	105	3643.18	4474.25	3521.12	3766.95	3947.21	4416.69	5786.29	4252.4	3946.08	3867.09	19795.4	18155.9	18089.6	19951.7	18574.6	16415.2	21322.9	19947.8	18487.1
HUMAN	O43488	AKR7A2	Aflatoxin B1 aldehyde reductase member 2	15	17	1379.25	1465.99	1335.94	1383.05	1533.35	1666.92	1902.01	1585.14	1698.96	1722.35	5840.92	5951.24	5621.14	6251.24	5922.56	5566.68	5485.88	5919.77	5955.02
HUMAN	O95154	AKR7A3	Aflatoxin B1 aldehyde reductase member 3	1	3	8.71357	12.5007	11.1281	13.6213	14.3256	149.653	168.703	159.526	120.2	125.724	449.102	447.827	442.202	439.266	454.205	403.718	422.681	456.452	457.734
HUMAN	P31749	AKT1	RAC-alpha serine/threonine-protein kinase	7	10	865.024	1043.28	843.384	844.764	791.627	1406.45	1160.93	1394.79	1223.53	1009.15	1725.74	1762.72	1792.59	1729.67	1710.16	1880.91	1609.49	1765.61	1780.4
HUMAN	Q96B36-3	AKT1S1	Isoform 3 of Proline-rich AKT1 substrate 1	4	3	477.245	450.757	513.184	515.355	531.871	440.403	473.767	395.498	353.232	353.442	776.591	857.519	756.026	876.328	861.42	777.112	659.166	771.91	794.683
HUMAN	P31751	AKT2	RAC-beta serine/threonine-protein kinase	14	6	1886.3	2105.56	1882.87	1872.46	1755.87	2833.28	2606.14	3034.75	2468.47	1884.6	3351.9	3296.07	3388.38	3288.93	3268.19	3152	3447.03	3274.83	3171.14
HUMAN	Q9Y243	AKT3	RAC-gamma serine/threonine-protein kinase	2	5	214.653	291.563	229.661	259.118	239.725	816.777	782.693	838.026	817.911	780.97	653.904	656.061	625.876	619.966	643.707	614.206	644.904	620.618	664.271
HUMAN	Q9H8T0-2	AKTIP	Isoform 2 of AKT-interacting protein	4	2	583.79	688.059	552.637	546.221	564.512	591.214	497.706	594.554	485.146	447.011	346.854	349.005	367.893	391.491	338.588	359.073	357.129	372.888	376.989
HUMAN	P13716-2	ALAD	Isoform 2 of Delta-aminolevulinic acid dehydratase	4	9	315.526	359.987	307.363	332.249	302.914	550.414	480.572	529.035	407.119	376.102	1998.11	2073.18	2221.18	2122.67	2116.94	2061.45	2151.89	2212	2282.13
HUMAN	P13196	ALAS1	5-aminolevulinate synthase, nonspecific, mitochondrial	7	4	980.732	642.219	1015.81	877.271	894.886	1044.2	924.715	1026.01	1100.9	830.863	895.435	914.589	827.863	848.233	902.855	915.201	997.18	886.658	860.721
HUMAN	Q13740	ALCAM	CD166 antigen	25	29	3414.86	3897.87	3316.22	4120.22	4085.93	6373.67	7477.78	6553.04	7904.81	7407.55	6081.61	6001.32	6923.45	5326.82	5983.68	6565.9	5479.72	5804.29	6795.8
HUMAN	Q8IZ83	ALDH16A1	Aldehyde dehydrogenase family 16 member A1	17	13	1730.88	1747.9	1782.78	1736.17	1892.33	2424.16	2570.03	2389.38	2541.15	2621.64	3884.86	3947.07	3874.46	3947.92	3827.24	4118.98	3707.7	3872.25	3859.94
HUMAN	P54886	ALDH18A1	Delta-1-pyrroline-5-carboxylate synthase	46	55	6404.53	5988.74	6329.32	6242.8	6383.96	7794.49	8371.47	8017.65	7131.63	7991.63	13973.1	14218.3	13215.8	14045.2	13754.7	13540.5	13954	13853.3	13562.4
HUMAN	P00352	ALDH1A1	Retinal dehydrogenase 1	34	50	2215.35	4084.95	2011.02	2735.7	3214.17	7155.3	11879.3	7304.59	8082.34	7816.88	8209.64	8279.3	9861.04	8039.08	8241.29	8809.86	8508.94	8751.17	9933.8
HUMAN	O94788	ALDH1A2	Retinal dehydrogenase 2	12	35	1757.78	1869	1617.68	1462.9	1516.6	1137.09	1238.45	1085.18	1228.33	1121.37	13752.5	14148.2	15120.4	13662.2	13736	14296.9	14026	14386.5	15533.2
HUMAN	P47895	ALDH1A3	Aldehyde dehydrogenase family 1 member A3	60	40	18463.3	14613.8	18147.6	13578	10757.3	2519.97	2347.17	2222.77	2260.93	2199.28	6572.22	6290.06	7072.91	6136.61	6395.13	6461.56	6941.45	6695.78	7239.4
HUMAN	P30837	ALDH1B1	Aldehyde dehydrogenase X, mitochondrial	20	24	2623.82	2546.27	2572.07	2371.38	2444.97	3529.53	4468.51	3517.13	3534.71	3804.39	5437.51	5235.71	5491.36	5350.29	5240.2	4770.73	5387.76	5333.69	5538.71
HUMAN	O75891-3	ALDH1L1	Isoform 3 of Cytosolic 10-formyltetrahydrofolate dehydrogenase	33	14	6563.73	8372.71	6628.46	7489.82	8200.61	1244.82	2163.33	993.364	1433.74	1353.26	3437.08	2970.08	2686.11	3554.73	3150	2343.33	3552.73	3165.47	2583.08
HUMAN	Q3SY69	ALDH1L2	Mitochondrial 10-formyltetrahydrofolate dehydrogenase	35	10	5846.02	7535.62	5691.36	5866.27	6502.27	1785.27	1832.14	1689.68	1850.05	1808.99	1518.78	1513.04	1311.54	1628.96	1500.52	1350.43	1527.56	1474.59	1373.85
HUMAN	P05091	ALDH2	Aldehyde dehydrogenase, mitochondrial	37	35	3197.37	4504.89	3056.12	3537.1	3882.2	5283.75	6390.78	4992.57	5014.52	4425.54	6736.94	6579.27	7230.45	6801.28	6748.79	6514.86	6832	6835.51	7209.55
HUMAN	P30838	ALDH3A1	Aldehyde dehydrogenase, dimeric NADP-preferring	9	0	1792.54	2553.95	1712.63	1614.36	1855.27	954.053	726.877	915.533	822.96	633.862	0	0	0	0	0	0	0	0	0
HUMAN	P51648-2	ALDH3A2	Isoform 2 of Fatty aldehyde dehydrogenase	23	7	4638.79	6087.83	4634.99	5513.84	6017.31	3145.67	3511.82	3011.55	2875.13	3190.96	1698.83	1598.73	1565.47	1739.78	1572.36	1581.46	1570.64	1747.9	1633.02
HUMAN	P43353	ALDH3B1	Aldehyde dehydrogenase family 3 member B1	2	3	276.839	297.229	282.046	241.692	201.983	421.489	769.254	416.124	485.826	402.875	360.998	377.913	364.794	370.185	355.414	318.261	329.067	354.059	395.845
HUMAN	P30038	ALDH4A1	Delta-1-pyrroline-5-carboxylate dehydrogenase, mitochondrial	35	45	4999.63	6183.18	4811.39	5422.95	5277.57	3454.01	4403.17	3298.29	2990.9	3271.77	16910.5	15923.5	15459.6	16322.6	16055.7	12866.8	16554.2	16125.2	16332.8
HUMAN	P51649-2	ALDH5A1	Isoform 2 of Succinate-semialdehyde dehydrogenase, mitochondrial	12	11	1649.41	2173.95	1640.24	2163.84	2674.04	914.165	1012.62	840.982	1925.88	3379.09	1886.91	1971.41	1897.46	1900.92	1909.98	1826.83	1907.02	1910.74	1901.72
HUMAN	Q02252	ALDH6A1	Methylmalonate-semialdehyde dehydrogenase [acylating], mitochondrial	15	48	2050.43	2516.79	2020.73	2236.42	2694.24	4060.87	5785.58	3756.15	3713.71	4091.72	12873.2	12288.6	12250.3	13219.2	11969.5	10924.3	13282.9	12670.9	12788
HUMAN	P49419-2	ALDH7A1	Isoform 2 of Alpha-aminoadipic semialdehyde dehydrogenase	36	53	4494.71	5555.89	4314.4	4996.86	5204.92	5284.98	6166.04	5286.37	5222.51	5574.99	10284.5	9876.88	10597.6	9971.06	10229.3	10013.8	10075.2	9957.91	10143.8
HUMAN	Q9H2A2	ALDH8A1	Aldehyde dehydrogenase family 8 member A1	3	3	44.5324	58.4794	45.5253	54.0866	46.7194	259.04	618.374	232.825	333.248	265.8	454.737	502.662	561.089	482.716	485.111	482.527	518.969	537.937	582.036
HUMAN	P49189	ALDH9A1	4-trimethylaminobutyraldehyde dehydrogenase	39	47	4963.12	5402.68	4799.2	5151.15	5723	7262.45	8094.21	7259.69	7343.17	7492.01	10106.2	9873.01	10627.2	10197.8	9837.46	10204.4	10186.9	10115	10374.8
HUMAN	P04075-2	ALDOA	Isoform 2 of Fructose-bisphosphate aldolase A	211	331	26671.7	30870	26368.5	28151.1	26356.6	21515.7	23191.1	21271.6	21673.2	22937.7	63292.7	62606.2	65332.6	62796.2	63292	62961.5	65918.7	64484.7	64166.3
HUMAN	P05062	ALDOB	Fructose-bisphosphate aldolase B	1	2	706.749	644.623	659.973	739.072	803.619	65.9754	126.909	67.6879	76.7021	87.5298	1450.63	1294.95	1229.65	1403.95	1258.58	1073.89	1360.57	1243.95	1171.21
HUMAN	P09972	ALDOC	Fructose-bisphosphate aldolase C	30	23	3854.17	3581.91	3794.87	4067.36	4487.93	1432.75	1588.09	1301.15	1488.05	1495.74	2414.6	2301	2309.99	2475.79	2236.62	2241.12	2520.82	2436.23	2405.93
HUMAN	Q9BT22	ALG1	Chitobiosyldiphosphodolichol beta-mannosyltransferase	3	6	525.352	317.984	490.411	442.114	430.173	633.27	563.02	612.635	580.097	574.19	2447.25	2409.49	2546.37	2391.32	2558.26	2532.69	2591.88	2453.26	2468.94
HUMAN	Q2TAA5	ALG11	GDP-Man:Man(3)GlcNAc(2)-PP-Dol alpha-1,2-mannosyltransferase	7	3	1278.19	1181.82	1343.27	1199.05	1501.22	1039.83	1055.88	1099.94	1112.74	1133.31	1205.89	1233.04	1187.29	1206.29	1111.97	1160.73	1226.82	1206.29	1170.47
HUMAN	Q9BV10	ALG12	Dol-P-Man:Man(7)GlcNAc(2)-PP-Dol alpha-1,6-mannosyltransferase	1	0	98.5536	112.59	99.4907	102.112	113.501	73.0458	95.8223	86.1316	82.26	90.1278	0	0	0	0	0	0	0	0	0
HUMAN	Q9NP73	ALG13	Putative bifunctional UDP-N-acetylglucosamine transferase and deubiquitinase ALG13	1	0	111.982	133.042	125.698	123.477	119.148	129.946	142.918	121.352	112.372	121.628	0	0	0	0	0	0	0	0	0
HUMAN	Q9H553	ALG2	Alpha-1,3/1,6-mannosyltransferase ALG2	6	5	1555.66	1525.25	1497.39	1501.92	1495.74	1459.78	1430.16	1448.91	1352.45	1383.78	593.1	614.134	585.658	648.46	642.143	569.302	623.001	638.822	625.475
HUMAN	Q92685	ALG3	Dol-P-Man:Man(5)GlcNAc(2)-PP-Dol alpha-1,3-mannosyltransferase	1	2	203.555	128.007	213.56	153.573	168.927	163.247	202.803	134.344	159.932	139.111	454.617	487.222	486.066	461.388	413.043	443.141	445.114	481.281	461.445
HUMAN	Q9Y673	ALG5	Dolichyl-phosphate beta-glucosyltransferase	9	15	1738.26	1363.62	1714.08	1647.47	1989.73	1057.09	1145.02	1032.18	1288.28	1309.44	4261.14	4356.73	4154.57	4038	4141.06	4350.72	4372.89	4334.42	4220.14
HUMAN	Q9H6U8-3	ALG9	Isoform 3 of Alpha-1,2-mannosyltransferase ALG9	2	3	597.046	630.483	605.567	651.142	684.364	473.021	476.437	472.755	515.141	559.376	1248.67	1293.78	1194.73	1302.17	1245.72	1256.43	1129.07	1198.91	1212.51
HUMAN	Q13686	ALKBH1	Nucleic acid dioxygenase ALKBH1	4	2	200.954	158.658	211.745	199.07	182.916	277.181	244.292	263.803	256.307	243.456	158.15	177.787	150.841	162.449	175.969	183.586	158.321	177.863	172.887
HUMAN	Q96Q83	ALKBH3	Alpha-ketoglutarate-dependent dioxygenase alkB homolog 3	2	0	464.636	370.312	412.429	471.406	407.835	294.025	222.992	271.931	270.994	231.096	0	0	0	0	0	0	0	0	0
HUMAN	Q9NXW9	ALKBH4	Alpha-ketoglutarate-dependent dioxygenase alkB homolog 4	1	2	115.214	132.828	131.835	128.525	124.341	125.75	110.779	107.295	119.329	112.229	251.029	240.509	272.943	274.752	276.974	256.62	224.358	254.164	254.671
HUMAN	Q6P6C2	ALKBH5	RNA demethylase ALKBH5	6	7	1041.49	994.644	1091.81	1313.52	1251.69	1212.59	1077.75	1274.72	1263.44	1259.03	1445.17	1473.91	1367.08	1452.45	1481.18	1700.32	1377.99	1433.4	1378.52
HUMAN	Q3KRA9-2	ALKBH6	Isoform 2 of Alpha-ketoglutarate-dependent dioxygenase alkB homolog 6	1	2	116.381	95.9842	121.457	128.793	98.3619	108.163	107.748	119.191	129.734	120.762	467.85	500.24	496.724	476.383	481.57	480.747	468.28	488.557	497.022
HUMAN	Q96BT7-4	ALKBH8	Isoform 4 of Alkylated DNA repair protein alkB homolog 8	8	0	727.488	604.374	736.35	664.543	691.063	787.285	666.957	847.445	815.267	715.622	0	0	0	0	0	0	0	0	0
HUMAN	Q8TCU4	ALMS1	Alstrom syndrome protein 1	7	5	641.774	476.605	644.36	633.409	603.055	740.904	613.539	758.252	814.289	868.46	530.356	535.797	485.628	532.113	568.495	726.349	530.236	523.928	496.34
HUMAN	O15296	ALOX15B	Arachidonate 15-lipoxygenase B	6	0	620.435	1022.44	604.034	720.507	813.141	443.731	511.666	394.856	408.527	431.19	0	0	0	0	0	0	0	0	0
HUMAN	P09917	ALOX5	Arachidonate 5-lipoxygenase	4	0	1264.43	1332.24	1358.21	1290.65	1189.47	954.204	1059.64	899.33	1153.24	1017.17	0	0	0	0	0	0	0	0	0
HUMAN	Q96QP1	ALPK1	Alpha-protein kinase 1	5	0	538.239	479.693	529.153	532.958	503.406	470.343	506.014	442.485	447.475	412.522	0	0	0	0	0	0	0	0	0
HUMAN	Q86TB3	ALPK2	Alpha-protein kinase 2	1	6	85.8011	85.5859	89.4471	87.9467	100.025	501.895	351.032	422.988	394.405	282.315	451.095	442.119	476.904	442.847	454.188	391.092	437.372	416.631	466.319
HUMAN	Q96L96	ALPK3	Alpha-protein kinase 3	1	1	53.2786	80.1232	65.9185	52.818	69.2668	284.79	336.112	311.519	259.609	163.79	142.795	163.649	162.47	160.129	154.694	140.799	154.688	169.756	163.529
HUMAN	P05186	ALPL	Alkaline phosphatase, tissue-nonspecific isozyme	0	4	0	0	0	0	0	0	0	0	0	0	235.76	200.026	197.221	256.837	201.481	193.682	219.018	231.021	226.595
HUMAN	Q96Q42	ALS2	Alsin	5	9	538.473	429.724	510.436	501.933	552.976	545.541	624.484	548.864	617.215	631.215	1654.01	1674.55	1817.05	1619.51	1702.58	1774.12	1701.45	1688.94	1731.68
HUMAN	Q60I27	ALS2CL	ALS2 C-terminal-like protein	3	0	163.083	164.005	178.487	148.227	128.124	98.612	75.4859	80.7943	69.2908	65.2758	0	0	0	0	0	0	0	0	0
HUMAN	E9PB61	ALYREF	THO complex subunit 4	16	38	3104.15	3015.4	3211.09	2658.68	2828.2	2764.88	2558.18	2752.28	2558.97	2496.43	7656.02	7552.03	7534.85	7446.83	7598.86	7595.24	7527.35	7500.1	7508.58
HUMAN	Q9UHK6-5	AMACR	Isoform 4 of Alpha-methylacyl-CoA racemase	18	112	755.304	714.08	782.873	785.696	864.897	3125.41	5238.71	2984.55	3177.54	2852.12	26454.1	25523.6	27561.5	26688.7	26171.6	24127.9	26009.2	27268.1	27960.5
HUMAN	Q9C0C7-5	AMBRA1	Isoform 5 of Activating molecule in BECN1-regulated autophagy protein 1	2	1	186.506	157.388	200.603	189.218	195.095	221.434	199.382	214.268	266.906	289.832	235.089	243.393	242.106	249.874	245.206	248.654	217.872	247.149	239.344
HUMAN	P17707	AMD1	S-adenosylmethionine decarboxylase proenzyme	4	0	841.516	714.108	958.695	779.731	634.112	1328.84	918.164	1517.15	1278.72	657.695	0	0	0	0	0	0	0	0	0
HUMAN	Q9Y303-3	AMDHD2	Isoform 3 of N-acetylglucosamine-6-phosphate deacetylase	2	3	80.8829	92.1393	77.689	83.6896	82.9898	170.392	227.861	178.939	187.962	186.881	436.256	433.318	445.931	422.141	443.201	443.359	448.472	449.848	450.424
HUMAN	Q9UKV5	AMFR	E3 ubiquitin-protein ligase AMFR	5	0	383.073	305.511	410.099	377.26	334.61	362.41	344.961	375.277	536.163	333.088	0	0	0	0	0	0	0	0	0
HUMAN	Q86SJ2	AMIGO2	Amphoterin-induced protein 2	1	1	226.376	93.4573	226.663	119.458	85.9262	105.75	97.6582	107.822	79.8267	55.9719	177.358	161.708	170.646	155.389	151.123	139.661	170.773	153.894	149.591
HUMAN	Q9Y4X0	AMMECR1	AMME syndrome candidate gene 1 protein	2	0	334.755	301.89	375.952	330.988	309.841	307.535	233.697	293.813	297.437	250.773	0	0	0	0	0	0	0	0	0
HUMAN	Q4VCS5	AMOT	Angiomotin	2	2	321.109	218.441	311.274	282.057	318.526	302.353	294.625	301.797	316.167	331.338	647.419	708.869	745.035	624.217	678.872	780.332	678.469	695.371	745.847
HUMAN	Q8IY63	AMOTL1	Angiomotin-like protein 1	3	0	430.645	742.018	382.158	535.847	534.131	291.934	251.283	277.895	254.792	286.19	0	0	0	0	0	0	0	0	0
HUMAN	Q9Y2J4-4	AMOTL2	Isoform 4 of Angiomotin-like protein 2	2	1	327.837	403.668	350.095	345.992	363.668	372.18	326.148	363.809	345.649	323.918	163.558	138.488	153.613	167.978	148.24	153.411	172.277	150.362	154.349
HUMAN	Q01433	AMPD2	AMP deaminase 2	23	35	3143.3	3293.79	3050.69	3035.95	2799.56	6514.56	6986.04	6692.46	5825.37	5477.12	10727.5	10415.4	10061.4	10672.3	10503.8	9076.27	10302.6	10305.5	10142.6
HUMAN	Q01432-4	AMPD3	Isoform 2 of AMP deaminase 3	3	4	504.865	601.943	482.115	466.168	541.015	257.466	238.568	217.26	211.927	218.438	517.751	522.146	485.994	568.57	524.222	455.857	507.502	526.312	500.954
HUMAN	P48728	AMT	Aminomethyltransferase, mitochondrial	0	3	0	0	0	0	0	0	0	0	0	0	1197.58	1198.01	1244.9	1222.77	1190.58	1049.69	1210.86	1240.67	1207.41
HUMAN	Q86W34	AMZ2	Archaemetzincin-2	0	1	0	0	0	0	0	0	0	0	0	0	367.14	368.135	401.182	347.655	380.142	336.776	381.635	372.858	395.297
HUMAN	Q9H1A4	ANAPC1	Anaphase-promoting complex subunit 1	17	14	2902.68	2762.89	2913.29	2960.24	2824.6	3207.14	2961.16	3278.19	2927.98	3087.17	3426.5	3492.81	3311.54	3300.84	3378.23	3512.53	3214.43	3408.38	3332.52
HUMAN	Q9UM13	ANAPC10	Anaphase-promoting complex subunit 10	3	0	562.432	514.998	499.545	579.229	560.085	612.182	485.497	648.411	712.91	655.033	0	0	0	0	0	0	0	0	0
HUMAN	Q9NYG5-2	ANAPC11	Isoform 2 of Anaphase-promoting complex subunit 11	1	0	44.3444	39.3439	47.9514	40.4767	34.989	64.5892	49.8963	56.4452	68.6438	39.9485	0	0	0	0	0	0	0	0	0
HUMAN	Q9BS18	ANAPC13	Anaphase-promoting complex subunit 13	3	0	331.493	247.347	328.67	327.594	302.695	384.729	385.324	435.89	459.96	259.539	0	0	0	0	0	0	0	0	0
HUMAN	Q96DE5	ANAPC16	Anaphase-promoting complex subunit 16	3	1	539.372	364.955	534.666	534.926	499.68	513.857	409.756	521.268	542.913	500.235	96.3823	101.098	97.1489	110.468	109.054	134.725	101.176	101.891	95.6956
HUMAN	Q9UJX6	ANAPC2	Anaphase-promoting complex subunit 2	1	5	50.8681	45.5157	55.1151	60.6602	55.6301	46.65	53.8251	52.0171	56.8224	54.6627	749.729	766.683	788.616	739.221	780.693	815.472	759.869	747.733	792.359
HUMAN	E9PCR4	ANAPC4	Anaphase-promoting complex subunit 4	7	3	2417.23	2046.96	2435.37	2291.03	2259.87	2148.41	2179.82	2288.05	2321.28	2189.62	338.164	296.948	288.059	299.808	283.505	349.515	284.054	296.77	301.296
HUMAN	Q9UJX4	ANAPC5	Anaphase-promoting complex subunit 5	12	2	2730.85	1965.78	2747.99	2161.09	2297.49	2570.22	2510.9	2661.95	2529.08	2228.23	964.174	1068.49	989.234	985.717	1066.44	1103.45	1025.53	1063.93	1008.83
HUMAN	Q9UJX3	ANAPC7	Anaphase-promoting complex subunit 7	21	11	3042.66	2246.3	3024.37	3040.06	2924.09	3239.69	2550.2	3250.2	3336.44	3113.87	3975.07	4079.41	3613.15	4057.81	4277.82	4751.45	3947.91	4029.54	3711.38
HUMAN	Q5VTE6	ANGEL2	Protein angel homolog 2	2	2	212.943	160.235	188.33	194.152	235.365	208.381	215.451	186.459	235.069	236.049	109.585	107.378	113.165	109.141	117.936	121.53	115.457	104.866	113.475
HUMAN	Q9UKU9	ANGPTL2	Angiopoietin-related protein 2	1	0	26.6209	24.742	28.919	31.8383	48.6349	59.5928	45.743	52.3619	37.421	31.2268	0	0	0	0	0	0	0	0	0
HUMAN	Q9BY76	ANGPTL4	Angiopoietin-related protein 4	14	4	4418.53	7376.36	2299.35	5843.41	5529.66	3803.83	1556.26	3054.7	2013.71	1254.43	974.832	836.43	665.412	1016.12	841.976	600.032	1059.58	800.697	733.175
HUMAN	Q01484	ANK2	Ankyrin-2	12	30	1556.28	1676.81	1417.82	1700.09	1863.33	3071.92	3644.18	3068.96	2737.15	2930.6	5117.44	5072.16	5168.07	5227.52	5285.43	4865.1	5238.12	5088.07	5218.65
HUMAN	H0Y8Y2	ANK2	Ankyrin-2	0	1	0	0	0	0	0	0	0	0	0	0	29.2209	30.9041	30.8903	32.607	30.1513	33.6856	32.0639	34.6499	29.6737
HUMAN	Q12955	ANK3	Ankyrin-3	23	15	4377.21	5810.14	4350.88	5358.81	5998.98	1715.52	2231.94	1519.15	1608.73	1632.1	3720.44	3538.83	3525.82	3925.11	3732.23	3460.46	3863.67	3676.96	3649.01
HUMAN	Q12955-4	ANK3	Isoform 2 of Ankyrin-3	1	0	115.193	121.618	105.332	118.976	146.671	54.5381	62.5151	53.678	57.5308	61.9431	0	0	0	0	0	0	0	0	0
HUMAN	Q9P2R3-4	ANKFY1	Isoform 4 of Rabankyrin-5	26	15	6281.77	6248.66	6385.99	6126.37	6047.32	6318.79	6094.5	6092.35	5521.25	5612.12	3925.84	3959.95	4021.69	3880.24	3963.9	3563.2	3946.59	3928.39	3877.4
HUMAN	Q8IWZ3-6	ANKHD1	Isoform 6 of Ankyrin repeat and KH domain-containing protein 1	31	27	5303.9	4629.72	5369.47	5474.16	5130.66	4083.98	4011.18	4121.19	4400.13	4690.4	5784.24	6034.75	5800.47	5699.42	5948.14	6883.19	5816.91	5778.54	6033.51
HUMAN	Q9P2G1	ANKIB1	Ankyrin repeat and IBR domain-containing protein 1	7	3	840.101	736.306	860.049	861.589	754.768	901.925	934.004	895.145	910.746	875.356	436.337	416.233	455.831	413.724	422.421	425.328	428.216	432.106	449.844
HUMAN	Q86XL3	ANKLE2	Ankyrin repeat and LEM domain-containing protein 2	25	22	3737.5	2947.89	3738.89	3347.06	3159.87	3622.65	2592.87	3577.21	3000.34	2826.31	3378.2	3363.41	3166.92	3414.81	3381.26	3138.16	3368.9	3292.48	3032.76
HUMAN	Q8IV38	ANKMY2	Ankyrin repeat and MYND domain-containing protein 2	6	10	425.127	513.43	385.151	485.367	444.23	732.053	677.215	713.942	812.367	701.569	2595.4	2658.45	2448.28	2547.74	2547.8	2974.37	2585.88	2538.24	2465.6
HUMAN	Q9NXR5	ANKRD10	Ankyrin repeat domain-containing protein 10	2	0	115.62	149.417	120.591	160.81	136.497	136.837	124.81	133.336	121.199	114.024	0	0	0	0	0	0	0	0	0
HUMAN	Q6UB99	ANKRD11	Ankyrin repeat domain-containing protein 11	8	2	1115.19	1067.45	1159.9	1220.37	1063.22	1014.01	806.817	1050.38	905.8	948.999	347.369	346.202	355.756	364.238	367.825	410.775	360.255	352.173	346.584
HUMAN	Q8IZ07	ANKRD13A	Ankyrin repeat domain-containing protein 13A	7	4	967.964	1150.56	1014.73	1067.66	1215.83	1282.6	1088.14	1261.69	1062.71	1087.88	917.5	947.156	914.18	915.939	966.012	977.3	954.497	902.32	876.617
HUMAN	Q6ZTN6-3	ANKRD13D	Isoform 3 of Ankyrin repeat domain-containing protein 13D	1	1	45.9714	34.1336	44.9285	37.9774	42.97	56.3115	55.7887	58.2103	58.5953	54.2758	188.893	203.233	168.637	198.399	180.927	174.398	186.524	193.415	207.599
HUMAN	Q6P6B7	ANKRD16	Ankyrin repeat domain-containing protein 16	2	1	115.041	153.901	148.931	143.333	157.191	129.818	163.843	167.861	139.42	161.091	199.085	202.134	202.603	195.368	206.382	202.806	208.023	207.795	189.276
HUMAN	O75179	ANKRD17	Ankyrin repeat domain-containing protein 17	35	14	5478.8	4458.04	5732.59	5218.66	4591.06	4595.73	4406.04	4642.35	4785.11	4596.08	2834.98	2888.49	2718.32	2861.73	2884.56	3137.18	2858.65	2992.12	2811.12
HUMAN	Q9GZV1	ANKRD2	Ankyrin repeat domain-containing protein 2	2	0	156.366	206.829	229.914	162.639	198.035	223.2	227.191	229.254	363.732	371.619	0	0	0	0	0	0	0	0	0
HUMAN	Q9UPS8-3	ANKRD26	Isoform 3 of Ankyrin repeat domain-containing protein 26	3	0	299.951	233.138	321.19	269.92	274.501	292.061	267.655	319.695	284.307	274.535	0	0	0	0	0	0	0	0	0
HUMAN	Q96NW4	ANKRD27	Ankyrin repeat domain-containing protein 27	6	5	1713.98	1451.08	1650.03	1631.44	1576.97	1478.06	1398.6	1501.83	1632.27	1616.16	1077.79	1088.21	1172.67	1113.5	1130.99	1120.96	1125.83	1116.83	1089.61
HUMAN	O15084-1	ANKRD28	Isoform 3 of Serine/threonine-protein phosphatase 6 regulatory ankyrin repeat subunit A	9	7	957.493	900.736	988.005	861.705	877.089	905.958	1012.19	921.346	939.488	865.832	1143.94	1144.67	1134.03	1165.37	1210.32	1162.6	1056.02	1108.6	1100.23
HUMAN	Q5W026	ANKRD30A	Ankyrin repeat domain-containing protein 30A	1	1	120.652	138.395	113.516	169.215	108	180.378	118.499	182.694	105.007	132.984	719.714	685.331	665.941	708.02	678.25	634.976	738.948	650.342	617.195
HUMAN	Q53RE8	ANKRD39	Ankyrin repeat domain-containing protein 39	2	4	505.998	378.384	532.609	468.972	412.111	405.162	313.346	375.215	356.657	302.387	1008.09	967.013	931.936	983.459	1041.9	1020.95	1016.72	931.984	885.52
HUMAN	Q6AI12	ANKRD40	Ankyrin repeat domain-containing protein 40	2	0	116.588	73.3948	113.675	101.867	90.6272	181.596	137.906	175.149	175.805	135.531	0	0	0	0	0	0	0	0	0
HUMAN	Q8N8A2-2	ANKRD44	Isoform 2 of Serine/threonine-protein phosphatase 6 regulatory ankyrin repeat subunit B	4	5	199.187	177.834	208.187	216.971	226.654	479.493	504.779	530.64	550.798	542.242	896.098	937.729	930.22	881.447	919.498	1008.07	896.426	910.262	997.706
HUMAN	Q8WVL7	ANKRD49	Ankyrin repeat domain-containing protein 49	1	0	266.427	244.809	252.742	264.449	287.41	187.958	200.167	206.901	224.826	229.921	0	0	0	0	0	0	0	0	0
HUMAN	Q9ULJ7	ANKRD50	Ankyrin repeat domain-containing protein 50	11	4	1721.96	1475.86	1739.43	1798.51	1664.54	1338.03	1256.15	1286.75	1337.36	1416.21	1211.06	1186.56	1259.83	1237.04	1293.03	1358.34	1244.5	1218.47	1256.77
HUMAN	Q8NB46	ANKRD52	Serine/threonine-protein phosphatase 6 regulatory ankyrin repeat subunit C	6	6	575.26	439.794	567.676	547.148	540.558	750.08	668.13	798.556	859.839	837.65	1159.16	1173.44	1174.31	1163.02	1202.23	1298.75	1211.8	1155.5	1131.32
HUMAN	Q6NXT1	ANKRD54	Ankyrin repeat domain-containing protein 54	3	1	495.859	659.893	574.477	711.984	730.202	574.002	601.767	587.585	567.496	660.533	138.396	145.906	129.34	137.704	138.678	146.163	127.799	143.261	141.961
HUMAN	Q92625	ANKS1A	Ankyrin repeat and SAM domain-containing protein 1A	14	15	1797.27	1787.72	1865.86	1822.47	1930.5	1463.61	1464.24	1456.24	1470.47	1483.05	3066.63	3104.27	3342.71	3038.03	3227.44	3134.45	3027.38	3131.71	3317.19
HUMAN	Q6ZW76	ANKS3	Ankyrin repeat and SAM domain-containing protein 3	1	0	179.928	177.186	195.456	165.533	177.196	270.722	298.584	266.219	296.439	252.211	0	0	0	0	0	0	0	0	0
HUMAN	Q68DC2-4	ANKS6	Isoform 3 of Ankyrin repeat and SAM domain-containing protein 6	1	2	75.5447	96.0746	63.8736	87.0072	80.357	111.61	118.461	115.943	125.677	105.418	378.029	419.821	384.626	377.484	425.575	406.611	457.917	391.025	387.304
HUMAN	Q9H8Y5	ANKZF1	Ankyrin repeat and zinc finger domain-containing protein 1	12	7	2155.13	2445.47	2293.25	2250.87	1811.79	1484.51	1223.15	1570.4	1318.36	1244.63	1368.87	1391.11	1343.24	1397.6	1458.25	1313.21	1405.51	1407.75	1379.48
HUMAN	Q9NQW6	ANLN	Anillin	60	28	3799.77	1646.33	4143.45	7363.93	8507.61	3851.31	2746.21	4948.19	14583.5	18681.6	4874.09	5110.51	3693.71	4926.08	5659.08	30385.8	5490	4964.96	3760.59
HUMAN	Q9NQW6-2	ANLN	Isoform 2 of Anillin	1	0	87.2244	60.6201	73.1627	102.288	81.9083	74.9477	67.0877	79.1842	115.552	222.972	0	0	0	0	0	0	0	0	0
HUMAN	Q9NW15	ANO10	Anoctamin-10	11	29	1108.49	1483.21	1104.69	1305.3	1365.93	1801.6	1794.09	1882.97	1806.11	2243.7	5203.25	4871.18	4627.43	4955.47	4737.31	4727.41	5014.49	4883.72	4674.33
HUMAN	Q4KMQ2-2	ANO6	Isoform 2 of Anoctamin-6	15	12	2387.53	2323.96	2437.39	2583.43	3145.9	2287.32	2525.79	2284.45	2821.65	3375.57	3791.26	3748.66	4021.27	3712.19	3697.54	3742.56	4058.51	3888.29	3947.16
HUMAN	Q9HCE9	ANO8	Anoctamin-8	1	0	52.9776	60.0174	54.6226	51.7178	50.3973	67.0423	60.9596	68.0992	66.6905	53.1715	0	0	0	0	0	0	0	0	0
HUMAN	P39687	ANP32A	Acidic leucine-rich nuclear phosphoprotein 32 family member A	15	102	3422.22	3417.19	3386.27	3374.95	3357.3	2352.67	2523.81	2282.57	2344.76	2283	19916.2	17670.5	18316.2	18456.9	18518	17188.8	18636.9	18458.2	18309.9
HUMAN	Q92688	ANP32B	Acidic leucine-rich nuclear phosphoprotein 32 family member B	12	24	1810.74	1668.41	1739.48	1791.73	1882.96	1679.82	1704.68	1718.59	1820.6	1802.56	5672.54	5369.1	5301.65	5710.26	5728.63	6143.57	5176.68	5351.61	5244.35
HUMAN	Q9BTT0	ANP32E	Acidic leucine-rich nuclear phosphoprotein 32 family member E	21	2	1302.41	982.833	1263.49	1364.93	1619.35	1869.11	1891.47	1839.65	2299.29	2486.91	354.31	363.507	369.546	334.956	343.066	478.484	343.124	351.266	345.865
HUMAN	P15144	ANPEP	Aminopeptidase N	131	205	4143.38	4223.23	4557.41	4609.41	5144.49	36958.6	37321.6	36864.6	29727.6	30354.2	45398.6	42519.3	42734	46044.3	42990.7	37921.7	42689.4	44031.2	43807.2
HUMAN	Q9H6X2	ANTXR1	Anthrax toxin receptor 1	1	2	497.309	133.191	388.595	354.532	167.617	233.894	297.937	252.096	143.281	82.7175	239.973	252.759	281.454	269.712	272.408	242.376	230.026	264.567	263.192
HUMAN	P58335	ANTXR2	Anthrax toxin receptor 2	3	5	581.926	205.409	645.771	396.805	328.686	439.951	437.814	456.318	474.951	396.128	1438.55	1627.59	1545.7	1502.26	1507.65	1439.83	1434.39	1525.79	1589.24
HUMAN	P04083	ANXA1	Annexin A1	152	166	42610.2	48836.5	44038.6	38723	37169.1	15511	14890.8	14613.7	15380	15577.1	30688	29970.5	31964.3	29717.7	30423.7	29220.4	30126.9	30289.1	31759.6
HUMAN	P50995	ANXA11	Annexin A11	37	36	4613.26	4376.95	4605.33	4115.19	4419.36	4675.43	5817.02	4563.96	4679.07	4835.64	7292.56	7423.74	7578.39	7620.28	7493.27	7189.22	7121.36	7381.15	7467.19
HUMAN	P07355-2	ANXA2	Isoform 2 of Annexin A2	94	100	12862.5	12830.2	13175.1	12327	11638	9388.05	9362.52	8770.61	8166.1	8236.45	20110.3	17080.8	19898.1	17677.1	16652.1	18076.6	20381.5	19069.3	19458.7
HUMAN	H0YMD9	ANXA2	Annexin A2	1	0	106.702	81.6318	101.155	76.2929	66.8427	67.0655	64.5103	62.6416	58.3655	72.6448	0	0	0	0	0	0	0	0	0
HUMAN	P12429	ANXA3	Annexin A3	38	25	8766.59	9269.06	9443.68	8580.46	8598.07	2650.22	2355.79	2735.31	2377.84	2237.73	7525.96	8456.62	8566.74	8041.09	7789.06	7618.77	7970.26	8302	8878.22
HUMAN	P09525	ANXA4	Annexin A4	57	260	6051.39	6859.17	5931.66	5817.54	6175.21	9967.9	15752.4	10130.6	10465.3	10624.9	53344	52354.1	54581.6	55692.9	52132.9	48511.3	54340.4	55695.6	56184.8
HUMAN	P08758	ANXA5	Annexin A5	82	105	9529.22	10018.7	9401.82	9049.53	9209.19	17678.2	17106.9	18398.2	15608.1	15415.5	30596.9	31190.1	30336.3	31785.2	29564.7	27311.1	30028.4	31940.2	31798.9
HUMAN	P08133	ANXA6	Annexin A6	77	125	4611.91	4757.86	4657.68	4682.13	4904.66	22553.8	25409.2	23826.2	21678.2	22832.2	38574.9	41694.1	39881.7	41675.8	38952.4	36470.2	38758.6	41741.5	42248.7
HUMAN	P20073	ANXA7	Annexin A7	36	35	4246.25	4783.91	4178.61	4256.21	4621.94	6068.76	6120.68	6255.98	5493.27	5374.37	9331.16	9641.5	9256.61	9935.84	9442.33	8578.27	9179.34	9736.05	9777.83
HUMAN	P13928	ANXA8	Annexin A8	4	0	1089.87	904.303	1046.98	840.178	777.004	109.598	91.5995	83.598	196.274	122.268	0	0	0	0	0	0	0	0	0
HUMAN	Q5VT79	ANXA8L1	Annexin A8-like protein 1	31	0	9662.67	9232.94	9338.3	8102.93	7610.62	1378.84	1298.24	1179.88	1210.12	1216.95	0	0	0	0	0	0	0	0	0
HUMAN	O76027	ANXA9	Annexin A9	1	0	45.0086	74.6872	42.235	47.8459	45.6525	25.6025	26.0234	23.6933	24.6281	22.003	0	0	0	0	0	0	0	0	0
HUMAN	Q06278	AOX1	Aldehyde oxidase	11	6	676.387	664.086	721.357	633.752	742.081	2488.67	3728.16	2430.54	2773.74	3067.18	1938.7	2014.31	2363.73	1922.74	2023.89	2270.93	1948.3	2036.15	2385.09
HUMAN	Q63HQ0	AP1AR	AP-1 complex-associated regulatory protein	1	0	112.001	79.1962	124.945	107.65	133.519	88.001	98.9711	86.1583	90.4962	107.297	0	0	0	0	0	0	0	0	0
HUMAN	Q10567	AP1B1	AP-1 complex subunit beta-1	36	15	3970.41	4274.29	3973.88	4074.39	4274.37	3982.37	3971.71	3905.48	3624.2	3638.12	3934.88	4003.33	3914.38	3940.81	3883.13	3899.47	3772.74	3944.29	3856.21
HUMAN	Q10567-3	AP1B1	Isoform C of AP-1 complex subunit beta-1	2	1	212.227	213.708	191.425	214.479	194.315	106.521	104.086	110.21	99.4943	106.722	194.067	203.009	227.067	237.48	207.8	194.559	207.57	215.62	219.04
HUMAN	B3KXW5	AP1G1	AP-1 complex subunit gamma-1	23	21	3140.31	3256.88	2993.34	3036.46	2928.86	3112	3083.59	3281.7	2928.68	2847.04	5583.39	5642.56	5789.26	5543.69	5750.08	5519.49	5639.09	5588.34	5679.3
HUMAN	O75843	AP1G2	AP-1 complex subunit gamma-like 2	14	5	2295	1850.89	2292.59	2107.9	1880.97	2510.29	2297.76	2543.28	2270.08	1921.42	979.085	1016.04	1003.95	976.666	968.453	945.247	986.277	1003.38	1004.75
HUMAN	Q9BXS5-2	AP1M1	Isoform 2 of AP-1 complex subunit mu-1	13	19	1335.13	1332.01	1311.83	1310.25	1393.25	1593.36	1772.13	1597.1	1594.79	1541.47	3562.2	3564.5	3555.44	3657.93	3518.33	3518.81	3518.2	3665.4	3626.65
HUMAN	Q9Y6Q5-2	AP1M2	Isoform 2 of AP-1 complex subunit mu-2	14	0	3322.6	3169.39	3374.26	3056.5	3199.69	692.958	644.871	663.464	713.549	727.941	0	0	0	0	0	0	0	0	0
HUMAN	P61966	AP1S1	AP-1 complex subunit sigma-1A	7	6	1227.73	1005.27	1259.2	1141.17	1199.78	1215.4	1257.8	1221.62	1323.6	1185.86	827.152	818.221	852.214	834.369	806.999	793.877	821.08	824.876	820.367
HUMAN	P56377	AP1S2	AP-1 complex subunit sigma-2	2	0	147.56	136.501	161.252	163.933	153.434	416.684	353.905	439.499	460.405	458.596	0	0	0	0	0	0	0	0	0
HUMAN	B4DSU4	AP1S2	AP-1 complex subunit sigma-2	2	0	155.751	182.535	149.328	154.285	154.718	445.036	357.671	508.337	381.111	375.468	0	0	0	0	0	0	0	0	0
HUMAN	Q96PC3-2	AP1S3	Isoform 2 of AP-1 complex subunit sigma-3	2	0	238.761	244.027	232.545	184.581	204.507	167.765	182.244	182.162	180.911	152.25	0	0	0	0	0	0	0	0	0
HUMAN	O95782	AP2A1	AP-2 complex subunit alpha-1	49	89	6220.59	6070.47	6207.47	6033.66	6510.09	8742.8	9238.66	8813.14	8741.98	7863.81	19960.5	19296.9	19319.3	19491.9	18714	18901.1	18816.7	19398.3	19355.2
HUMAN	O94973-2	AP2A2	Isoform 2 of AP-2 complex subunit alpha-2	24	26	3743.89	3953.66	3897.88	3680.46	4181.43	4668.55	5608.24	5076.55	5010.59	4577.98	6637.22	6812.86	6763.1	6991.39	6480.36	6341.18	6358.28	6963.18	7099.6
HUMAN	O94973	AP2A2	AP-2 complex subunit alpha-2	0	1	0	0	0	0	0	0	0	0	0	0	152.161	144.195	160.887	163.593	138.466	130.525	138.152	153.625	155.194
HUMAN	P63010-2	AP2B1	Isoform 2 of AP-2 complex subunit beta	60	90	6977.23	6716.31	6889.15	6744.58	7096.07	8942.23	9466.69	8906.41	8787.37	8110.17	24427.6	23658.5	24504	23915.4	23881	23139.5	24333.1	23831.3	23721.2
HUMAN	E9PFW3	AP2M1	AP-2 complex subunit mu	39	66	4444.52	4396.86	4367.81	4286.87	4426.4	5711.46	6299.91	5728.11	5014.94	4885.25	16185.8	15802.7	16603.5	15814.5	15917.3	15690.3	16555.9	16106.9	16069.7
HUMAN	M0QYZ2	AP2S1	AP-2 complex subunit sigma	4	2	614.547	654.283	596.184	633.593	719.626	741.812	862.185	758.425	782.382	730.864	390.795	426.695	376.229	432.288	410.926	369.185	363.265	430.681	419.06
HUMAN	O00203	AP3B1	AP-3 complex subunit beta-1	45	24	8524.93	8006.09	8580.82	7802.89	8215.64	6969.59	7841.34	6777.83	7122.35	6691.14	10165.1	9658.94	10455	9719.01	10021.5	9514.4	10392.6	9813.01	10070.9
HUMAN	B7ZKS0	AP3B2	AP-3 complex subunit beta-2	7	15	1755.75	1540.67	1705.34	1498.12	1536.09	1629.2	1670.26	1622.1	1446.27	1392.21	3232.57	3292.39	3385.36	3316.83	3202.34	3043.26	3308.04	3292.37	3330.93
HUMAN	O14617-5	AP3D1	Isoform 5 of AP-3 complex subunit delta-1	37	29	6036.44	5863.66	6063.44	5518.07	5753.43	5925.61	6286.61	6008.29	5822.46	5492.34	8426.09	8361.96	8337.42	8375.43	8112.55	7879.18	8306.3	8626.75	8398.08
HUMAN	Q9Y2T2	AP3M1	AP-3 complex subunit mu-1	15	11	2546.36	2357.16	2520.44	2306.16	2412.54	2291.99	2487.08	2282.24	2279.35	2178.03	1739.12	1803.1	1751.27	1733.85	1719.55	1673.71	1725.77	1807.76	1780.29
HUMAN	P53677	AP3M2	AP-3 complex subunit mu-2	2	1	430.164	344.767	449.166	357.917	410.253	249.499	324.652	234.142	269.268	271.476	151.736	146.196	160.794	158.071	156.323	156.49	167.551	142.261	155.319
HUMAN	Q92572	AP3S1	AP-3 complex subunit sigma-1	6	11	547.856	494.111	570.542	497.535	447.997	479.924	489.778	464.408	446.099	447.454	4863.04	4818.22	5024.24	5123.94	4939.59	4766.29	5033.72	4978.47	5195.51
HUMAN	Q9Y6B7	AP4B1	AP-4 complex subunit beta-1	9	3	1613.18	1588.71	1629.64	1564.82	1698.27	1358.33	1335.77	1410.1	1355.66	1345.75	993.099	1031.25	1019	937.086	1040.74	1056.35	1019.56	1049.28	1060.58
HUMAN	Q9UPM8	AP4E1	AP-4 complex subunit epsilon-1	5	13	2306.83	2163.08	2377.65	2366.58	2254.84	2105.32	2016.13	2304.64	2162.96	2317.28	3061.75	3137.95	3153.09	3081.66	3054.57	3109.6	3035.42	3090.78	3097.84
HUMAN	C9JC87	AP4M1	AP-4 complex subunit mu-1	4	1	701.678	649.476	735.563	655.68	685.109	641.754	669.651	669.958	755.469	669.291	90.7426	99.0698	79.169	89.6441	82.9542	97.236	83.4945	82.9728	100.241
HUMAN	E7EQ45	AP5M1	AP-5 complex subunit mu-1	5	5	353.011	333.816	327.968	310.427	344.248	432.533	505.838	413.168	438.123	393.366	1248.4	1220.04	1200.43	1209.46	1283.1	1211.92	1179.8	1250.51	1269.25
HUMAN	Q9NUS5	AP5S1	AP-5 complex subunit sigma-1	1	1	128.909	167.824	138.518	143.163	124.856	157.654	128.872	164.446	126.774	113.559	53.4489	61.4465	56.0936	58.9578	64.5339	56.0836	60.0457	60.8316	56.9842
HUMAN	O43299	AP5Z1	AP-5 complex subunit zeta-1	1	2	53.694	45.7402	61.3181	39.621	33.3646	55.9323	48.3196	51.2709	38.3524	41.6174	291.081	263.415	278.023	249.525	268.906	250.068	259.808	256.089	273.737
HUMAN	O14727	APAF1	Apoptotic protease-activating factor 1	12	6	921.908	950.403	951.887	844.771	921.237	1162.03	1063.94	1146.29	1249.98	1278.86	951.004	915.515	990.361	898.112	973.588	1064.63	952.067	889.248	898.107
HUMAN	Q99767	APBA2	Amyloid beta A4 precursor protein-binding family A member 2	1	1	97.4833	62.6354	86.9144	74.4543	54.2749	69.2537	92.7356	55.8483	75.3048	55.3717	65.6747	73.5144	76.855	68.3993	75.9684	73.2968	69.6803	68.8994	83.4221
HUMAN	O96018	APBA3	Amyloid beta A4 precursor protein-binding family A member 3	1	2	114.627	168.968	123.762	111.911	107.136	116.893	104.067	107.16	93.619	88.1832	401.414	404.681	390.411	401.736	403.324	368.341	368.929	403.712	416.099
HUMAN	J3KPL8	APBB1	Amyloid beta A4 precursor protein-binding family B member 1	4	2	325.881	378.723	331.545	360.805	350.043	628	772.593	633.856	712.465	590.593	70.8603	80.6691	83.8389	83.9006	81.7056	81.029	81.6899	86.8701	77.6536
HUMAN	Q7Z5R6	APBB1IP	Amyloid beta A4 precursor protein-binding family B member 1-interacting protein	15	12	335.55	419.886	349.326	382.215	413.178	3155.38	3016.91	3238.63	2574.98	2380.51	2862.38	2744.1	2707.61	2731.05	2885.98	2353.23	2739.62	2826.13	2805.94
HUMAN	Q92870-4	APBB2	Isoform 4 of Amyloid beta A4 precursor protein-binding family B member 2	6	0	594.111	600.168	559.48	645.062	587.674	650.898	514.925	654.016	601.82	568.78	0	0	0	0	0	0	0	0	0
HUMAN	P25054	APC	Adenomatous polyposis coli protein	9	9	1457.27	1191.96	1549.63	1477.75	1501.7	1434.94	1412.34	1391.01	1053.47	1394.56	1222.97	1251.58	1199.87	1211.85	1262.84	1359.38	1213.84	1239.23	1202.53
HUMAN	C9JIF9	APEH	Acylamino-acid-releasing enzyme	42	43	4346.65	4630.75	4139.53	4326.58	4497.85	5227.44	6007.32	5287.67	5177.28	5115.51	11201.1	11379.9	12149.4	11293.1	11408.9	10648	10982.8	11492.3	12092.8
HUMAN	P27695	APEX1	DNA-(apurinic or apyrimidinic site) lyase	18	77	2846.57	2857.38	2846.07	2852.59	3126.28	3936.29	4211.55	3927.22	3838.06	3765.72	15139.1	14609.5	14754.1	15148	15067.3	14538.6	15245.7	15082.4	14729
HUMAN	Q9UBZ4	APEX2	DNA-(apurinic or apyrimidinic site) lyase 2	1	1	98.0546	55.272	114.647	92.6007	88.6248	72.8293	47.0545	87.7526	158.3	106.098	37.6471	35.325	26.5275	30.2721	28.0536	47.294	25.6232	27.4216	35.7799
HUMAN	Q9BZZ5	API5	Apoptosis inhibitor 5	28	27	4216.37	3588.7	4350.57	4337.84	4607.17	4125.18	4183.51	4219.4	4653.5	4548.9	7742.29	7800.54	7603.37	7694.15	7533.15	8163.94	7504.11	7569.63	7530.63
HUMAN	Q9BZZ5-2	API5	Isoform 2 of Apoptosis inhibitor 5	0	7	0	0	0	0	0	0	0	0	0	0	578.003	560.379	597.106	597.118	600.702	670.123	545.686	589.857	567.835
HUMAN	J3KN82	APIP	Methylthioribulose-1-phosphate dehydratase	4	12	377.307	396.652	390.622	388.772	440.518	946.226	1147.32	904.028	992.225	1071.86	4056.28	3981.61	4181.83	4209.95	3992.76	4032.5	3903.65	3934.2	4170.15
HUMAN	Q8N2Z9-2	APITD1	Isoform 2 of Centromere protein S	1	0	222.716	188.758	193.968	152.714	165.653	176.765	228.64	182.719	160.988	153.003	0	0	0	0	0	0	0	0	0
HUMAN	Q8IW19	APLF	Aprataxin and PNK-like factor	3	1	241.111	237.315	229.623	247.815	324.032	299.864	334.204	240.6	313.629	356.48	44.9031	43.6888	39.3813	37.656	40.1832	31.0654	38.4912	44.2499	39.8247
HUMAN	Q06481-6	APLP2	Isoform 6 of Amyloid-like protein 2	17	30	2645.2	1473.32	2745.01	2317.11	1622.06	3957.83	4869.2	3767.58	4263.1	2570.02	8331.51	8721.76	9280.79	8381.86	8612.5	8277.59	8269.89	8724.05	9465.64
HUMAN	Q9HDC9	APMAP	Adipocyte plasma membrane-associated protein	11	20	1657.08	1534.32	1656.71	1595.65	1921.69	1481.7	1646.22	1459.46	1588.03	1541.92	5393.81	5197.86	4749.78	5545.74	4901.27	4237.48	5325.41	5183.18	4834.03
HUMAN	P04114	APOB	Apolipoprotein B-100	3	1	328.691	259.217	312.68	307.002	285.784	1387.33	385.042	1359.74	477.085	364.452	134.244	99.4163	66.6083	130.801	97.4107	63.1902	128.058	96.3706	74.9807
HUMAN	Q9NRW3	APOBEC3C	DNA dC->dU-editing enzyme APOBEC-3C	7	0	1472.39	1613.39	1375.66	1219.21	923.468	651.876	578.733	631.063	437.533	387.487	0	0	0	0	0	0	0	0	0
HUMAN	Q9HC16	APOBEC3G	DNA dC->dU-editing enzyme APOBEC-3G	1	1	227.116	260.064	231.043	217.167	193.06	162.756	143.258	153.019	166.954	166.433	475.813	465.794	473.751	443.64	434.577	431.529	463.234	486.836	500.835
HUMAN	B0YIW2	APOC3	Apolipoprotein C-III	1	0	41.7269	40.8741	38.4457	37.6292	41.3956	64.2962	53.1952	79.0384	60.1165	61.4589	0	0	0	0	0	0	0	0	0
HUMAN	P02649	APOE	Apolipoprotein E	6	13	664.921	887.753	652.828	709.604	762.058	966.643	1313.13	949.967	790.753	834.12	3118.16	2975.53	3099.77	3115.89	2947.74	2925.91	3214.8	3044.41	3086.37
HUMAN	P02749	APOH	Beta-2-glycoprotein 1	2	0	514.252	637.353	482.941	606.019	516.362	1113.54	804.633	1181.94	634.055	956.401	0	0	0	0	0	0	0	0	0
HUMAN	O14791-2	APOL1	Isoform 2 of Apolipoprotein L1	4	0	595.398	374.692	611.166	521.436	301.713	331.358	297.217	379.561	369.172	272.839	0	0	0	0	0	0	0	0	0
HUMAN	J3KQL8	APOL2	Apolipoprotein L2	14	17	3873.68	4518.51	3590.14	3799.37	3453.67	3218.53	2700.76	3072.69	2708.84	2131.07	5418.86	5154.32	5334.64	5553.89	5450.52	4941.65	5379.58	5232.27	5096.81
HUMAN	Q9BUR5	APOO	MICOS complex subunit MIC26	5	3	666.156	729.862	708.964	792.328	846.697	821.066	998.877	840.379	900.969	956.364	651.687	719.797	661.244	712.606	690.752	662.718	631.643	751.519	720.2
HUMAN	Q6UXV4	APOOL	MICOS complex subunit MIC27	10	6	1451.84	1519.06	1423.99	1386.35	1667.88	1053.96	1317.49	1011.32	1103.57	1149.98	2072.43	2073.28	2144.44	2007.41	2099.11	1901.45	2117.83	2067.92	2054.12
HUMAN	P05067	APP	Amyloid beta A4 protein	24	53	3261.16	1936	3354.82	2851.18	1853.68	4453.45	5594.44	4370.99	3941.43	2487.95	13536.7	13682.1	14823.7	13564	13703.2	12389	13845	13719.3	14693.8
HUMAN	Q92624	APPBP2	Amyloid protein-binding protein 2	3	2	319.128	338.565	358.101	335.218	312.103	524.513	431.359	486.857	425.124	293.852	1473.49	1558.4	1515.19	1402.59	1474.7	1473.14	1396.03	1467.52	1556.9
HUMAN	Q9UKG1	APPL1	DCC-interacting protein 13-alpha	27	31	2578.31	2869.33	2704.52	2759.11	2835.63	3564.7	3573.5	3525.27	3370.63	3395.33	5712.18	5819.75	5899.47	5885.84	5792.14	5755.75	5619.73	5845.83	6006.63
HUMAN	Q8NEU8	APPL2	DCC-interacting protein 13-beta	12	15	964.976	1048.8	940.697	990.89	1050.67	1478.75	1481.05	1537.2	1336.93	1078.73	3202.65	3176.61	3169.79	3207.93	3197.03	2968.46	3233	3238.02	3143.63
HUMAN	P07741	APRT	Adenine phosphoribosyltransferase	17	30	2599.77	2716.48	2507.6	2436.09	2606.87	1938.33	2130.01	1956.34	1973.47	1829.69	3388.57	3048.3	3132.76	3016.73	3011.38	3029.24	2979.42	3273.66	3121.88
HUMAN	Q7Z2E3	APTX	Aprataxin	4	9	787.224	590.554	806.911	737.472	724.019	662.091	678.697	661.887	781.702	704.889	1223.38	1228.74	1296.59	1261.74	1267.91	1390.19	1364.24	1361.53	1330.53
HUMAN	O60306	AQR	Intron-binding protein aquarius	17	16	2327.75	2069.49	2600.77	2579.26	2492.93	2560.25	2249.8	2705.08	2848.15	2795.71	2361.44	2414.52	2270.55	2360.38	2409.63	2813.3	2506.85	2500.9	2341.7
HUMAN	P10398	ARAF	Serine/threonine-protein kinase A-Raf	6	2	573.641	1119.7	1012.6	954.011	1057.11	1100.45	1307.66	1382.15	1245.4	1175.55	315.823	335.435	332.759	327.469	320.174	330.675	337.837	339.143	331.033
HUMAN	Q96P48	ARAP1	Arf-GAP with Rho-GAP domain, ANK repeat and PH domain-containing protein 1	21	8	2118.47	2255.6	2063.61	2122.72	2452.1	2411.93	2367.44	2374.27	2509.24	2435.64	2798.7	2935.61	2865.86	2888.92	2900.62	2900.83	2727.92	2879.79	3000.54
HUMAN	Q8WZ64	ARAP2	Arf-GAP with Rho-GAP domain, ANK repeat and PH domain-containing protein 2	7	0	816.752	906.82	802.121	912.437	881.734	525.683	489.627	508.317	567.338	586.021	0	0	0	0	0	0	0	0	0
HUMAN	Q8WWN8	ARAP3	Arf-GAP with Rho-GAP domain, ANK repeat and PH domain-containing protein 3	3	5	439.271	368.577	473.523	433.924	383.366	258.62	264.884	290.432	300.368	297.18	833.786	813.214	800.712	799.492	815.261	749.325	760.423	796.424	830.594
HUMAN	B0YIW6	ARCN1	Coatomer subunit delta	39	52	8361.48	8860.75	8535.13	8107.56	8125.87	9036.85	8216.99	9145.15	7545.79	7600.75	16108.4	16333.1	15129.4	16645.8	15649.4	14892.4	15836.9	16187.9	15809.4
HUMAN	D6RFX5	AREG	Amphiregulin	7	0	1928.98	1371.14	1618.6	1031.48	725.693	358.195	263.644	311.487	288.122	249.125	0	0	0	0	0	0	0	0	0
HUMAN	O15033	AREL1	Apoptosis-resistant E3 ubiquitin protein ligase 1	1	0	140.028	118.358	119.766	100.133	98.1698	290.719	186.23	263.104	211.511	197.683	0	0	0	0	0	0	0	0	0
HUMAN	P84077	ARF1	ADP-ribosylation factor 1	1	0	97.0396	60.5009	87.8653	65.1287	56.4153	47.0214	56.8698	47.9665	53.2892	54.6549	0	0	0	0	0	0	0	0	0
HUMAN	P61204	ARF3	ADP-ribosylation factor 3	26	16	3267.59	4155.48	3324.99	3397.35	3456.45	3308.22	3288.02	3391.13	3047.22	3151.04	3349.86	3419.82	3022.12	3160.7	3021.89	3001.96	2691.38	3418.69	3259.03
HUMAN	P18085	ARF4	ADP-ribosylation factor 4	14	11	2278.94	2474.21	2238.23	2478.09	2483.35	2412.4	2240.31	2451.6	2056.43	2310.12	3046.32	3332.33	3067.07	3148.47	2991.61	2950.12	2589.69	3300.61	2954.38
HUMAN	P84085	ARF5	ADP-ribosylation factor 5	9	5	1369.74	1655.32	1362.73	1570.09	1827.14	905.452	1029.7	881.979	1142.48	1300.29	1175.37	1420.3	1163.49	1335.07	1191.37	1177.93	970.119	1446.96	1243.24
HUMAN	P62330	ARF6	ADP-ribosylation factor 6	7	11	1183.75	1417.92	1151.92	1166.53	1277.2	1192.13	1206.57	1140.98	1164.73	1223.14	3021.93	3320.71	3152.49	3283.79	3066.18	2999.21	2568.41	3301.91	2873.55
HUMAN	Q8N6T3	ARFGAP1	ADP-ribosylation factor GTPase-activating protein 1	26	15	2090.93	2234.82	2189.88	2231.57	2146.79	2541.51	2342.16	2563.65	2062.81	2210.22	2629.29	2506.51	2579.74	2487.67	2672.49	2421.84	2677.88	2654.06	2575.23
HUMAN	Q8N6H7	ARFGAP2	ADP-ribosylation factor GTPase-activating protein 2	20	40	2189.56	2557.24	2320.85	2440.6	2508.3	2148.21	2137.46	2169.38	2053.66	2091.71	6570.35	6401.74	6309.72	6536.5	6469.51	6468.22	6511	6360.95	6382.53
HUMAN	Q9NP61	ARFGAP3	ADP-ribosylation factor GTPase-activating protein 3	13	22	1356.43	1164.77	1182.51	1660.29	2529.26	2184.9	2226.01	2072.05	2228.81	2070.01	5901.12	5550.06	5752.72	5821.18	5751.31	5956.77	6032.39	5573.74	5597.29
HUMAN	Q9Y6D6	ARFGEF1	Brefeldin A-inhibited guanine nucleotide-exchange protein 1	47	50	6887.27	6559.98	6484.51	6588.36	6394.72	7544.66	8126.67	7639.69	7025.35	6819.12	12973	12698.3	13016.5	12592	12299.8	12566.3	13065.1	13062.4	13047.8
HUMAN	Q9Y6D5	ARFGEF2	Brefeldin A-inhibited guanine nucleotide-exchange protein 2	15	12	1594.9	1512.99	1650.61	1594.64	1556.48	1764.01	1987.84	1774.32	1709.68	1739.52	2540.1	2576.15	2415.41	2539.88	2311.76	2365.03	2426.24	2546.86	2600
HUMAN	Q5TH69	ARFGEF3	Brefeldin A-inhibited guanine nucleotide-exchange protein 3	7	9	755.558	759.089	851.23	780.437	713.729	1028.84	1060.62	1067.63	2145.43	995.934	1319.94	1298.97	1370.85	1296.36	1358.64	1401.92	1345.89	1336.74	1309.47
HUMAN	P53367	ARFIP1	Arfaptin-1	16	13	2302.64	2145.29	2286.6	2289.7	2436.76	1983.56	2050.71	1905.09	2015.78	1935.92	2557.85	2601.54	2814.54	2726.31	2730.52	2746.45	2967.99	2893.7	2877.16
HUMAN	P53367-2	ARFIP1	Isoform A of Arfaptin-1	1	1	129.354	86.4565	140.517	129.023	143.024	204.874	191.328	198.213	183.666	187.069	81.8407	98.3503	100.469	104.828	100.472	118.489	112.723	104.802	107.108
HUMAN	P53365	ARFIP2	Arfaptin-2	6	10	1942.02	1924.12	1893.7	1999.7	1950.83	1101.36	1246.02	1124.79	926.88	966.584	4038.03	4056.19	4161.3	4096.98	4066.98	4122.97	4149.68	4136.28	4181.97
HUMAN	Q13795	ARFRP1	ADP-ribosylation factor-related protein 1	5	1	696.799	536.066	720.15	665.866	643.21	536.749	491.615	544.084	537.987	532.446	122.787	123.032	137.024	112.687	117.215	130.04	125.492	116.045	112.721
HUMAN	P78540	ARG2	Arginase-2, mitochondrial	2	0	135.067	125.565	162.121	98.4897	165.549	76.8742	179.832	78.5837	121.682	116.489	0	0	0	0	0	0	0	0	0
HUMAN	Q9NWB6	ARGLU1	Arginine and glutamate-rich protein 1	8	13	1068.28	1070.87	1037.38	1006.48	1036.32	1158.07	1072.18	1132.35	1243.74	1103.25	3155.47	3200.36	3022.66	3213.73	3125.92	3521.1	3094.45	3207.82	3063.07
HUMAN	Q07960	ARHGAP1	Rho GTPase-activating protein 1	22	54	3377.46	4101.57	3406.82	3671.88	3592.44	3765.46	3824.86	3749.36	3259.63	3301.55	13043.9	12373.2	12112.7	12693.6	12680.8	11497	12572.5	12439.3	12382.6
HUMAN	A1A4S6	ARHGAP10	Rho GTPase-activating protein 10	17	2	3979.7	4295.65	4050.56	4346.27	4257.4	3817.36	3540.42	3736.14	3627.98	3481.97	101.986	111.131	97.245	89.1457	95.504	114.995	103.022	113.925	96.1437
HUMAN	H0Y8W5	ARHGAP10	Rho GTPase-activating protein 10	1	0	106.765	131.043	133.158	131.016	123.468	79.727	86.0875	94.4637	91.4609	95.3336	0	0	0	0	0	0	0	0	0
HUMAN	Q6P4F7	ARHGAP11A	Rho GTPase-activating protein 11A	6	1	589.173	313.469	633.682	649.679	593.666	551.834	405.652	646.171	939	1005.34	95.208	95.7791	82.0902	98.0494	106.27	178.93	85.3916	91.79	90.9082
HUMAN	Q8IWW6-3	ARHGAP12	Isoform 3 of Rho GTPase-activating protein 12	16	14	2266.72	2041.8	2238.61	2427.62	2628.69	3107.05	3638.32	3251.23	3336.28	3331.74	3676.2	3873.38	3836.22	3808.96	3769.18	3892.39	3840.63	3871.7	3799.23
HUMAN	Q68EM7	ARHGAP17	Rho GTPase-activating protein 17	16	12	1977.81	1905.5	1915.81	1868.73	1857.48	1986.2	1921.94	1955.17	1825.95	1780.92	3113.27	3012.69	2989.62	3039.29	3029.56	3093.17	3167.13	3127.76	3060.15
HUMAN	Q8N392	ARHGAP18	Rho GTPase-activating protein 18	29	19	2296.03	3221.36	2486.22	2585.26	2466.18	3694.17	3902.61	3897.43	3965.88	4230.52	5366.09	5890.79	5891.33	5601.85	5761.24	6265.78	5248.75	5597.81	5922.74
HUMAN	Q14CB8-2	ARHGAP19	Isoform 2 of Rho GTPase-activating protein 19	1	0	30.878	24.2886	39.095	48.6179	57.499	55.5803	25.0917	33.3132	52.5146	50.2037	0	0	0	0	0	0	0	0	0
HUMAN	Q5T5U3	ARHGAP21	Rho GTPase-activating protein 21	17	15	3741.81	3458.16	3616.86	3384.82	3092.63	3307.01	3120.27	3195.68	3145.61	3085.49	2861.98	2922.72	2833.08	2933.96	2967.2	3011.22	2958.19	2940.19	2917.84
HUMAN	F8W9U9	ARHGAP21	Rho GTPase-activating protein 21	1	0	95.3503	85.4439	93.4689	99.2633	89.4655	71.4995	75.1191	68.9414	55.4554	60.0432	0	0	0	0	0	0	0	0	0
HUMAN	Q7Z5H3-2	ARHGAP22	Isoform 2 of Rho GTPase-activating protein 22	8	4	200.824	270.924	255.522	225.468	248.325	1571.23	1539.97	1534.18	1376.01	1376.91	930.099	914.42	893.147	888.227	942.058	834.876	910.196	876.716	925.288
HUMAN	Q9P227	ARHGAP23	Rho GTPase-activating protein 23	1	1	163.845	129.14	170.113	188.046	122.61	117.719	76.5341	112.688	100.356	66.5047	117.735	158.267	240.599	133.587	155.588	390.365	127.038	136.727	229.1
HUMAN	Q8N264	ARHGAP24	Rho GTPase-activating protein 24	3	9	68.8375	65.5992	59.7699	81.7228	92.8484	249.004	343.84	250.771	289.98	241.161	2035.18	2145.1	2302.9	2231.71	2223.26	2162.92	2256.77	2309.74	2365.78
HUMAN	Q9UNA1	ARHGAP26	Rho GTPase-activating protein 26	6	1	717.449	985.886	706.159	761.447	832.92	1413.11	1546.65	1407.53	1458.51	1448.01	170.018	152.303	168.347	158.022	154.596	160.748	125.706	161.752	173.742
HUMAN	Q6ZUM4	ARHGAP27	Rho GTPase-activating protein 27	10	1	1309.49	1566.2	1327.63	1288.7	1288.08	1373.88	1400.49	1282.31	1265.9	1152.77	146.893	150.296	175.34	147.401	166.501	143.124	151.704	152.511	169.626
HUMAN	Q52LW3	ARHGAP29	Rho GTPase-activating protein 29	32	53	4014.42	2491.3	3896.65	3229.63	2822.09	7624.66	8273.83	8026.88	7228.01	6477.11	15522.2	15744.6	15919.4	15283	15216	13028.7	15932.5	15301.8	15572.8
HUMAN	Q2M1Z3	ARHGAP31	Rho GTPase-activating protein 31	3	15	486.409	424.448	499.922	465.393	499.242	906.62	814.543	898.734	588.982	710.139	1787.04	1834.24	1807.99	1879.1	1906.43	1783.63	1836.55	1819.34	1834.4
HUMAN	A7KAX9	ARHGAP32	Rho GTPase-activating protein 32	12	1	1769.67	1755.77	1821.92	1737.83	1550.44	802.806	682.749	820.376	779.049	847.003	66.5992	72.8012	75.6841	67.5402	71.8362	75.7522	70.0788	70.3384	72.7591
HUMAN	Q9NRY4	ARHGAP35	Rho GTPase-activating protein 35	31	19	5195.13	5200.86	5066.4	5801.09	5661.81	4680.01	5011.64	4733.09	4922.72	5064.18	3068.42	3228.1	3233.73	3188.6	3263.25	3401.03	3120.32	3100.27	3293.07
HUMAN	A6NI28	ARHGAP42	Rho GTPase-activating protein 42	1	1	306.726	397.548	317.641	341.251	298.501	287.401	276.053	283.782	253.824	240.93	153.422	140.018	158.533	140.766	158.184	151.92	162.856	156.306	138.062
HUMAN	K7EM85	ARHGAP45	#N/A	1	0	52.1245	51.8454	53.3851	50.9992	65.6712	49.8569	49.6712	49.1246	60.2546	69.1404	0	0	0	0	0	0	0	0	0
HUMAN	Q13017	ARHGAP5	Rho GTPase-activating protein 5	31	16	4885.4	5412.82	4646.18	4957.75	5262.66	4077.25	4033.8	4061.11	3871.4	3985.07	3446.32	3538.82	3376.4	3638.12	3428.47	3622.26	3177.27	3456.93	3426.18
HUMAN	O43182	ARHGAP6	Rho GTPase-activating protein 6	4	0	400.819	425.815	392.404	420.571	453.894	744.197	981.165	787.526	884.549	879.855	0	0	0	0	0	0	0	0	0
HUMAN	P52565	ARHGDIA	Rho GDP-dissociation inhibitor 1	25	41	3507.64	4867.78	3352.06	3985.93	3405.3	3860.17	3534.28	3971.4	3402.92	3679.85	12231.6	12285.2	12604.2	12077.8	13135	12522.4	11967.2	11986.4	12226.9
HUMAN	P52566	ARHGDIB	Rho GDP-dissociation inhibitor 2	25	0	8961.51	6856.01	7726.91	7336.2	7087.46	753.983	606.165	592.217	603.525	580.06	0	0	0	0	0	0	0	0	0
HUMAN	M0QZR4	ARHGEF1	Rho guanine nucleotide exchange factor 1	25	18	3226.89	3025.13	3197.4	3225.86	2976.56	2833.67	2495.89	2820.68	2735.1	2690.85	6352.56	6490.82	6409.15	6290.36	6380.56	6498.98	6283.61	6564.36	6458.21
HUMAN	O15013	ARHGEF10	Rho guanine nucleotide exchange factor 10	22	9	2909.51	2681.97	2814.27	3008.72	2910.89	2283	2042.41	2349.83	2333.66	2472.41	2112.69	2086.24	2149.6	2156.3	2153.31	2215.82	2164.71	2092.5	2178.64
HUMAN	Q9HCE6	ARHGEF10L	Rho guanine nucleotide exchange factor 10-like protein	10	5	1005.91	1274.88	1050.02	973.195	982.617	962.268	1111.95	944.598	998.3	893.138	1201.16	1148.78	1212.79	1188.82	1234.43	1104.38	1276.58	1233.42	1200.77
HUMAN	O15085-2	ARHGEF11	Isoform 2 of Rho guanine nucleotide exchange factor 11	12	4	1518.47	1518.5	1549.67	1517.65	1624.36	1498.52	1517.8	1522.84	1546.92	1548.35	1356.75	1379.11	1423.11	1436.85	1370.65	1413.23	1442.86	1373.81	1451.57
HUMAN	Q9NZN5	ARHGEF12	Rho guanine nucleotide exchange factor 12	30	33	5067.2	5066.57	5161.58	5491.7	5608.69	5796.47	7099.1	5617.14	6085.56	6041.87	8699.93	8759.7	8975.54	8748.36	8847.02	8775.63	8826.06	8790.17	8918.79
HUMAN	Q5VV41	ARHGEF16	Rho guanine nucleotide exchange factor 16	5	3	1569.65	1535.17	1532.52	1608.29	1692.17	982.856	794.652	897.017	846.728	907.516	598.069	637.871	637.012	610.571	639.255	641.489	604.604	606.084	670.689
HUMAN	Q96PE2	ARHGEF17	Rho guanine nucleotide exchange factor 17	9	7	740.324	770.057	733.901	739.165	723.167	1036.42	1048.85	997.555	956.233	885.974	739.929	808.726	828.793	808.359	770.082	722.527	761.383	789.868	818.943
HUMAN	Q6ZSZ5	ARHGEF18	Rho guanine nucleotide exchange factor 18	12	7	1288.14	1138.54	1342.28	1284.62	1297.24	1035.8	886.282	995.168	962.778	969.365	2030.45	2077.48	1941.71	2155.15	2012.6	1864.32	1971	2008.75	2020.72
HUMAN	Q5VY93	ARHGEF2	Rho guanine nucleotide exchange factor 2	29	18	3184.92	3075.02	3367.15	3040.85	2993.35	4034.94	3598.47	4166.45	3978.44	3848.01	3065.27	3079.33	2894.72	3345.49	3135.67	3022.61	2867.79	3005.58	3012.37
HUMAN	Q8N1W1-6	ARHGEF28	Isoform 6 of Rho guanine nucleotide exchange factor 28	20	22	2086.49	2082.87	2137.08	1982.32	2015.08	2889.04	3060.12	2818.11	2229.47	2440.4	4463.21	4601.9	4566.09	4588.67	4625.2	3907.34	4556.64	4543.45	4662.01
HUMAN	A1IGU5	ARHGEF37	Rho guanine nucleotide exchange factor 37	6	1	1138.42	1480.13	1181.23	1085.29	1215.2	571.841	486.104	553.075	546.624	502.823	110.025	95.3195	89.6002	99.0082	104.373	105.652	96.6104	102.881	101.568
HUMAN	Q9NXL2-2	ARHGEF38	Rho guanine nucleotide exchange factor 38	1	3	106.93	123.86	126.588	130.587	168.933	186.876	265.579	187.38	133.347	187.346	1917.52	1587.86	2218.95	2667.64	2006.67	1765.77	2034.08	1953.27	2089.64
HUMAN	E7EV07	ARHGEF4	Rho guanine nucleotide exchange factor 4	2	0	93.3518	118.739	99.2272	123.136	112.67	64.5078	63.1522	54.3639	59.9956	49.9296	0	0	0	0	0	0	0	0	0
HUMAN	Q8TER5	ARHGEF40	Rho guanine nucleotide exchange factor 40	5	5	501.764	618.11	472.462	538.867	556.934	743.483	539.811	744.59	647.639	494.768	488.573	554.063	529.889	521.4	520.193	521.663	493.141	526.773	548.841
HUMAN	Q12774	ARHGEF5	Rho guanine nucleotide exchange factor 5	26	10	3544.99	3748.26	3609.72	3779.16	3930.47	2600.4	2411	2469.51	2525.22	2309.93	2057.12	2102.08	2182.38	2055.3	2280.36	2344.39	2166.22	2116.41	2151.3
HUMAN	Q15052	ARHGEF6	Rho guanine nucleotide exchange factor 6	4	2	409.914	386.037	407.082	405.643	448.689	385.041	394.648	386.504	318.505	361.517	598.083	525.204	559.079	517.986	573.001	546.499	605.135	566.795	537.353
HUMAN	Q14155-5	ARHGEF7	Isoform 5 of Rho guanine nucleotide exchange factor 7	24	25	3034.62	3102.26	3056.95	3154.02	3173.71	2191.82	2497.19	2187.82	2215.48	2180.73	4440.47	4462.07	4548.58	4389.55	4491.39	4350.43	4486.32	4490.44	4597.32
HUMAN	O14497	ARID1A	AT-rich interactive domain-containing protein 1A	30	16	4717.49	4305.99	5069.49	5165.13	5480.88	4344.02	4203.76	4861.93	5155.45	5360.44	3797.42	3744.37	3519.34	3847.39	3772.66	4168.85	3889.32	3737.05	3730.92
HUMAN	Q8NFD5-3	ARID1B	Isoform 3 of AT-rich interactive domain-containing protein 1B	20	9	1996.7	1906.48	2070.67	1983.53	2231.2	1817.15	1710.46	1844.77	2035.02	2240.32	1393.82	1414.72	1362.58	1484.93	1431.17	1456.45	1392.53	1471.39	1425.16
HUMAN	Q68CP9	ARID2	AT-rich interactive domain-containing protein 2	11	4	1448.94	1349.61	1395.71	1550.68	1551.12	1705.08	1660.81	1715.28	1714.51	1775.05	842.344	866.731	845.394	832.824	896.507	1060.87	875.516	895.883	860.343
HUMAN	Q99856	ARID3A	AT-rich interactive domain-containing protein 3A	2	0	505.026	400.641	459.549	471.432	545.034	298.035	242.705	286.738	295.686	291.734	0	0	0	0	0	0	0	0	0
HUMAN	P29374	ARID4A	AT-rich interactive domain-containing protein 4A	4	3	419.393	328.302	391.886	426.195	468.751	551.923	486.506	519.993	517.147	589.998	822.442	786.542	842.83	834.522	874.618	872.726	811.459	857.046	857.426
HUMAN	Q4LE39	ARID4B	AT-rich interactive domain-containing protein 4B	11	3	1069.67	865.917	1052.7	1158.69	1109.27	991.662	896.192	1003.09	1057.89	1055.51	273.623	290.352	281.515	299.555	295.46	358.885	277.501	295.259	277.11
HUMAN	Q14865	ARID5B	AT-rich interactive domain-containing protein 5B	5	2	454.399	363.869	478.575	688.912	630.852	710.204	657.826	696.373	697.862	609.427	120.617	136.254	133.409	135.839	136.497	123.783	124.434	142.67	146.814
HUMAN	Q9Y4X5	ARIH1	E3 ubiquitin-protein ligase ARIH1	13	15	3865.34	3661.87	3825.18	3608.37	3757.28	2477.01	2426.99	2396.16	2302.05	2166.21	3918.66	3634.77	3782.12	3535.1	3797.37	3641.17	3815.15	3630.74	3587.18
HUMAN	O95376	ARIH2	E3 ubiquitin-protein ligase ARIH2	9	8	1428.43	1295.46	1380.6	1268.85	1268.91	1103.85	1124.2	1106.96	1044.57	1089.44	1559.96	1579.23	1603.26	1573.43	1632.72	1729.7	1575.41	1572.14	1616.35
HUMAN	F8VYN9	ARL1	ADP-ribosylation factor-like protein 1	13	13	1476.37	1392.13	1475.68	1400.81	1408.65	1296.52	1350.09	1295.32	1226.38	1202.39	2203.01	2141.42	2023.72	2016.57	2056.62	1970.51	1994.36	2139.18	2102.11
HUMAN	Q3SXY8	ARL13B	ADP-ribosylation factor-like protein 13B	4	5	209.855	141.002	221.928	281.249	354.517	294.172	359.81	290.87	514.5	568.521	535.943	555.458	556.383	584.059	545.982	814.179	503.404	552.799	568.11
HUMAN	Q8N8R7	ARL14EP	ARL14 effector protein	5	2	735.242	518.381	738.704	653.14	601.291	550.981	501.086	575.292	630.35	540.357	160.261	146.525	150.847	131.041	163.376	163.047	141.536	149.035	153.52
HUMAN	Q9NXU5	ARL15	ADP-ribosylation factor-like protein 15	5	1	897.046	875.823	918.208	1066.31	1164.57	417.102	509.864	395.717	763.693	765.553	326.015	331.435	396.062	322.916	346.478	361.822	333.383	336.615	365.635
HUMAN	P36404	ARL2	ADP-ribosylation factor-like protein 2	5	3	895.145	914.985	853.861	922.174	913.645	1035.96	1024.28	967.274	910.209	887.402	604.777	611.085	545.219	552.244	542.779	474.01	592.551	558.498	541.283
HUMAN	Q9Y2Y0	ARL2BP	ADP-ribosylation factor-like protein 2-binding protein	3	0	537.236	457.877	564.29	520.473	486.322	409.29	387.335	397.206	350.092	273.938	0	0	0	0	0	0	0	0	0
HUMAN	P36405	ARL3	ADP-ribosylation factor-like protein 3	7	10	1054.49	1141.35	1047.35	1242.41	1499.2	1486.97	1876.97	1506.3	1673.33	1645.07	3570.4	3485.14	3576.39	3517.06	3355.92	3486.53	3462.66	3511.07	3545.8
HUMAN	P49703	ARL4D	ADP-ribosylation factor-like protein 4D	0	2	0	0	0	0	0	0	0	0	0	0	401.856	412.388	403.361	402.702	410.74	529.036	400.748	408.633	419.701
HUMAN	Q9H0F7-2	ARL6	Isoform 2 of ADP-ribosylation factor-like protein 6	2	2	348.215	265.086	358.947	378.688	398.602	265.505	306.339	269.947	284.156	286.544	1513.94	1293.34	1659.95	1323.83	1511.54	1463.04	1414.6	1322.3	1439.21
HUMAN	Q66PJ3	ARL6IP4	ADP-ribosylation factor-like protein 6-interacting protein 4	7	4	876.855	800.914	847.004	900.386	861.362	963.111	809.782	851.215	1211.89	1004.51	656.34	694.868	665.178	609.071	623.661	655.92	636.813	648.305	597.931
HUMAN	Q66PJ3-2	ARL6IP4	Isoform 2 of ADP-ribosylation factor-like protein 6-interacting protein 4	1	1	88.034	103.754	70.0204	112.784	95.1081	117.78	107.461	133.765	117.573	135.212	138.693	133.916	140.42	122.587	142.16	139.263	150.196	134.58	153.59
HUMAN	F5H7X4	ARL6IP4	ADP-ribosylation factor-like protein 6-interacting protein 4	1	0	93.4522	63.4103	87.6393	77.2255	86.6788	25.8664	26.8734	23.3735	24.753	31.0466	0	0	0	0	0	0	0	0	0
HUMAN	O75915	ARL6IP5	PRA1 family protein 3	5	6	1181.22	1157.26	1123.36	1304.87	1257.3	1180.53	1410.72	1271.93	1100.13	1163.42	1710.72	1611.61	1548.62	1658.78	1587.71	1481.12	1545.03	1519.82	1492.21
HUMAN	Q8N6S5	ARL6IP6	ADP-ribosylation factor-like protein 6-interacting protein 6	1	0	36.5585	31.7561	39.5516	50.6839	72.4302	37.8601	50.7713	53.1355	60.2128	71.1738	0	0	0	0	0	0	0	0	0
HUMAN	Q4A519	ARL7	ADP ribosylation factor-like protein 7	2	3	61.7754	24.1966	54.6982	53.1523	35.2997	368.208	279.978	407.102	286.524	209.557	220.515	218.255	206.127	234.626	222.536	195.964	200.518	210.274	225.409
HUMAN	Q96BM9	ARL8A	ADP-ribosylation factor-like protein 8A	6	19	1193.45	1538.43	1081.06	1053	1031.5	1064.96	1125.48	1043.37	779.945	745.038	5403.62	4088.97	4430.73	4300.17	3990.46	3998.77	4473.67	4435.61	4463.26
HUMAN	Q9NVJ2	ARL8B	ADP-ribosylation factor-like protein 8B	6	14	899.728	1187.7	881.448	892.133	973.477	692.168	748.838	673.592	643.235	680.579	2196.53	2081.55	2100.03	2092.85	2055.08	1949.28	1950.9	2112.33	2091.65
HUMAN	Q9NVT9	ARMC1	Armadillo repeat-containing protein 1	3	6	1256.64	1299.31	1586.74	1788.08	1619.17	1926.59	2003.16	1793.22	1819.56	1910.07	2305.9	2263.96	2347.04	2236.5	2395.71	2254.46	2370.75	2420.15	2482.27
HUMAN	Q8N2F6	ARMC10	Armadillo repeat-containing protein 10	8	8	1693.55	2132.48	1693.9	1814.3	1817.17	1762.13	1886.73	1768.83	1529.19	1551.16	1891.77	1799.57	1913.42	1886.43	1854.39	1587.16	1883.01	1840.41	1883.21
HUMAN	Q8N2F6-2	ARMC10	Isoform 2 of Armadillo repeat-containing protein 10	0	1	0	0	0	0	0	0	0	0	0	0	88.1169	124.903	101.345	123.9	90.8311	71.8947	101.428	133.216	126.216
HUMAN	Q6NXE6	ARMC6	Armadillo repeat-containing protein 6	10	3	1463.32	1249.96	1355.07	1318.53	1216.78	1394.99	1085.2	1425.41	1218.28	1120.97	620.245	399.112	448.027	469.3	458.825	501.532	496.516	429.721	422.146
HUMAN	Q9H6L4	ARMC7	Armadillo repeat-containing protein 7	2	0	92.8949	55.1421	94.9962	102.679	103.371	102.558	88.023	96.7156	112.311	75.3404	0	0	0	0	0	0	0	0	0
HUMAN	Q8IUR7	ARMC8	Armadillo repeat-containing protein 8	11	15	2000.62	1777.73	1875.46	1918.43	1879.98	2130.91	2291.1	2188.86	2227.27	2248.89	2133.44	2181.63	2051.16	2056.23	2087.94	2163.95	2039.43	2055.84	2024.15
HUMAN	Q7Z3E5	ARMC9	LisH domain-containing protein ARMC9	13	2	1269.31	967.819	1328.17	1337.83	1347.59	2395.68	2414.57	2445.89	2375.61	2015.36	502.922	545.842	499.993	492.787	542.671	523.069	516.956	526.981	505.117
HUMAN	Q9P291	ARMCX1	Armadillo repeat-containing X-linked protein 1	4	6	569.987	493.821	512.57	487.233	513.592	647.967	613.351	591.252	533.785	393.721	807.068	799.613	827.224	805.269	795.233	719.778	835.122	854.721	818.059
HUMAN	Q7L311	ARMCX2	Armadillo repeat-containing X-linked protein 2	3	8	590.324	421.854	551.324	412.638	399.417	490.272	542.313	472.373	426.944	326.33	2598.14	2348.39	2504.02	2641.21	2535.5	2200.72	2601.21	2466.36	2535.02
HUMAN	Q9UH62	ARMCX3	Armadillo repeat-containing X-linked protein 3	4	9	914.924	867.73	844.1	873.915	858.86	788.888	819.863	787.71	765.195	663.026	1861.68	1791.66	1852.57	1861.44	1951.29	1861.13	1993.88	1780.82	1866.14
HUMAN	F8W8Y7	ARMCX4	Armadillo repeat-containing X-linked protein 4	2	0	144.37	188.618	153.797	155.531	156.981	143.241	136.762	138.756	138.147	165.325	0	0	0	0	0	0	0	0	0
HUMAN	Q6P1M9	ARMCX5	Armadillo repeat-containing X-linked protein 5	1	2	391.651	337.783	382.134	449.299	375.33	642.01	543.795	636.729	544.465	601.392	224.828	242.85	234.209	263.292	220.27	220.818	215.993	246.863	243.154
HUMAN	Q9H993	ARMT1	Protein-glutamate O-methyltransferase	16	7	2597.34	2839.92	2537.23	2601.47	2529.9	5326.38	6022.35	5311.3	5193.11	4806	2495.67	2631.45	2618.14	2700.64	2425.02	2414.56	2366.9	2628.91	2731.05
HUMAN	P27540	ARNT	Aryl hydrocarbon receptor nuclear translocator	3	0	162.605	213.473	167.04	205.295	168.493	198.359	163.585	204.07	217.316	172.948	0	0	0	0	0	0	0	0	0
HUMAN	O00327	ARNTL	Aryl hydrocarbon receptor nuclear translocator-like protein 1	3	2	411.812	649.697	366.59	454.881	484.463	478.382	494.84	485.848	551.549	725.213	152.325	157.092	157.699	172.325	180.597	163.364	150.867	158.28	165.51
HUMAN	Q8WYA1	ARNTL2	Aryl hydrocarbon receptor nuclear translocator-like protein 2	2	0	248.013	207.181	264.975	207.155	191.944	128.897	113.921	144.567	144.556	132.836	0	0	0	0	0	0	0	0	0
HUMAN	Q92747	ARPC1A	Actin-related protein 2/3 complex subunit 1A	25	37	5553.66	7081.87	5763.33	5118.25	5401.75	3527.68	2864.09	3350.05	2972.86	2817.67	5909.97	5909.03	5727.36	5983.77	6001.72	5686.9	5641.25	5804.85	5714.78
HUMAN	O15143	ARPC1B	Actin-related protein 2/3 complex subunit 1B	26	92	3024.64	3259	2979.86	2852.34	2857.99	3093	3046	3183.93	2518	2577.93	13687.8	13512.1	14103.6	13649	13518.2	13437.7	14095.3	13888.4	14001.3
HUMAN	O15144	ARPC2	Actin-related protein 2/3 complex subunit 2	43	130	7467.92	8675.53	7502.52	7524.41	7553.78	6788.61	6025.22	6722.75	4516.09	5623.16	28598.1	28895.1	28297	29311.6	28126.5	26136	29065.8	29081.7	29214.8
HUMAN	O15145	ARPC3	Actin-related protein 2/3 complex subunit 3	40	34	7998.73	9078.95	7808.82	7908	7925.79	7340.83	7325.33	7351.16	7044.1	6752.39	9898.56	9986.24	9660.09	10193.9	10015.2	9391.91	9287.25	9722.11	9763.03
HUMAN	P59998-3	ARPC4	Isoform 3 of Actin-related protein 2/3 complex subunit 4	11	16	1338.45	2007.15	1447.16	1417.97	1473.5	1381.46	1292.33	1469.9	1169.79	1128.1	3562.41	3665.19	3468.6	3832.83	3527.41	3199.93	3472.74	3665.63	3726.32
HUMAN	O15511	ARPC5	Actin-related protein 2/3 complex subunit 5	11	46	1417.84	1681.31	1380.85	1486.5	1383.63	1636.3	1558.38	1659.47	1404.34	1352.13	8893.28	9142.59	9240.11	9396.82	8917.64	8956.96	8999.58	9211.21	9222.59
HUMAN	Q9BPX5	ARPC5L	Actin-related protein 2/3 complex subunit 5-like protein	14	18	2254.73	2493.74	2281.56	2052.79	2182.71	1650.15	1620.22	1658.01	1592.76	1501.73	4959.66	4883.66	4935.24	4919.66	4987.19	4889.47	4906.69	4932.91	5004.44
HUMAN	Q7Z6K5-2	ARPIN	Isoform C15orf38-AP3S2 of Arpin	9	12	1113.96	1348.15	1161.39	1223.16	1279.72	1013.66	1002.25	1020.06	996.551	997.544	2016.69	2090.37	2118.95	2061.67	2175.38	2271.62	2109.77	2148.71	2060.11
HUMAN	Q7Z6K5	ARPIN	Arpin	1	0	97.387	101.855	82.4878	112.479	123.665	58.5179	63.2179	64.4573	63.8455	64.1739	0	0	0	0	0	0	0	0	0
HUMAN	H3BMD8	ARPP19	cAMP-regulated phosphoprotein 19	1	4	185.396	128.809	176.77	155.268	145.428	97.1844	100.098	91.7273	97.5616	79.8555	2102.7	2116.17	2011.36	2242.67	1977.13	1822.85	2187.91	2148.15	2199.09
HUMAN	J3KPP7	ARRB1	Beta-arrestin-1	6	2	549.277	665.671	543.795	491.413	473.887	1277.63	1300.47	1203.7	1089.12	1041.56	158.702	164.504	176.417	152.126	173.808	190.869	182.137	171.63	190.949
HUMAN	P32121-4	ARRB2	Isoform 4 of Beta-arrestin-2	4	3	716.611	773.268	716.834	764.151	791.354	1433.9	1393.65	1452.66	1383.34	1711.71	1007.19	979.12	1012.42	1033.46	1072.99	1135.96	983.348	1028.75	1022.94
HUMAN	Q8N5I2	ARRDC1	Arrestin domain-containing protein 1	3	2	769.886	697.212	750.989	730.234	720.288	709.792	650.278	700.065	634.085	628.798	820.58	935.409	889.694	871.06	820.898	759.406	825.81	929.735	880.914
HUMAN	P15289	ARSA	Arylsulfatase A	6	10	557.33	666.202	635.029	560.962	657.921	751.302	856.805	740.683	703.21	750.131	1529.41	1552.72	1439.05	1595.84	1500.81	1327.94	1381.78	1537.84	1519.12
HUMAN	P15848	ARSB	Arylsulfatase B	9	32	466.721	440.964	423.639	451.654	479.691	2087.49	2338.32	2107.9	1944.24	1987.65	7345.3	7072.46	8226.73	7127.34	7222.1	6875.85	7472.67	7399.71	7821.77
HUMAN	P51689	ARSD	Arylsulfatase D	2	0	181.938	231.282	202.961	218.344	218.409	338.226	341.77	302.19	261.528	273.544	0	0	0	0	0	0	0	0	0
HUMAN	F5GYY5	ARSE	Arylsulfatase E	3	8	50.3185	57.4433	64.2471	62.8083	117.166	224.362	359.529	218.476	289.53	277.139	1447.29	1419.01	1500.93	1513.46	1461.34	1344.94	1472.19	1461.82	1497.48
HUMAN	Q5FYB0	ARSJ	Arylsulfatase J	1	0	51.5752	38.0939	58.8417	59.6588	66.362	48.9731	41.8803	65.0342	45.7138	75.4518	0	0	0	0	0	0	0	0	0
HUMAN	Q6UWY0	ARSK	Arylsulfatase K	1	2	363.388	355.705	340.832	365.993	430.447	403.121	490.868	406.489	515.895	493.26	807.749	877.871	918.849	786.151	859.819	971.571	855.623	887.874	944.166
HUMAN	Q9H2C2	ARV1	Protein ARV1	0	4	0	0	0	0	0	0	0	0	0	0	498.913	379.34	389.882	404.515	380.586	377.542	391.8	401.912	357.142
HUMAN	O00192	ARVCF	Armadillo repeat protein deleted in velo-cardio-facial syndrome	5	1	592.895	879.883	538.752	585.231	568.331	921.296	988.355	991.359	941.477	862.256	62.0307	62.4085	78.7354	61.019	71.0607	68.8865	69.6502	58.1459	71.8362
HUMAN	Q9HBK9	AS3MT	Arsenite methyltransferase	8	2	739.148	681.597	748.873	825.08	970.272	1097.54	1076.61	1119.61	1273.78	1338.5	285.177	299.564	287.148	317.152	277.748	380.912	295.15	275.842	266.358
HUMAN	Q13510-2	ASAH1	Isoform 2 of Acid ceramidase	17	38	2116.21	2285.25	2225.95	2187.08	2587.7	2916.28	4490.05	2898.83	3313.45	3051.61	8400.83	8481.29	8641.21	8674.98	8213.36	7640.16	7954	8750.05	8702.47
HUMAN	Q9ULH1-2	ASAP1	Isoform 1 of Arf-GAP with SH3 domain, ANK repeat and PH domain-containing protein 1	14	8	2549.41	2530.93	2649.43	2663.98	2435.66	2501.82	2413.01	2474.65	2140.75	2375.6	1878.17	1943.03	1901.88	1969.78	1876.41	1919.76	1904.95	1957.51	1940
HUMAN	O43150	ASAP2	Arf-GAP with SH3 domain, ANK repeat and PH domain-containing protein 2	17	13	1609.99	1416.53	1629.32	1496.08	1426.67	1472.6	1501.98	1470.3	1460.04	1317.25	2435.72	2482.53	2620.47	2447.88	2598.09	2922.02	2574.85	2532.51	2585.21
HUMAN	O43150-2	ASAP2	Isoform 2 of Arf-GAP with SH3 domain, ANK repeat and PH domain-containing protein 2	1	0	110.305	101.015	95.3287	100.169	91.9799	81.2209	86.1293	85.8723	86.1641	68.4714	0	0	0	0	0	0	0	0	0
HUMAN	Q8TDY4	ASAP3	Arf-GAP with SH3 domain, ANK repeat and PH domain-containing protein 3	1	1	159.36	218.893	142.591	189.1	171.165	207.832	229.646	196.338	201.253	192.203	140.275	132.544	122.118	142.475	136.457	122.107	122.748	130.974	129.472
HUMAN	Q9Y576	ASB1	Ankyrin repeat and SOCS box protein 1	4	0	610.316	465.584	624.174	533.879	479.908	753.856	527.173	751.075	631.755	665.647	0	0	0	0	0	0	0	0	0
HUMAN	Q8WXK3	ASB13	Ankyrin repeat and SOCS box protein 13	0	2	0	0	0	0	0	0	0	0	0	0	143.913	141.628	164.474	161.661	157.97	132.843	146.353	156.772	173.79
HUMAN	Q9NWX5	ASB6	Ankyrin repeat and SOCS box protein 6	6	0	1037.51	774.902	1110.24	881.882	763.865	803.081	662.77	867.127	656.673	587.975	0	0	0	0	0	0	0	0	0
HUMAN	Q96DX5	ASB9	Ankyrin repeat and SOCS box protein 9	1	3	37.731	33.0475	40.5972	50.4735	42.2004	191.717	212.061	177.254	180.852	161.689	990.371	965.586	1100.92	1013.85	948.381	1038.29	980.987	1034.37	1149.49
HUMAN	F5H874	ASCC1	Activating signal cointegrator 1 complex subunit 1	7	8	677.174	678.487	693.666	650.61	640.518	585.447	533.269	561.908	426.448	403.675	1862.95	1809.06	1946.31	1816.89	1887.88	1815.37	1975.95	1840.06	1807.04
HUMAN	Q9H1I8	ASCC2	Activating signal cointegrator 1 complex subunit 2	12	6	1216.83	1230.37	1256.92	1253.28	1185.24	978.617	910.196	921.407	835.3	743.015	1331	1416.83	1407.29	1341.7	1356.84	1375.64	1504.79	1479.19	1461.75
HUMAN	Q8N3C0	ASCC3	Activating signal cointegrator 1 complex subunit 3	39	28	8281.04	7085.63	8744.4	7929.75	8030.11	6165.5	6057.54	6351.49	6011.28	5765.26	8010.03	8342.08	8179.17	7992.21	8013.05	7830.69	7802.66	8385.69	8165.5
HUMAN	Q9Y294	ASF1A	Histone chaperone ASF1A	3	2	393.225	310.586	420.578	373.271	343.004	363.465	262.794	327.995	329.704	224.012	233.484	244.144	235.552	249.367	261.302	295.732	194.547	240.175	229.924
HUMAN	Q9NR48	ASH1L	Histone-lysine N-methyltransferase ASH1L	3	0	278.038	261.058	346.19	311.273	271.989	256.641	261.682	262.168	321.55	272.992	0	0	0	0	0	0	0	0	0
HUMAN	Q9UBL3	ASH2L	Set1/Ash2 histone methyltransferase complex subunit ASH2	17	17	4171.69	4148.21	4255.56	4952.83	4930.68	3967.83	4035.33	4230.96	4211.78	4671.76	4415.44	4348.53	4102.55	4359.42	4225.03	4925.91	4448.07	4344.33	4218.43
HUMAN	P04424	ASL	Argininosuccinate lyase	17	45	2657.85	2358.58	2711.16	2516.43	2531.64	4779.84	5651.81	4770.38	4525.31	4483.39	14526.5	15069.9	14906.5	15023.9	14870.3	13559.8	14914.6	14964.7	14938.2
HUMAN	O95671	ASMTL	N-acetylserotonin O-methyltransferase-like protein	15	14	2328.48	2494.66	2260.07	2281.29	2167.91	2356.15	2755.8	2242.33	1845.08	1985.62	2506.56	2397.17	2493.47	2449.01	2492.62	2112.05	2577.44	2482.69	2493.81
HUMAN	O43681	ASNA1	ATPase ASNA1	21	14	1782.76	1677.45	1752.46	1704.77	1798.47	2978.41	3234.26	2934.44	2717.43	2662.81	2580.25	2603.63	2543.44	2593.77	2595.07	2478.67	2564.53	2680.57	2637.94
HUMAN	P08243	ASNS	Asparagine synthetase [glutamine-hydrolyzing]	55	18	11792.3	9120.52	12032.1	9879.82	11412.1	5599.05	4209.44	5877.42	5246.17	5605.8	6213.57	6062.18	4826.8	5800.19	5927.58	5703.48	5988.93	5709.94	4673.46
HUMAN	L0R819	ASNSD1	Asparagine synthetase domain-containing protein 1	3	2	315.412	520.765	545.936	313.768	636.993	411.346	378.494	412.908	499.529	615.649	442.519	467.71	442.73	466.225	441.513	457.14	479.281	482.914	442.162
HUMAN	Q9NWL6	ASNSD1	Asparagine synthetase domain-containing protein 1	1	0	72.9028	54.5397	83.0928	73.1824	71.6494	68.0633	52.3691	65.0784	79.2724	73.7541	0	0	0	0	0	0	0	0	0
HUMAN	Q12797	ASPH	Aspartyl/asparaginyl beta-hydroxylase	35	35	4241.1	3637.99	4111.74	4226.43	4039.17	4144.82	4303.81	4191.51	4183.26	4434.38	10367.1	9856.09	10077.9	10039.9	10163.1	9899.69	10387.8	9869.99	9777.33
HUMAN	Q6ICH7	ASPHD2	Aspartate beta-hydroxylase domain-containing protein 2	2	0	209.626	187.143	189.174	157.044	165.396	203.571	166.358	182.5	236.538	215.077	0	0	0	0	0	0	0	0	0
HUMAN	Q8IZT6	ASPM	Abnormal spindle-like microcephaly-associated protein	2	1	115.404	49.2309	131.961	148.774	132.304	121.48	66.4532	146.305	262.337	231.135	106.067	99.5617	102.384	115.496	108.565	105.903	114.427	114.556	103.608
HUMAN	Q9BZE9-2	ASPSCR1	Isoform 2 of Tether containing UBX domain for GLUT4	9	9	913.906	908.618	889.74	941.508	933.91	1016.2	1034.54	983.039	1034.6	1044.64	1702.25	1768.59	1618.07	1827.9	1676.92	1647.22	1666.47	1775.34	1696.07
HUMAN	Q7L266	ASRGL1	Isoaspartyl peptidase/L-asparaginase	5	7	33.16	34.2653	36.1944	48.6507	100.804	1203.53	2177.28	1209.85	1839.7	2158.98	1137.81	1223.05	1474.09	1061.15	1196.01	1430.87	1158.43	1217.17	1433.62
HUMAN	P00966	ASS1	Argininosuccinate synthase	19	20	3174.91	4332.25	3048.61	3071.97	3479.01	3009.83	3465.98	3019.79	2762.6	2528.2	6621.08	6543.89	6231.68	6576.95	6519.13	5447.06	6634.99	6645.7	6260.76
HUMAN	D6RG30	ASTE1	Protein asteroid homolog 1	2	0	343.728	244.504	307.732	307.709	322.038	294.254	309.727	282.206	364.071	295.066	0	0	0	0	0	0	0	0	0
HUMAN	Q9NVM9	ASUN	Protein asunder homolog	13	5	1632.88	1688.52	1669.61	1627.64	1485.71	1437.41	1342.73	1393.44	1407.03	1307.3	1570.77	1568.02	1513.68	1621.53	1591.16	1618.38	1552.1	1616.2	1562.86
HUMAN	Q76L83	ASXL2	Putative Polycomb group protein ASXL2	6	2	517.119	451.807	509.871	571.693	602.761	460.577	431.05	464.749	522.152	562.807	326.002	292.785	316.455	337.125	347.743	322.374	325.648	317.551	328.085
HUMAN	Q8NBU5	ATAD1	ATPase family AAA domain-containing protein 1	22	18	3589.23	3877.14	3701.94	3897.03	3784.5	3529.17	3691.2	3423.9	1936.8	3156.25	4473.86	4298.66	4642.02	4396.39	4561.79	4289.01	4452.19	4247.31	4365.84
HUMAN	Q6PL18	ATAD2	ATPase family AAA domain-containing protein 2	23	2	1993.87	1140.79	2451.83	3407.43	2876.06	2018.28	1423.44	2480.23	6337.03	6538.68	79.9207	96.1327	72.178	75.9238	134.929	496.62	87.3279	79.5068	71.3299
HUMAN	Q9ULI0	ATAD2B	ATPase family AAA domain-containing protein 2B	5	1	503.038	390.125	493.716	526.37	475.396	544.834	469.119	502.235	759.852	700.036	92.2665	94.9864	106.578	102.337	106.767	146.241	98.4551	107.927	110.041
HUMAN	Q9NVI7-2	ATAD3A	Isoform 2 of ATPase family AAA domain-containing protein 3A	11	15	1492.28	1655.47	1456.03	1532.34	1526.14	1746.07	1866.99	1903.22	1808.9	1787.17	3640.87	3869.76	3739.61	3747.31	4064.39	3485.28	3433.9	3699.98	3427.8
HUMAN	Q5T9A4	ATAD3B	ATPase family AAA domain-containing protein 3B	39	32	7105.43	8134.93	7462.64	7119.85	7220.97	6574.45	6302.01	6431.68	6576.71	7095.46	12164.7	12334.5	11843	12838.5	12413.1	11872.3	11555.9	12059.5	12259.2
HUMAN	Q5T2N8	ATAD3C	ATPase family AAA domain-containing protein 3C	1	0	22.406	20.2267	22.3805	15.4497	20.636	233.56	185.233	252.505	205.304	220.586	0	0	0	0	0	0	0	0	0
HUMAN	Q96QE3	ATAD5	ATPase family AAA domain-containing protein 5	4	0	429.351	312.666	467.339	479.247	477.675	392.434	306.994	448.559	645.741	660.437	0	0	0	0	0	0	0	0	0
HUMAN	Q5SQI0	ATAT1	Alpha-tubulin N-acetyltransferase 1	2	4	223.133	182.733	279.359	255.835	281.073	201.171	221.677	210.56	150.502	174.559	344.848	331.465	348.518	309.391	335.779	308.002	323	334.83	305.13
HUMAN	O95260	ATE1	Arginyl-tRNA--protein transferase 1	11	10	1613.48	1675.44	1598.5	1629.24	1757.03	1796.28	2096.69	1777.86	1881.38	2021.47	3026.18	3046.91	3238.19	3021.27	3088.1	3011.36	3096.22	3085.38	3090.41
HUMAN	F5GXE4	ATE1	Arginyl-tRNA--protein transferase 1	2	3	262.815	286.087	238.845	262.087	239.114	462.136	415.282	454.058	391.804	372.764	735.453	778.802	753.794	737.098	754.548	748.33	755.485	782.166	791.7
HUMAN	P18846	ATF1	Cyclic AMP-dependent transcription factor ATF-1	4	3	549.795	535.418	537.212	625.082	675.236	479.173	492.509	491.579	634.615	701.452	904.587	773.068	902.203	805.987	930.729	1395.45	896.073	808.399	795.352
HUMAN	P15336	ATF2	Cyclic AMP-dependent transcription factor ATF-2	6	5	626.208	521.296	627.593	741.085	731.723	718.916	703.374	719.716	873.588	847.792	1305.87	1270.92	1293.9	1372.24	1292.49	1529.05	1418.56	1321.72	1303.94
HUMAN	P18850	ATF6	Cyclic AMP-dependent transcription factor ATF-6 alpha	3	5	599.288	457.739	633.487	542.968	546.225	699.683	601.732	750.787	798.148	637.468	707.477	663.997	630.915	694.529	676.816	717.151	679.428	633.06	606.427
HUMAN	Q99941	ATF6B	Cyclic AMP-dependent transcription factor ATF-6 beta	2	0	245.579	146.065	217.274	199.864	148.363	166.819	126.266	180.974	186.753	107.868	0	0	0	0	0	0	0	0	0
HUMAN	P17544	ATF7	Cyclic AMP-dependent transcription factor ATF-7	3	0	267.991	205.409	266.203	309.513	267.082	216.944	238.251	233.794	185.835	232.119	0	0	0	0	0	0	0	0	0
HUMAN	F5GX74	ATF7IP	Activating transcription factor 7-interacting protein 1	12	7	1538.42	1021.52	1533.73	1545.37	1236.34	1243.72	1068.49	1177.62	1319.53	1068.27	1136.38	1122	1145.39	1095.57	1129.25	1187.24	1150.09	1255.13	1147.37
HUMAN	Q9BSB4	ATG101	Autophagy-related protein 101	4	0	232.796	225.59	255.409	241.19	262.714	250.742	268.453	270.593	282.362	223.965	0	0	0	0	0	0	0	0	0
HUMAN	C1IDX9	ATG12	Ubiquitin-like protein ATG12	4	8	1287.07	1157.1	1279.87	1326.58	1316.82	1289.5	1254.73	1313.73	1230.05	1124.11	3187.05	3151.29	3157.13	3227.33	3216.86	3199.94	3389.67	3282.86	3201.17
HUMAN	O75143-5	ATG13	Isoform 5 of Autophagy-related protein 13	6	1	963.729	848.251	968.843	950.823	1028.72	725.696	696.537	757.387	581.6	684.392	132.92	123.767	129.938	150.264	152.136	145.61	132.225	124.622	132.266
HUMAN	Q6ZNE5	ATG14	Beclin 1-associated autophagy-related key regulator	5	3	631.296	657.579	708.47	668.628	697.594	605.044	635.573	599.968	782.999	676.78	272.408	353.557	319.222	272.157	354.638	316.482	281.541	287.45	313.89
HUMAN	E7EVC7	ATG16L1	Autophagy-related protein 16-1	17	12	2830.72	2308.26	2667.12	2541.56	2694.52	2987.15	2943.72	2877.08	4106.38	2906.35	2698.61	2646.85	2673.08	2528.36	2596.94	2545.66	2842.08	2652.81	2615.05
HUMAN	Q2TAZ0-3	ATG2A	Isoform 2 of Autophagy-related protein 2 homolog A	2	7	151.28	116.875	156.472	136.393	127.074	174.184	168.289	146.574	207.11	198.528	606.958	600.205	528.984	613.07	619.391	619.038	546.611	565.165	590.991
HUMAN	Q96BY7	ATG2B	Autophagy-related protein 2 homolog B	9	5	889.904	741.317	889.733	885.616	893.784	1196.68	1251.63	1131.99	1176.78	1116.89	777.935	818.149	752.248	814.368	844.328	805.222	777.39	798.346	775.769
HUMAN	Q9NT62	ATG3	Ubiquitin-like-conjugating enzyme ATG3	7	3	1237.07	1074.81	1300.25	1198.74	1414.79	1041.4	1258.19	1165.23	1446.64	1280.76	1135.95	1145.38	1102.84	1121.29	1105.48	1159.71	1142.9	1104.88	1110.31
HUMAN	Q8WYN0	ATG4A	Cysteine protease ATG4A	4	0	702.125	596.943	694.462	653.549	693.071	338.791	395.248	335.57	387.808	384.421	0	0	0	0	0	0	0	0	0
HUMAN	Q9Y4P1-2	ATG4B	Isoform 2 of Cysteine protease ATG4B	7	3	527.407	483.725	523.013	477.717	472.588	449.735	463.416	448.682	431.288	396.232	685.333	712.895	606.036	752.804	629.209	652.188	603.656	692.231	664.465
HUMAN	Q96DT6	ATG4C	Cysteine protease ATG4C	3	1	251.198	282.546	260.828	248.886	283.75	235.357	256.295	231.431	197.706	267.507	473.088	421.969	441.763	392.753	461.02	467.402	455.412	432.895	451.497
HUMAN	Q9H1Y0	ATG5	Autophagy protein 5	5	8	605.438	537.177	582.793	605.759	626.038	514.873	564.306	521.94	551.054	614.127	3298.48	3365.73	3449.14	3523.65	3357.61	3525.72	3517.28	3398.57	3486
HUMAN	O95352	ATG7	Ubiquitin-like modifier-activating enzyme ATG7	15	17	3164.97	4389.03	3047.34	3184.79	2987.67	2746.22	2611.28	2753.9	2591.17	2431.11	3596.46	3502.08	3556.27	3504.21	3572.37	3454.9	3568	3518.42	3527.91
HUMAN	Q7Z3C6	ATG9A	Autophagy-related protein 9A	6	4	668.543	748.908	767.773	942.199	1212.86	579.308	596.183	588.217	525.37	786.928	357.357	405.679	330.917	401.173	400.526	510.018	325.084	383.437	372.363
HUMAN	P31939	ATIC	Bifunctional purine biosynthesis protein PURH	109	89	13753.5	14584.7	14056.5	13727.5	14258.7	16273.6	17786.2	16868.1	16333.5	15988.5	18197.7	19158.2	18739.9	18866.8	18883.9	18612.5	18419.8	18745	19060
HUMAN	F8WD04	ATL1	Atlastin-1	2	0	454.245	489.909	433.136	494.018	438.532	183.339	119.058	182.985	129.498	162.5	0	0	0	0	0	0	0	0	0
HUMAN	Q8NHH9	ATL2	Atlastin-2	10	10	2765.94	2430.33	2784.05	2886.18	2856.88	1082.87	1103.53	1091.82	1330.57	1485.97	2192.67	2197.28	2199.64	2276.77	2296.51	2726.95	2188.66	2166.93	2135.46
HUMAN	Q6DD88	ATL3	Atlastin-3	27	31	4058.6	4496.62	4212.02	4150.24	4538.98	3548.95	3411.98	3671.3	3750.33	3771.93	8415.38	8784.39	8438.1	8687.08	8571.39	9232.12	8239.98	8586.35	8659.87
HUMAN	Q13315	ATM	Serine-protein kinase ATM	23	23	1964.56	1421.9	1857.11	1950.48	2006.39	3600.59	3647.39	3670.32	3886.86	3953.83	6314.21	6298.53	6560.3	6143.1	6300.63	7179.64	6480.33	6273.49	6431.24
HUMAN	P54259	ATN1	Atrophin-1	5	3	757.137	654.732	815.129	812.419	860.202	744.042	667.995	759.403	738.762	895.86	1015.78	1003.39	1014.96	1009.62	1054.51	1263.82	996.015	965.686	1014.86
HUMAN	E5RIM7	ATOX1	Copper transport protein ATOX1	6	13	1759.25	1288.01	1723.48	1499.52	1576.18	1479.64	1709.94	1465.63	1511.38	1305.77	3818.62	4262.46	4016.16	4065.53	3972.51	3682.1	3851.46	4130.17	4205.2
HUMAN	O60312	ATP10A	Probable phospholipid-transporting ATPase VA	2	0	162.661	220.742	130.874	142.207	143.161	230.934	160.69	205.983	205.737	190.932	0	0	0	0	0	0	0	0	0
HUMAN	Q9P241	ATP10D	Probable phospholipid-transporting ATPase VD	6	5	444.393	359.904	469.189	433.83	441.789	387.753	451.027	429.932	479.435	538.997	839.595	955.818	851.676	883.596	889.24	877.323	815.09	874.223	952.328
HUMAN	E9PEJ6	ATP11A	Probable phospholipid-transporting ATPase IH	12	18	1763.1	2065.95	2008.06	1801.57	1893.47	2950.67	3073.54	2832.24	2826.74	2669.76	6109.1	5988.28	6072.4	6003.73	5830.81	5767.44	6080.61	5996.38	5953.48
HUMAN	Q9Y2G3	ATP11B	Probable phospholipid-transporting ATPase IF	4	4	468.533	463.06	451.026	462.126	484.904	327.566	286.357	303.078	284.47	302.68	1286.4	1299.52	1350.31	1296.18	1323.95	1248.04	1371.23	1356.89	1422.03
HUMAN	Q8NB49	ATP11C	Phospholipid-transporting ATPase IG	11	5	1248.57	1161.85	1216.1	1216.11	1227.55	1861.54	2016.38	1781.27	1831.99	1880.04	1430.68	1485.26	1561.45	1434.28	1502.77	1630.64	1424.42	1469.67	1509.62
HUMAN	P54707-2	ATP12A	Isoform 2 of Potassium-transporting ATPase alpha chain 2	8	13	915.939	1014.97	858.096	1123.07	1136.7	1300.72	1762.25	1373.46	1430.14	1570.1	4116.92	4288.64	4622.65	4312.49	4310.04	4687.29	4296.67	4453.09	4696.12
HUMAN	Q9HD20	ATP13A1	Manganese-transporting ATPase 13A1	29	20	3852.32	3855.6	3856.36	4124.93	4091.03	3776.68	4084.39	3793.36	4063.35	4070.65	5190.66	4959.11	4947.75	5068.63	5001.93	4924.23	4905.02	5181.25	5128.19
HUMAN	Q9NQ11	ATP13A2	Probable cation-transporting ATPase 13A2	5	3	677.649	508.158	666.316	593.232	601.565	721.361	692.623	718.899	674.12	689.318	253.353	275.332	282.178	293.241	269.141	276.361	280.537	286.814	280.906
HUMAN	Q9H7F0	ATP13A3	Probable cation-transporting ATPase 13A3	7	5	1466.84	1074.71	1497.76	1266.81	1176.89	1653.58	1582.51	1706.67	1647.42	1565.78	996.565	1033.37	1028.79	995.625	1017.02	1036.2	1015.97	1016.01	972.802
HUMAN	P05023	ATP1A1	Sodium/potassium-transporting ATPase subunit alpha-1	76	120	10852.9	9937.27	10532.1	10939.7	12194.4	13965.9	20133.1	13915.9	14502.3	15816.6	35206.2	35043.4	38376.8	35120.4	35408.8	36916.5	35158.2	35509.3	37620.3
HUMAN	P05026	ATP1B1	Sodium/potassium-transporting ATPase subunit beta-1	22	21	2079.1	2200.77	2052.53	2165.41	2401.61	3976.06	7770.52	3929.89	5123.74	5388.46	2896.95	2814.24	3201.73	2800.12	2977.58	2975.38	2903.52	2865.73	3007.07
HUMAN	P54709	ATP1B3	Sodium/potassium-transporting ATPase subunit beta-3	10	7	1138.32	1267.47	1127.67	1455.03	1430.48	1385.92	1177.97	1332.82	1271.27	1427.37	1045.68	1026.14	1063.36	1003.19	1024.88	1081.13	995.222	1009.3	1050.9
HUMAN	P16615	ATP2A2	Sarcoplasmic/endoplasmic reticulum calcium ATPase 2	96	115	23661.5	19635.4	23061.1	20809.1	21435.1	8945.97	8491.46	8681.51	8791.49	9135.74	28242.3	26669.5	26455.8	27268.1	26655.9	26619.9	27565	26455.7	25820
HUMAN	P20020	ATP2B1	Plasma membrane calcium-transporting ATPase 1	29	33	4142.44	5051.58	4031.33	4706.69	4901.2	4580.34	4784.46	4578.66	4781.23	5512.74	9952.86	10129.3	10292.6	10074.8	10175.5	10182	10155.1	10038.4	10268.7
HUMAN	Q01814	ATP2B2	Plasma membrane calcium-transporting ATPase 2	1	1	108.375	152.906	103.356	116.019	117.747	102.252	89.7775	86.6163	74.6039	86.1103	125.073	222.049	184.041	170.274	240.595	196.579	188.484	182.043	178.203
HUMAN	P23634	ATP2B4	Plasma membrane calcium-transporting ATPase 4	27	11	3216.42	4646.4	3264.7	3529.54	4085.99	3284.11	3428.31	3095.73	3049.82	3336.32	2236.61	2265.03	2214.77	2354	2425.81	1880.14	2295.52	2269.65	2121.27
HUMAN	P98194-7	ATP2C1	Isoform 7 of Calcium-transporting ATPase type 2C member 1	20	15	2450.56	1867.09	2406.18	2264.09	2213.6	2219.15	2512.29	2176.53	2410.57	2335.8	2413.68	2390.02	2467.86	2393.88	2442.49	2574.91	2486.88	2358.62	2415.38
HUMAN	P25705	ATP5A1	ATP synthase subunit alpha, mitochondrial	131	219	17656	22683.2	17030.7	18279.6	18625.9	19670.6	21316.1	18780.7	18977.8	20786.5	61382.8	59562.2	59386.6	58761.6	58342.8	54237.3	58853.7	61169.7	60918.2
HUMAN	P06576	ATP5B	ATP synthase subunit beta, mitochondrial	125	192	14111.4	19726.5	14204	14870.9	16077	16001	17607.2	15256.7	15183.4	17435.2	41839.2	39830.4	40002.3	40607.7	39163.6	37109.9	38257.4	41222	40586.7
HUMAN	F8W0P7	ATP5B	ATP synthase subunit beta, mitochondrial	2	0	118.325	141.512	119.057	152.923	211.757	111.698	150.331	137.781	167.322	175.791	0	0	0	0	0	0	0	0	0
HUMAN	P36542	ATP5C1	ATP synthase subunit gamma, mitochondrial	44	67	9752.92	12855.1	9871.94	10812.7	10437.7	13876.2	12552	12928.5	11203	12482	30697.8	30190.7	30936.2	30294.7	29167.5	27211.6	31122.2	30616.9	30753.1
HUMAN	P30049	ATP5D	ATP synthase subunit delta, mitochondrial	8	7	525.602	533.952	582.265	605.53	715.463	467.321	535.384	462.381	602.041	607.504	703.818	718.485	749.619	722.226	722.222	726.481	686.292	698.612	719.166
HUMAN	P56381	ATP5E	ATP synthase subunit epsilon, mitochondrial	2	5	322.089	434.323	264.793	306.877	318.329	391.275	435.251	372.585	396.72	370.231	767.326	736.298	788.477	746.919	827.11	776.856	850.178	779.235	793.33
HUMAN	P24539	ATP5F1	ATP synthase F(0) complex subunit B1, mitochondrial	39	57	7431.57	8421.22	7537.03	7823.03	8622.39	8612.89	9610.13	8278.38	8553.61	9354.67	16453.3	16013.5	17085.6	16266.1	16407.3	15755.6	16481.5	16380.2	16706.4
HUMAN	O75947	ATP5H	ATP synthase subunit d, mitochondrial	28	40	5608.79	8403.04	5488.13	6013.68	5467.26	7027.42	7380.66	6555.29	6016.14	7127.38	9050.5	8790.32	9141.91	8664.38	8738.4	8460.91	8877.7	8837.69	8973.36
HUMAN	P56385	ATP5I	ATP synthase subunit e, mitochondrial	6	11	894.77	947.819	881.205	947.171	957.517	849.531	950.062	797.539	837.713	847.554	3055.67	3150.47	3239.55	3153.83	3091.65	2933.81	3010.36	3166.36	3232.16
HUMAN	P18859-2	ATP5J	Isoform 2 of ATP synthase-coupling factor 6, mitochondrial	19	27	2622.18	2803.56	2578.65	2693.36	2872.27	2751.32	3175.64	2611.16	2689.15	2976.83	8899.19	8238.63	9309.55	8201.77	8540.11	8296.57	8898.26	8138.79	8155.62
HUMAN	G3V325	ATP5J2-PTCD1	#N/A	10	4	1630.53	1596.14	1593.55	1509.52	1543.36	1738.81	1887.84	1746.72	1701.48	1787.29	966.283	938.113	966.424	935.65	927.846	925.039	951.365	948.733	950.345
HUMAN	O75964	ATP5L	ATP synthase subunit g, mitochondrial	8	24	1080.12	1139.6	1128.21	1123.68	1303.97	1073.69	1485.47	1099.35	1241.25	1341	8411.71	8717.16	8750.63	8335.33	8895.51	7411.1	7963.53	8574.47	8444.39
HUMAN	P48047	ATP5O	ATP synthase subunit O, mitochondrial	25	36	4820.14	4939.87	4751.14	4648.97	5275.1	4796.43	5959.2	4766.09	5050.56	5374.71	11800.1	11895.8	12478.8	12071.8	11853.9	11410.4	11655.3	11996.8	12327.8
HUMAN	Q99766	ATP5S	ATP synthase subunit s, mitochondrial	4	2	297.1	337.166	306.976	307.344	383.794	314.222	408.322	319.48	377.122	387.966	325.588	304.901	327.906	310.445	322.489	322.827	347.223	353.863	327.124
HUMAN	Q9NW81-4	ATP5SL	Isoform 4 of ATP synthase subunit s-like protein	9	2	897.466	813.546	925.222	952.081	975.999	1241.29	1356.73	1213.54	1341.28	1439.68	138.757	140.473	119.465	148.177	161.349	147.29	138.464	147.381	146.459
HUMAN	Q15904	ATP6AP1	V-type proton ATPase subunit S1	4	9	492.497	513.846	487.331	412.842	365.32	401.878	357.719	382.583	319.338	289.865	1977.84	1882	2108.51	2020.78	1995.56	2009.02	2161.84	1951.59	2157.21
HUMAN	O75787	ATP6AP2	Renin receptor	4	2	485.74	483.434	463.098	475.205	381.066	455.146	356.561	439.64	373.229	380.998	364.422	356.085	363.634	364.552	345.8	387.904	404.435	405.441	394.396
HUMAN	Q93050-3	ATP6V0A1	Isoform 3 of V-type proton ATPase 116 kDa subunit a isoform 1	34	55	3511.6	4664.97	3528	4048.65	4276.04	5337.34	7424.89	5350.89	4975.8	5364.57	11448.4	10923.9	11550.7	11130.5	10833.7	10274.5	11354.5	11359.3	11700.7
HUMAN	Q9Y487	ATP6V0A2	V-type proton ATPase 116 kDa subunit a isoform 2	6	8	692.185	619.432	743.556	749.911	791.335	1269.94	1343.01	1256.93	1336.03	1493.65	928.953	987.216	995.095	1000.45	945.521	984.265	830.963	975.25	958.217
HUMAN	P27449	ATP6V0C	V-type proton ATPase 16 kDa proteolipid subunit	2	1	91.5047	90.914	111.206	69.2764	69.5353	221.058	245.557	237.443	217.744	151.552	72.9522	56.2194	53.7352	60.1302	50.2105	49.7354	26.0317	64.9983	60.7049
HUMAN	F5GYQ1	ATP6V0D1	V-type proton ATPase subunit d 1	18	28	2163.25	2339.46	2141.67	2093.43	2231.4	2903.46	3485.32	2973.87	2845.5	2871.59	5209.6	4620.08	5321.64	4714.84	4870.52	4630.36	5226.31	4893.07	4870.4
HUMAN	P38606	ATP6V1A	V-type proton ATPase catalytic subunit A	51	57	5728.29	7140.01	5753.72	6193.68	6485.26	7800.26	8948.28	7853.54	7308.73	7669.07	12461.9	12463.2	12420	12895.1	12239.5	11621.9	11814	12581.2	12790.6
HUMAN	P21281	ATP6V1B2	V-type proton ATPase subunit B, brain isoform	61	56	4865.24	6393.91	4798.73	5387.59	5722.13	7709.24	8127.46	7264.57	6816.39	7137.82	11905.2	11774.4	12199.2	12079	11997.2	11150	11654.6	12169.7	12447
HUMAN	P21283	ATP6V1C1	V-type proton ATPase subunit C 1	25	37	3116.35	2969.28	3183.77	3035.3	3229.22	4234.49	5388.62	4263.98	4499.89	4342.97	9033.76	9297.76	9633.79	9389.91	9026.37	8833.1	8825.9	9413.99	9687.95
HUMAN	Q9Y5K8	ATP6V1D	V-type proton ATPase subunit D	16	19	2146.48	2233.58	2102.95	2045.68	2387.17	2645.44	3618.06	2607.44	3164.7	2913.45	5869.7	5348.03	5567.1	5407.91	5448.56	5167.36	5528.08	5529.28	5600.38
HUMAN	P36543	ATP6V1E1	V-type proton ATPase subunit E 1	23	61	2055.03	2163.54	2057.95	2207.97	2269.41	2557.33	3279.9	2581.89	2827.23	2620.65	15242.7	15252.4	15612.5	15331.7	15368.1	14573.9	14860	15447.6	16076.3
HUMAN	Q16864-2	ATP6V1F	Isoform 2 of V-type proton ATPase subunit F	3	24	524.926	780.9	479.614	574.464	484.459	735.201	921.881	763.907	830.471	680.258	15071.6	15442.6	15813	15628.2	15487.3	14502.9	15246.7	15713.5	15960.1
HUMAN	O75348	ATP6V1G1	V-type proton ATPase subunit G 1	3	17	187.137	271.81	188.999	230.448	240.791	255.375	315.355	267.515	288.675	285.911	4446.65	4499.46	4691.43	4388.67	4485.84	4137.67	4423.29	4574.86	4665.15
HUMAN	H0Y474	ATP6V1G2	V-type proton ATPase subunit G 2	1	0	85.2083	82.9395	73.7876	82.9098	95.4231	345.431	503.093	283.029	310.713	342.058	0	0	0	0	0	0	0	0	0
HUMAN	Q9UI12	ATP6V1H	V-type proton ATPase subunit H	23	23	2137.36	2735.16	2149.77	2418.31	2406.83	2804.89	3190.46	2750.57	2550.15	2735.73	2947.96	2855.13	3067.39	2859.96	2811.12	2813.11	3013.97	2961.11	3073.35
HUMAN	Q04656-3	ATP7A	Isoform 2 of Copper-transporting ATPase 1	3	13	373.52	347.591	352.456	447.377	561.634	498.612	557.93	529.373	559.521	659.853	3373.98	3498.74	3876.11	3395.28	3454.17	3840.33	3493.42	3575.51	3812.69
HUMAN	P35670	ATP7B	Copper-transporting ATPase 2	1	1	78.7521	56.9349	82.8338	71.1658	72.1802	109.692	119.34	108.954	97.4177	101.729	100.888	114.808	120.737	105.311	104.201	102.504	100.931	112.866	106.796
HUMAN	Q9Y2Q0-2	ATP8A1	Isoform 2 of Phospholipid-transporting ATPase IA	4	11	249.673	291.318	242.666	268.077	265.345	595.785	846.508	572.252	631.823	629.483	2692.66	2769.15	3048.93	2697.43	2697.86	2797.38	2669.45	2754.79	2994.01
HUMAN	Q9NTI2	ATP8A2	Phospholipid-transporting ATPase IB	0	4	0	0	0	0	0	0	0	0	0	0	732.524	781.275	920.168	738.301	738.991	769.1	709.267	754.193	889.458
HUMAN	O43520	ATP8B1	Phospholipid-transporting ATPase IC	8	4	1252.98	1252.55	1323.04	1330.46	1389.39	455.807	401.863	416.671	439.418	435.774	1206.02	886.387	870.351	906.99	924.815	886.055	879.355	866.13	849.035
HUMAN	O75110	ATP9A	Probable phospholipid-transporting ATPase IIA	2	4	191.923	169.588	202.128	170.286	141.798	172.36	177.898	152.722	138.605	123.596	637.039	641.463	659.771	676.266	646.293	599.256	676.833	700.591	700.422
HUMAN	O43861	ATP9B	Probable phospholipid-transporting ATPase IIB	4	11	332.123	296.396	341.217	320.597	300.288	374.886	387.634	363.444	384.493	408.934	2356.84	2424.07	2345.26	2585.5	2304.06	2246.22	2179.11	2351.56	2484.47
HUMAN	I3L448	ATPAF1	ATP synthase mitochondrial F1 complex assembly factor 1	3	3	279.133	275.224	315.312	324.822	343.441	620.22	634.163	565.697	598.601	642.58	663.468	649.471	571.235	613.216	630.844	601.44	654.09	657.857	641.606
HUMAN	Q8N5M1	ATPAF2	ATP synthase mitochondrial F1 complex assembly factor 2	1	0	50.4752	53.2533	48.8299	60.2477	55.1112	25.3403	29.3891	23.5363	24.2274	23.2608	0	0	0	0	0	0	0	0	0
HUMAN	Q9UII2	ATPIF1	ATPase inhibitor, mitochondrial	13	22	1817.65	4492.87	2803.67	2806.69	3185.62	1562.4	1758.15	1764.71	1706.65	1587.86	8541.68	8408.98	8578	8469.99	8346.56	7650.43	7851.2	8046.35	8173.46
HUMAN	Q13535	ATR	Serine/threonine-protein kinase ATR	10	1	1617.84	1280.66	1696.53	1739.1	1691.79	1975.6	1553.68	1919.01	2020.03	1926.26	234.428	244.91	218.387	229.99	223.564	243.961	227.316	231.278	207.528
HUMAN	Q6UW56-3	ATRAID	Isoform 3 of All-trans retinoic acid-induced differentiation factor	1	1	104.057	71.2159	80.8218	85.2948	197.974	98.534	86.7385	99.9607	110.591	91.202	282.863	311.752	268.465	302.833	286.676	275.905	241.628	288.921	265.927
HUMAN	Q8WXE1	ATRIP	ATR-interacting protein	3	1	310.872	261.565	351.666	284.147	255.266	368.224	279.389	372.343	331.838	290.213	344.631	355.177	346.005	333.424	321.716	243.184	359.14	378.902	358.103
HUMAN	O75882	ATRN	Attractin	4	11	578.071	377.525	488.677	454.114	429.531	556.801	384.272	515.326	533.134	459.278	3673.88	3651.8	3693.89	3679.04	3787.33	3407.24	3657.58	3673.68	3690.82
HUMAN	P46100	ATRX	Transcriptional regulator ATRX	27	22	2820.4	2490.3	2915.67	2898.4	2877.91	3363.26	3679.84	3331.24	3930.79	4116.58	5358.4	5739.65	5959.43	5681.92	5787.55	6493.54	5485.71	5918.8	6143.52
HUMAN	P46100-6	ATRX	Isoform 6 of Transcriptional regulator ATRX	1	0	105.747	61.3632	85.8609	90.0653	106.521	74.3016	82.7172	68.3367	110.357	116.286	0	0	0	0	0	0	0	0	0
HUMAN	P54253	ATXN1	Ataxin-1	0	1	0	0	0	0	0	0	0	0	0	0	191.275	184.017	169.639	228.54	196.156	171.242	147.021	193.957	181.54
HUMAN	Q9UBB4	ATXN10	Ataxin-10	24	19	3873.74	2812.48	3802.87	3472.56	3082.94	4633.7	4613.8	4712.66	5076.59	4334.17	4770.9	4969.71	4758.45	4893.29	4840.2	4698.3	4836.4	4828.74	4684.16
HUMAN	P0C7T5	ATXN1L	Ataxin-1-like	1	3	48.615	47.3799	54.2066	55.7908	59.2168	74.6505	74.1791	69.6831	74.8752	63.5157	286.709	271.5	267.832	251.272	268.823	300.577	262.447	262.134	288.504
HUMAN	Q99700	ATXN2	Ataxin-2	22	22	3039.89	2971.02	2970.71	3067.07	3015.35	3062.32	3022.44	3032.65	3071.09	3324.1	4395.67	4396.55	4512.68	4359.61	4421.02	4510.49	4680.76	4452.14	4464.98
HUMAN	Q8WWM7-3	ATXN2L	Isoform 3 of Ataxin-2-like protein	40	52	6728.8	5919.27	6503.78	6458.85	6159.21	5225.28	4749.92	5503.59	4882.15	5359.29	14338.8	14036.7	13869.2	14188.5	14566.2	16289.1	14833.3	14040.2	13551.9
HUMAN	Q8WWM7	ATXN2L	Ataxin-2-like protein	1	0	65.4562	56.2036	63.877	74.1325	61.2675	52.2217	63.2089	56.3097	48.0156	53.9374	0	0	0	0	0	0	0	0	0
HUMAN	F5H211	ATXN3	Ataxin-3	8	11	1414.32	1543.69	1409.94	1339.43	1322.82	1169.68	1133.76	1149.44	1157.59	1002.71	1343.33	1448.95	1458.37	1469.31	1515.27	1381.07	1436.33	1441.23	1484.09
HUMAN	O15265-2	ATXN7	Isoform b of Ataxin-7	4	0	571.477	497.826	586.294	632.413	720.773	812.763	834.32	764.409	931.413	974.379	0	0	0	0	0	0	0	0	0
HUMAN	Q14CW9-2	ATXN7L3	Isoform 2 of Ataxin-7-like protein 3	3	1	196.804	204.958	211.239	208.171	217.879	188.08	178.574	191.693	199.018	210.323	45.2035	50.4648	43.8299	49.9739	42.6354	51.0184	42.1883	49.4742	45.8777
HUMAN	Q96GX2	ATXN7L3B	Putative ataxin-7-like protein 3B	2	2	291.083	173.946	282.67	226.429	213.385	249.552	234.903	252.182	234.813	169.177	74.9048	93.9521	77.5757	77.5908	84.7226	73.188	70.4177	80.4227	80.8423
HUMAN	Q13825	AUH	Methylglutaconyl-CoA hydratase, mitochondrial	4	11	318.869	376.721	281.095	331.797	345.842	508.703	913.537	483.097	547.101	583.829	2570.32	2501.09	2623.71	2683.07	2520.44	2352.72	2617.92	2533.25	2652.85
HUMAN	Q9Y679	AUP1	Ancient ubiquitous protein 1	5	4	975.984	806.393	966.835	912.205	895.89	587.614	546.13	592.507	592.016	536.571	904.295	847.814	840.557	842.304	890.234	888.036	933.967	834.56	781.885
HUMAN	O14965	AURKA	Aurora kinase A	9	2	1239.43	224.778	1406.78	2000.09	2128.51	853.373	489.814	1135.76	2641.22	3026.74	292.665	273.645	311.833	276.004	295.562	539.274	303.087	256.529	238.284
HUMAN	Q9NWT8	AURKAIP1	Aurora kinase A-interacting protein	1	2	130.299	157.762	103.894	153.961	134.734	153.615	112.584	161.328	119.005	124.951	448.953	374.485	504.081	373.148	502.758	450.663	470.528	387.671	382.907
HUMAN	J9JID1	AURKB	Aurora kinase B	6	2	492.194	218.855	564.348	659.882	763.45	415.295	302.673	493.768	1062.18	1098.96	112.92	115.176	95.7029	120.013	128.525	273.736	102.549	117.891	102.543
HUMAN	Q9NQS1	AVEN	Cell death regulator Aven	12	14	1901.79	1520.11	1911.12	1604.19	1797.37	1532.69	1705.67	1465.63	1821.93	1599.24	1959.76	2016.82	1901.73	2027.34	1970.26	1917.5	1932.65	1985.15	1908.9
HUMAN	Q8NBF6	AVL9	Late secretory pathway protein AVL9 homolog	9	17	1454.26	1299.64	1449.11	1362.56	1334.42	1699.86	1796.96	1689	1519.49	1540.87	2099.91	2172.06	2249.69	2135.15	2172.72	2160.56	2162.49	2169.94	2211.79
HUMAN	P01185	AVP	Vasopressin-neurophysin 2-copeptin	1	0	141.056	167.831	118.57	123.468	148.893	18.7843	19.5181	17.6998	20.1385	15.1887	0	0	0	0	0	0	0	0	0
HUMAN	O15169	AXIN1	Axin-1	4	1	736.674	601.406	764.281	719.653	690.885	728.024	637.558	726.479	682.839	583.698	32.0227	33.1761	33.1927	38.2126	37.5572	33.8269	37.7216	27.5415	34.9252
HUMAN	P30530	AXL	Tyrosine-protein kinase receptor UFO	8	12	549.08	479.537	560.489	516.293	454.568	1452.91	1190.77	1507.21	1439.68	1141.53	2001.83	2144.95	1967.29	2031.34	2120.1	1879.13	1978.72	2011.9	1951.76
HUMAN	Q9H6S1	AZI2	5-azacytidine-induced protein 2	4	1	344.719	265.443	334.65	315.006	324.194	370.879	362.827	352.437	385.109	331.544	70.1505	70.0442	74.6845	70.2114	69.9882	77.0034	83.2884	74.3922	80.7193
HUMAN	F5H6I0	B2M	Beta-2-microglobulin	8	11	960.224	1550.16	1277.66	1768.43	1949.19	2419.18	2561.17	2444.05	1828.42	2121.1	4671.7	4303.02	4228.21	4559.58	4527.46	4288.22	4807.81	4249.83	4104.23
HUMAN	Q8NCR0	B3GALNT2	UDP-GalNAc:beta-1,3-N-acetylgalactosaminyltransferase 2	0	2	0	0	0	0	0	0	0	0	0	0	1025.66	968.621	1091.03	969.254	981.96	959.94	1148.73	1046.08	1050.88
HUMAN	Q96L58	B3GALT6	Beta-1,3-galactosyltransferase 6	4	2	259.802	244.156	270.817	218.447	237.454	268.409	238.975	249.025	233.615	240.861	780.771	748.162	718.57	766.574	787.557	763.343	748.847	747.324	754.778
HUMAN	O94766	B3GAT3	Galactosylgalactosylxylosylprotein 3-beta-glucuronosyltransferase 3	7	5	1081.27	1387.9	1105.87	1223.87	1276.13	1476.03	1588.34	1416.57	1613.02	1793.07	551.739	588.972	522.795	585.723	528.399	538.411	516.454	553.382	553.018
HUMAN	Q6Y288	B3GLCT	Beta-1,3-glucosyltransferase	5	3	1902.55	1640.27	1912.91	1959.47	1969.22	1160.44	1037.54	1241.3	1179.72	1196.29	201.891	187.06	178.164	186.444	174.11	184.493	178.472	176.198	166.515
HUMAN	Q9NY97	B3GNT2	N-acetyllactosaminide beta-1,3-N-acetylglucosaminyltransferase 2	2	0	370.555	303.831	370.742	347.014	369.35	304.707	262.83	289.198	253.795	255.35	0	0	0	0	0	0	0	0	0
HUMAN	Q67FW5	B3GNTL1	UDP-GlcNAc:betaGal beta-1,3-N-acetylglucosaminyltransferase-like protein 1	0	1	0	0	0	0	0	0	0	0	0	0	198.825	168.471	167.117	172.625	182.24	183.148	196.664	186.733	189.564
HUMAN	P15291	B4GALT1	Beta-1,4-galactosyltransferase 1	11	3	1213.48	861.344	1173.16	1073.82	980.405	1750.32	1516.14	1856	1614.43	1411.69	1517.09	1595.85	1492.88	1526.69	1552.96	1521.29	1495.26	1545.51	1459.81
HUMAN	O60513	B4GALT4	Beta-1,4-galactosyltransferase 4	4	2	413.184	481.606	426.37	390.903	414.096	353.757	380.939	380.413	431.144	411.58	296.511	305.285	307.346	319.529	303.947	331.076	317.783	308.11	282.761
HUMAN	Q9UBV7	B4GALT7	Beta-1,4-galactosyltransferase 7	2	2	153.785	146.188	139.463	149.318	149.475	147.341	153.6	159.717	155.478	138.43	120.606	128.603	108.781	130.622	124.513	120.134	122.558	135.654	147.373
HUMAN	O43505	B4GAT1	Beta-1,4-glucuronyltransferase 1	2	1	105.36	130.567	84.646	114.175	111.02	149.747	214.797	143.879	171.261	153.827	233.184	257.883	213.478	243.77	244.22	235.611	206.399	240.114	248.493
HUMAN	Q9UPM9	B9D1	B9 domain-containing protein 1	5	0	401.136	408.11	397.15	388.91	347.146	274.831	283.505	291.886	300.021	288.646	0	0	0	0	0	0	0	0	0
HUMAN	J3KQS6	BABAM1	BRISC and BRCA1-A complex member 1	15	9	1426.08	1498.25	1451	1463.67	1448.02	1643.6	1818.77	1674.36	1592.89	1580.31	2582.25	2654.16	2949.44	2621.62	2660.41	2709.89	2766.44	2653.46	2679.62
HUMAN	O14867	BACH1	Transcription regulator protein BACH1	8	0	1165.35	1241.37	1128.24	1240.97	1316.6	630.238	682.306	607.896	676.847	593.904	0	0	0	0	0	0	0	0	0
HUMAN	Q92934	BAD	Bcl2-associated agonist of cell death	5	4	713.277	1069.22	662.001	750.011	668.521	812.136	783.016	794.226	756.275	721.868	646.319	634.938	634.67	622.952	580.338	584.457	636.171	617.326	651.739
HUMAN	Q99933	BAG1	BAG family molecular chaperone regulator 1	5	4	867.414	956.419	849.375	787.015	730.435	671.315	631.845	648.384	603.326	521.618	1091.62	1086.93	1121.22	1040.54	1112.22	1036.86	1124.63	1106.8	1038.3
HUMAN	O95816	BAG2	BAG family molecular chaperone regulator 2	10	13	1106.03	874.398	1100.94	1034.49	1038.08	3066.06	3056.28	3205.67	3293.22	3591.82	2970.98	2838.68	2931.41	2948.9	3017.99	2947	2717.02	2864.93	2798.64
HUMAN	O95817	BAG3	BAG family molecular chaperone regulator 3	39	28	4007.82	4099.62	4007.19	3787.9	3672.7	4005.16	4318.97	3961.69	3305.49	3372.55	4608.22	4775.08	4581.16	4829.48	4852.01	4632.9	4740.6	4757.1	4868.18
HUMAN	O95429	BAG4	BAG family molecular chaperone regulator 4	5	2	359.582	401.003	367.235	419.09	437.222	341.952	327.362	345.263	394.674	387.219	203.41	222.708	209.693	198.467	212.543	222.5	190.959	209.789	210.279
HUMAN	Q9UL15-2	BAG5	Isoform 2 of BAG family molecular chaperone regulator 5	13	12	2472.33	2484.98	2422.11	2381.98	2245.23	2659.35	2786.98	2581.27	2420.31	2491.36	3155.92	3065.34	3414.11	3247.39	3139.22	3012.2	3327.93	3298.03	3282.93
HUMAN	P46379-3	BAG6	Isoform 3 of Large proline-rich protein BAG6	7	12	724	825.948	737.128	836.234	757.784	948.553	810.586	976.753	869.515	852.273	2711.74	2787.53	2739.08	2680.58	2790.7	2931.27	2703.5	2749.48	2605.22
HUMAN	I3L4C2	BAIAP2	Brain-specific angiogenesis inhibitor 1-associated protein 2	29	23	6114.69	7165.74	6322.22	6608.05	6482.2	3177.91	3100.64	3081.75	2994.92	3036.04	4208.51	4153.34	4171.28	4160.73	4210.52	4216.74	4098.42	4059.94	4092.25
HUMAN	Q9UQB8-6	BAIAP2	Isoform 6 of Brain-specific angiogenesis inhibitor 1-associated protein 2	0	1	0	0	0	0	0	0	0	0	0	0	138.151	151.806	124.741	147.781	148.33	155.279	126.616	139.797	152.327
HUMAN	Q9UHR4	BAIAP2L1	Brain-specific angiogenesis inhibitor 1-associated protein 2-like protein 1	21	31	4318.23	3883.18	4387.95	4033.81	3644.1	2164.08	1865.13	2134.85	1932.14	1884.33	8991.39	9137.67	9448	8830.67	9887.69	9505.13	9669.9	9432.96	8849.25
HUMAN	Q6UXY1	BAIAP2L2	Brain-specific angiogenesis inhibitor 1-associated protein 2-like protein 2	2	5	49.6913	53.5845	52.9795	43.8771	46.1331	113.086	138.52	105.349	110.118	108.03	1154.72	1180.24	1151.03	1208.41	1196.03	1064.97	1051.17	1189.98	1265.37
HUMAN	Q16611	BAK1	Bcl-2 homologous antagonist/killer	3	0	183.715	195.037	173.805	190.197	208.885	90.5804	100.657	92.306	77.1287	82.7164	0	0	0	0	0	0	0	0	0
HUMAN	O75531	BANF1	Barrier-to-autointegration factor	13	63	3232.51	2626.21	3036.34	2955.54	3335.83	2944.89	3241.81	2932.62	3285.21	2850.38	15537.2	14246.6	15004.8	14272.5	14723.2	15185.6	14732.6	14513.3	14633.4
HUMAN	Q8N9N5	BANP	Protein BANP	2	1	256.851	288.546	290.003	282.514	283.914	270.882	249.829	258.03	316.161	278.163	177.125	180.202	164.732	178.024	183.669	190.465	186.779	183.002	172.05
HUMAN	Q92560	BAP1	Ubiquitin carboxyl-terminal hydrolase BAP1	7	2	1152.29	1208.15	1180.74	1339.14	1308.1	896.31	859.79	857.735	1009.01	971.625	112.541	112.984	105.05	106.944	112.982	137.657	110.285	110.914	111.467
HUMAN	Q8IXM2-3	BAP18	Isoform 3 of Chromatin complexes subunit BAP18	7	6	861.517	856.216	778.804	870.324	963.135	634.146	584.186	571.013	535.326	570.695	1706.42	1515.49	1537.55	1631.68	1553.62	1244.61	1636.35	1625.3	1608.63
HUMAN	Q8IXM2-2	BAP18	Isoform 2 of Chromatin complexes subunit BAP18	1	0	62.9081	73.8918	76.4317	91.1978	158.172	59.5701	64.5666	52.8563	65.2192	89.9486	0	0	0	0	0	0	0	0	0
HUMAN	Q99728	BARD1	BRCA1-associated RING domain protein 1	8	1	702.284	508.263	732.887	921.216	1015.75	771.55	658.765	824.047	1101.49	1449.98	88.3277	111.339	86.5824	104.088	106.47	198.363	101.555	112.286	116.9
HUMAN	P80723	BASP1	Brain acid soluble protein 1	23	32	4119.02	5771.46	3919.8	4584.54	4191.06	4275.33	4279.51	4122.93	3582.82	3898.91	7364.4	7495.88	7592.01	7426	7226.71	6583.61	7645.13	7715.66	7625.36
HUMAN	Q07812-2	BAX	Isoform Beta of Apoptosis regulator BAX	7	11	2663.03	4489.2	2213.23	2672.17	2937.58	705.484	872.257	827.455	785.663	703.542	1937.63	1972.71	1932.56	2010.67	2010.36	1841.77	1871.55	1940.83	1993.21
HUMAN	Q9NRL2	BAZ1A	Bromodomain adjacent to zinc finger domain protein 1A	26	9	3571.66	3049.28	3706.58	4074.22	3844.67	3854.45	2893.77	4020.56	4366.3	5620.74	2484.12	2362.44	2327.29	2432.04	2519.86	3421.21	2610.05	2419.19	2266.5
HUMAN	Q9UIG0	BAZ1B	Tyrosine-protein kinase BAZ1B	44	34	5455.12	4602.52	5864.18	5963.99	5360.05	7849.52	6602.46	8272.9	9647.63	10324.2	6720.4	6549.49	6166.56	6634.65	6974.19	9248.84	6818.42	6594.93	6022.91
HUMAN	Q9UIF9	BAZ2A	Bromodomain adjacent to zinc finger domain protein 2A	19	4	1904.4	1800.22	2009.9	2061.63	1996.37	1908.56	1809.01	1812.58	1974.59	1896.37	1869.43	1672.17	2047.71	1826.31	1953.37	2037.73	2019.4	1772.92	1815.46
HUMAN	Q9UIF8	BAZ2B	Bromodomain adjacent to zinc finger domain protein 2B	5	2	557.761	373.352	557.849	517.451	513.322	564.569	553.708	548.479	528.758	617.692	202.576	194.391	206.923	212.227	188.041	243.352	211.021	192.322	205.345
HUMAN	Q8NFJ9-2	BBS1	Isoform 3 of Bardet-Biedl syndrome 1 protein	1	0	245.575	224.468	240.914	234.145	247.813	270.226	303.338	244.832	263.581	213.421	0	0	0	0	0	0	0	0	0
HUMAN	Q9BXC9	BBS2	Bardet-Biedl syndrome 2 protein	3	2	456.079	390.691	422.051	466.392	427.837	380.393	480.237	395.385	382.607	323.923	713.913	620.261	565.623	776.316	627.292	511.855	740.925	629.107	527.843
HUMAN	Q96RK4-2	BBS4	Isoform 2 of Bardet-Biedl syndrome 4 protein	2	0	203.487	174.198	217.858	176.09	146.003	234.454	244.01	213.022	205.089	145.535	0	0	0	0	0	0	0	0	0
HUMAN	Q8IWZ6	BBS7	Bardet-Biedl syndrome 7 protein	5	2	508.755	552.094	567.407	549.554	538.095	558.785	577.324	574.905	494.472	474.111	420.987	381.725	436.464	365.555	441.563	447.554	436.42	383.208	401.612
HUMAN	Q3SYG4-3	BBS9	Isoform 3 of Protein PTHB1	3	5	286.803	289.911	307.821	340.026	342.245	274.654	277.025	271.515	219.521	283.731	1046.21	1037.13	996.493	1065.67	1034.66	1107.44	1148.84	1050.3	990.165
HUMAN	Q8WY36	BBX	HMG box transcription factor BBX	5	4	1274.3	1059.16	1252.11	1449.69	1287.89	1338.06	1176.66	1378.95	1288.11	1516.14	1374.92	1542.45	1417.13	1447.66	1490.26	1682.06	1473.09	1546.93	1500.84
HUMAN	P50895	BCAM	Basal cell adhesion molecule	23	10	1910.44	2474.62	1797.22	3001.89	3448.99	962.793	1576.46	893.531	1175.93	1178.06	1840.73	1764.58	2137.69	1943.06	1927.4	2114.29	1823.61	1721.9	2016.74
HUMAN	Q9UHQ4	BCAP29	B-cell receptor-associated protein 29	11	17	1488.27	1332.96	1540.88	1425.25	1297.25	2074.74	1927.62	2129.35	2193.23	2473.28	5331.14	5177.12	5217.86	5033.15	5297.01	5746.62	5419.24	5231.07	5318.51
HUMAN	P51572-2	BCAP31	Isoform 2 of B-cell receptor-associated protein 31	33	68	9056.45	8942.33	8552.83	8135.59	8499.37	7029.13	6920.03	6944.04	7158.23	7071.15	27706.4	28710.9	27141.7	28272.4	26780.3	25529.1	26594.6	28152.2	27569.3
HUMAN	P56945-6	BCAR1	Isoform 6 of Breast cancer anti-estrogen resistance protein 1	10	20	2245.17	1891.14	2335.08	1947.54	1665.45	2227.05	1613.16	2246.32	1776.68	1222.17	3875.67	4208	3832.53	3930.11	4121.4	3554.85	4137.7	4151.44	3895.95
HUMAN	Q05GC8	BCAR2	#N/A	2	1	230.618	208.521	236.299	266.948	261.412	128.725	124.312	139.598	132.949	132.05	66.356	60.4888	62.5628	61.9559	63.4446	68.1541	59.5554	70.7784	68.0391
HUMAN	O75815	BCAR3	Breast cancer anti-estrogen resistance protein 3	4	6	742.383	430.831	740.361	472.667	350.709	708.782	651.131	700.803	504.939	429.799	1716.83	1724	1740.69	1670.04	1779.8	1182.63	1830.04	1749.32	1816.77
HUMAN	O75363-2	BCAS1	Isoform 2 of Breast carcinoma-amplified sequence 1	4	0	746.423	1181.51	796.683	825.519	705.505	205.173	195.722	172.661	195.216	200.733	0	0	0	0	0	0	0	0	0
HUMAN	O75934	BCAS2	Pre-mRNA-splicing factor SPF27	9	10	1520.05	1342.06	1520.61	1372.37	1334.55	1316.32	1282.76	1334.07	1216.53	1369.33	4458.51	4256.33	4317.62	4392.63	4297.3	4812.82	4383.45	4278.35	4061.33
HUMAN	Q9H6U6-8	BCAS3	Isoform 4 of Breast carcinoma-amplified sequence 3	5	10	344.507	384.31	355.953	371.944	395.157	425.621	518.895	425.83	376.529	373.261	1549.33	1555.06	1583.91	1633.21	1555.17	1432.24	1590.37	1548.84	1622.57
HUMAN	Q9H6U6-7	BCAS3	Isoform 5 of Breast carcinoma-amplified sequence 3	2	0	108.203	74.0994	95.9652	78.7532	85.7498	100.432	121.604	111.583	102.686	83.3727	0	0	0	0	0	0	0	0	0
HUMAN	P54687	BCAT1	Branched-chain-amino-acid aminotransferase, cytosolic	10	5	2067.39	1755.88	1946.42	1602.76	1502.99	3046.06	2292.2	3111.08	2593.93	2081.88	1865.76	1818.1	1754.2	1828.75	1847.89	1789.65	1847.38	1809.1	1723.83
HUMAN	M0QXF9	BCAT2	Branched-chain-amino-acid aminotransferase, mitochondrial	8	22	878.678	994.8	833.43	819.032	796.678	1098.72	1126.33	1040.97	904.487	821.381	4431.39	4339.99	4521.93	4340.71	4252.79	4222.03	4354.72	4383.53	4412.44
HUMAN	Q9P287	BCCIP	BRCA2 and CDKN1A-interacting protein	17	9	1915.38	1290.31	1972.77	1882.5	1758.33	1980.57	1604.18	2003.1	2123.56	1970.74	1479.61	1513.64	1468.74	1560.31	1513.71	1783.75	1552.64	1570.57	1519.87
HUMAN	P06276	BCHE	Cholinesterase	1	3	45.0858	14.5202	35.2509	60.0533	38.0461	178.593	158.83	165.008	147.545	104.974	366.141	386.468	346.368	367.542	379.742	392.583	365.107	353.075	368.338
HUMAN	F5H5P2	BCKDHA	2-oxoisovalerate dehydrogenase subunit alpha, mitochondrial	15	9	2194.81	2126.43	2304.18	2228.86	2428.78	1788.63	2179.11	1945.39	1982.28	1953.61	1944.63	1931.18	1908.89	2041.28	1994.72	1898.71	1979.6	1976.05	2056.79
HUMAN	H0YH31	BCKDHA	2-oxoisovalerate dehydrogenase subunit alpha, mitochondrial	1	2	92.6384	120.395	101.802	110.005	133.43	83.8339	121.361	96.3189	101.279	96.533	269.788	282.813	288.823	281.016	284.56	260.615	257.22	305.963	297.353
HUMAN	P21953	BCKDHB	2-oxoisovalerate dehydrogenase subunit beta, mitochondrial	7	9	815.814	940.543	768.96	884.146	942.45	851.202	1007.11	771.977	828.045	888.77	1678.73	1502.99	1604.65	1713.96	1628.75	1458.75	1598.5	1577.91	1638.22
HUMAN	O14874	BCKDK	[3-methyl-2-oxobutanoate dehydrogenase [lipoamide]] kinase, mitochondrial	10	12	1634.84	1611.69	1702.62	1907.56	2050.6	3900.42	4108.37	3735.12	3012.76	2993.93	4145.22	4024.48	3722.23	4168.83	3953.4	3500.79	4070.91	3971.22	3755.76
HUMAN	O95999	BCL10	B-cell lymphoma/leukemia 10	9	10	1721.77	1068.5	1648.8	1218.58	1276.17	1049.54	1103.45	1043.29	1260.75	897.598	2260.98	2555.28	2166.83	2589.88	2349.19	2082.06	2416.71	2478.78	2305.09
HUMAN	Q9C0K0	BCL11B	B-cell lymphoma/leukemia 11B	1	0	289.355	268.831	285.014	295.811	279.797	403.6	429.936	389.117	413.343	377.099	0	0	0	0	0	0	0	0	0
HUMAN	Q07817	BCL2L1	Bcl-2-like protein 1	0	1	0	0	0	0	0	0	0	0	0	0	414.725	471.636	440.324	427.939	468.1	341.862	339.611	448.823	478.377
HUMAN	Q9HB09	BCL2L12	Bcl-2-like protein 12	3	0	1298.97	588.787	1326.69	1225.27	1178.59	911.926	494.211	949.21	1118.6	1038.57	0	0	0	0	0	0	0	0	0
HUMAN	Q9BXK5	BCL2L13	Bcl-2-like protein 13	12	15	1200.76	1244.33	1226.16	1152.83	1280.3	1219.39	1417.7	1213.07	997.003	1118.73	4045.06	3781.29	4278.01	4132.64	3841.94	3763.7	4293.32	3982.84	4074.84
HUMAN	Q5TBC7	BCL2L15	Bcl-2-like protein 15	0	3	0	0	0	0	0	0	0	0	0	0	124.189	140.678	146.819	145.176	146.726	165.683	123.563	141.462	153.597
HUMAN	Q92843-2	BCL2L2	Isoform 3 of Bcl-2-like protein 2	15	7	2961.21	4069.81	2860.6	3804.27	3166.08	3494.75	2657.4	3443.62	2775.7	3221.76	1093.78	1295.06	1088.44	1280.33	1130.11	1118.08	1069.38	1268.98	1289.31
HUMAN	Q4VC05-2	BCL7A	Isoform 2 of B-cell CLL/lymphoma 7 protein family member A	11	5	1904.4	1726.26	1867.91	1576.37	1622.69	1421.91	1632.48	1439.91	1011.42	1218.31	772.73	653.131	756.851	711.896	742.481	739.617	717.146	699.025	707.071
HUMAN	Q9BQE9	BCL7B	B-cell CLL/lymphoma 7 protein family member B	1	2	93.1736	60.3622	105.102	103.917	104.008	152.775	119.532	169.496	202.069	182.678	92.381	88.1812	93.1989	108.222	92.6463	151.148	87.2497	102.921	96.8452
HUMAN	Q8WUZ0	BCL7C	B-cell CLL/lymphoma 7 protein family member C	5	1	549.956	515.635	599.571	670.162	619.325	527.517	396.596	532.143	458.734	484.863	77.9053	79.3939	82.4503	61.1121	68.5867	86.7013	96.1267	84.7239	82.0451
HUMAN	O00512	BCL9	B-cell CLL/lymphoma 9 protein	5	0	286.277	326.342	322.916	343.671	334.107	449.657	427.43	428.262	365.369	454.394	0	0	0	0	0	0	0	0	0
HUMAN	Q86UU0	BCL9L	B-cell CLL/lymphoma 9-like protein	11	9	1318.98	1113.36	1371.56	1226.51	1014.97	803.872	617.979	793.23	729.878	605.107	1477.75	1419.99	1515.88	1551.41	1595.77	1444.18	1631.78	1455.13	1404.51
HUMAN	Q9NYF8	BCLAF1	Bcl-2-associated transcription factor 1	33	33	6910.73	6537.37	6681.05	7087.53	7062	6489.43	6223.74	6418.3	6179.58	7525.22	12435.8	12585	12744.9	12285.7	12563.8	12777	12941.6	12744.1	12438.8
HUMAN	Q9HAY6	BCO1	Beta,beta-carotene 15,15'-dioxygenase	1	1	56.1348	58.3132	53.5407	48.301	49.953	144.672	164.925	128.262	88.668	84.8998	115.796	114.625	147.362	109.112	132.09	116.518	102.437	134.405	164.568
HUMAN	Q6W2J9	BCOR	BCL-6 corepressor	2	0	248.252	196.19	280.407	299.762	221.815	284.994	216.192	305.903	348.13	307.529	0	0	0	0	0	0	0	0	0
HUMAN	Q5H9F3-3	BCORL1	Isoform 3 of BCL-6 corepressor-like protein 1	3	4	564.046	670.923	535.897	569.908	534.698	686.128	697.323	683.776	726.183	657.774	710.525	700.007	680.255	694.84	798.112	1057.35	769.912	750.216	698.524
HUMAN	P11274	BCR	Breakpoint cluster region protein	26	4	4525.9	4679.7	4514.03	4763.23	4660.74	3735.1	3463.68	3768.66	3452.12	3583.94	583.944	612.707	593.805	633.927	606.025	622.125	566.291	626.8	639.113
HUMAN	Q9Y276	BCS1L	Mitochondrial chaperone BCS1	5	0	672.001	798.362	788.078	851.791	890.025	854.079	803.402	766.608	737.799	809.299	0	0	0	0	0	0	0	0	0
HUMAN	Q02338	BDH1	D-beta-hydroxybutyrate dehydrogenase, mitochondrial	9	8	1268.58	1413.43	1277.15	1444.63	1546.09	1653.98	2130.29	1576.15	1650.4	1836.82	1870.71	1799.31	1937.31	1883.98	1862.7	1912.31	1946.67	1837.78	1844.94
HUMAN	Q9BUT1	BDH2	3-hydroxybutyrate dehydrogenase type 2	10	38	678	639.527	612.232	662.03	734.732	1756.81	2301.77	1717.84	1722.92	1628.9	10022.3	10171	10173.9	10339.4	9626.73	9006.02	10316.6	10366.7	10533.4
HUMAN	A6H8Y1	BDP1	Transcription factor TFIIIB component B'' homolog	1	1	87.4552	78.7732	101.464	95.3301	113.144	65.3054	75.2384	79.7352	111.608	125.822	42.3302	35.0336	35.3488	42.3518	32.6617	38.5801	40.9023	46.226	45.7743
HUMAN	Q14457	BECN1	Beclin-1	11	4	1394.35	1372.08	1432.33	1451.24	1373.03	1187.34	1177.25	1138.79	1136.15	1067.57	695.302	743.847	752.165	734.772	691.19	694.705	706.805	736.566	737.84
HUMAN	Q5T5X7	BEND3	BEN domain-containing protein 3	4	1	1085.78	778.078	1110.2	905.815	873.795	821.41	585.683	842.44	799.673	744.484	108.758	108.422	97.3862	101.366	117.71	121.748	94.8754	97.4302	101.271
HUMAN	Q8N7W2	BEND7	BEN domain-containing protein 7	1	1	58.656	60.9974	57.76	55.6633	50.6156	255.689	237.786	257.673	192.226	154.626	29.3479	33.7262	29.9255	38.4066	32.067	35.8091	31.6871	35.8101	36.8578
HUMAN	O15155	BET1	BET1 homolog	6	2	483.821	444.759	479.481	502.816	530.102	1018.38	1140.76	1114.97	793.457	1028.4	237.027	244.316	227.133	205.985	222.179	213.536	218.532	223.933	228.604
HUMAN	B8ZZS0	BET1L	BET1-like protein	2	1	324.715	313.831	333.221	343.756	314.421	223.852	213.758	247.116	212.557	209.299	89.8872	81.307	85.9542	81.1099	87.9159	95.9794	92.3289	73.528	81.9514
HUMAN	P21810	BGN	Biglycan	1	0	169.329	387.336	156.803	229.523	247.076	43.779	49.1625	48.6589	33.1554	30.7517	0	0	0	0	0	0	0	0	0
HUMAN	O14503	BHLHE40	Class E basic helix-loop-helix protein 40	1	1	123.008	107.098	120.1	97.3854	69.2657	72.8355	69.8694	70.0308	77.7288	42.6811	31.534	36.0707	32.8206	29.0897	33.2094	46.359	34.1589	29.6119	32.7005
HUMAN	Q93088	BHMT	Betaine--homocysteine S-methyltransferase 1	10	10	360.812	343.359	390.534	329.345	362.341	1681.4	1351.93	1710.84	1668.99	1715.01	3251.99	3277.97	3358.24	3305.89	3350.25	3932.47	3247.99	3291.28	3275.18
HUMAN	Q9H2M3	BHMT2	S-methylmethionine--homocysteine S-methyltransferase BHMT2	1	1	23.1487	16.1188	24.8261	20.4126	21.6051	62.1333	39.1911	50.8139	38.7876	32.733	43.2889	38.7352	36.9539	40.803	38.5491	45.3597	33.5259	40.8754	51.5441
HUMAN	Q9H694	BICC1	Protein bicaudal C homolog 1	13	66	560.251	589.11	590.383	589.728	660.139	3313.47	4133.24	3295.99	2984.52	3127.41	15127.6	15452.9	16812.3	14849.5	15628.4	13748	15840.3	15268.2	16631.7
HUMAN	Q96G01	BICD1	Protein bicaudal D homolog 1	14	12	1674.34	1321.58	1684.98	1506.22	1388.01	2334.29	2051.07	2460.58	2407.27	1832.25	2414.23	2495.52	2388.89	2418.72	2373.47	2308.92	2302.76	2352.89	2378.68
HUMAN	Q8TD16-2	BICD2	Isoform 2 of Protein bicaudal D homolog 2	35	19	6110.99	5499	5985.73	5555.76	5084.46	2951.28	2747.45	2833.64	2977.83	2647.78	4023.23	4139.34	3877.53	4076.01	4071.83	3900.42	3825.89	3956.29	3957.5
HUMAN	P55957-2	BID	Isoform 2 of BH3-interacting domain death agonist	6	0	471.746	555.731	513.957	513.393	561.278	368.23	349.94	386.289	373.082	404.271	0	0	0	0	0	0	0	0	0
HUMAN	O00499	BIN1	Myc box-dependent-interacting protein 1	30	64	1443.06	1536.43	1435.73	1503.01	1663.11	8081.36	12203.8	8328	8769.12	9125	9738.36	9698.95	9751.36	9976.16	10037.9	10971.3	10061	10078.7	10203.7
HUMAN	Q9NQY0	BIN3	Bridging integrator 3	12	3	1667.56	1674.73	1659.46	1581.33	1646.45	1547.6	1348.31	1598.22	1576.93	1350.57	844.255	871.224	866.254	892.591	940.387	853.009	787.562	846.582	866.393
HUMAN	Q13490	BIRC2	Baculoviral IAP repeat-containing protein 2	8	11	1495.69	1329.16	1463.46	1502.75	1546.17	1227.68	1129.56	1210.6	1259.35	1154.75	2098.82	2113.6	2119.03	2058.14	2131.79	2252.57	2097.95	2143.29	2083.89
HUMAN	Q13489	BIRC3	Baculoviral IAP repeat-containing protein 3	1	0	11.1801	37.5456	10.4289	22.2757	22.2356	107.409	192.121	106.935	91.1599	156.23	0	0	0	0	0	0	0	0	0
HUMAN	O15392	BIRC5	Baculoviral IAP repeat-containing protein 5	2	0	187.264	99.2089	197.515	293.82	382.517	196.353	120.175	197.694	408.881	618.96	0	0	0	0	0	0	0	0	0
HUMAN	Q9NR09	BIRC6	Baculoviral IAP repeat-containing protein 6	39	25	4762.26	3991.83	5289.12	5505.89	4927.82	5540.72	6366.59	5891.47	6567.97	6515.19	5307.25	5616.13	5597.78	5330.56	5461.03	5979.79	5335.33	5529.36	5653.76
HUMAN	R4GMW8	BIVM-ERCC5	#N/A	10	2	1190.18	1192.24	1226.98	1285.85	1175.23	1079.08	991.766	1109.41	1040.53	1066.22	545.851	364.706	382.995	376.461	366.502	405.93	399.964	367.275	375.989
HUMAN	P54132	BLM	Bloom syndrome protein	11	4	927.492	528.852	895.8	1090.3	1055.13	730.381	558.739	779.394	1171.92	1304.37	312.098	290.047	248.325	297.425	333.615	775.868	314.502	291.387	240.484
HUMAN	Q13867	BLMH	Bleomycin hydrolase	23	28	3442.52	3549.79	3378.46	3544.02	3923.25	3432.52	3988.54	3469.93	3945.02	4405.02	12322.8	11057.5	12291	11136	11248.6	11244.7	11960.3	11332.1	11646.2
HUMAN	Q8WV28	BLNK	B-cell linker protein	2	0	99.8111	166.067	97.2174	119.37	107.567	53.9012	50.2	45.7553	43.2633	40.1577	0	0	0	0	0	0	0	0	0
HUMAN	P78537	BLOC1S1	Biogenesis of lysosome-related organelles complex 1 subunit 1	3	4	460.352	444.371	436.088	455.604	473.527	461.011	451.665	438.525	435.329	410.415	865.528	894.709	879.758	898.42	909.414	875.196	880.328	880.633	928.441
HUMAN	Q6QNY1	BLOC1S2	Biogenesis of lysosome-related organelles complex 1 subunit 2	5	3	412.786	416.157	426.774	401.685	418.413	397.659	397.263	383.894	389.969	335.675	755.664	720.013	786.624	785.214	803.079	843.382	797.658	739.665	741.695
HUMAN	Q6QNY0	BLOC1S3	Biogenesis of lysosome-related organelles complex 1 subunit 3	3	4	111.28	142.393	142.338	122.164	157.175	118.855	122.859	115.151	176.212	161.92	562.122	581.92	592.361	664.413	578.812	580.585	578.987	586.953	587.526
HUMAN	Q9NUP1	BLOC1S4	Biogenesis of lysosome-related organelles complex 1 subunit 4	2	1	358	341.991	354.327	340.814	364.773	279.242	332.916	258.2	294.755	293.104	84.7037	78.0306	74.4184	87.051	75.475	69.4674	79.0081	78.3231	80.0507
HUMAN	Q8TDH9	BLOC1S5	Biogenesis of lysosome-related organelles complex 1 subunit 5	3	4	375.88	324.149	378.338	319.238	439.804	343.319	451.129	325.707	422.392	342.901	1035.63	1139.06	1035.24	1170.55	1027.89	1067.25	1024.3	1163.12	1174.08
HUMAN	H3BST1	BLOC1S6	Biogenesis of lysosome-related organelles complex 1 subunit 6	3	1	511.158	641.726	472.383	536.528	536.4	548.428	607.42	552.364	629.079	468.217	563.36	588.761	592.526	571.555	555.996	547.635	606.033	588.093	577.04
HUMAN	P53004	BLVRA	Biliverdin reductase A	15	4	2614.76	2121.27	2606.15	2247.09	2602.31	2386.18	3020.33	2396.76	2744.34	2383.5	1432.14	1355.84	1290.21	1335.08	1363.15	1310.99	1223.62	1393.74	1390.43
HUMAN	P30043	BLVRB	Flavin reductase (NADPH)	23	28	4648.69	6046.88	4616.72	5017.5	5312.88	1967.15	2438.39	1830.4	1802.92	1902.26	5414.56	5304.37	5501.73	5538.78	5533.84	5223.07	5239.39	5471.32	5527.38
HUMAN	Q9H2G9	BLZF1	Golgin-45	2	1	387.521	648.398	329.506	418.359	478.578	158.787	147.913	128.676	139.031	100.946	166.62	183.635	169.611	174.509	179.533	174.238	158.174	170.823	169.627
HUMAN	P13497	BMP1	Bone morphogenetic protein 1	13	8	2284.14	3270.51	2189.82	2742.24	2358.21	2338.74	1413.21	2079.6	1643.14	1937.51	1994.88	1755.91	1657.77	1904.82	1856.02	1550.63	1939.87	1751.89	1610.84
HUMAN	Q9NSY1	BMP2K	BMP-2-inducible protein kinase	15	24	1206.41	1112.48	1212.46	1340.53	1328.65	1966.64	2330.96	1982.22	2365.47	2975.11	5819.82	5698.45	5785.76	5649.84	5906.16	6599.7	6227.47	5796.85	5821.67
HUMAN	Q13873	BMPR2	Bone morphogenetic protein receptor type-2	2	3	416.573	306.809	374.112	341.809	265.44	417.373	336.703	418.09	364.13	276.532	280.708	314.948	306.839	269.118	298.002	256.322	290.827	309.755	289.869
HUMAN	Q14692	BMS1	Ribosome biogenesis protein BMS1 homolog	25	10	4008.35	3105.31	3980.99	3367.6	3447.93	3088.05	3102.67	3086.87	3313.81	3305.09	2552.8	2611.72	2720.85	2476.71	2611.87	2409.83	2768.46	2659.16	2672.9
HUMAN	Q1RMZ1	BMT2	Probable methyltransferase BMT2 homolog	2	0	380.53	313.885	367.781	328.497	269.268	230.384	230.571	224.613	217.521	173.754	0	0	0	0	0	0	0	0	0
HUMAN	Q01954	BNC1	Zinc finger protein basonuclin-1	6	2	1011.91	857.824	1101.52	1060.69	1073.19	668.128	649.201	661.32	704.951	734.199	171.107	175.45	186.299	178.705	183.11	210.346	193.766	163.341	164.354
HUMAN	Q6ZN30	BNC2	Zinc finger protein basonuclin-2	1	4	356.605	266.307	364.236	363.066	322.901	321.468	268.065	318.651	329.456	293.229	940.094	924.573	954.643	1008.26	885.696	879.081	937.25	991.795	863.83
HUMAN	Q12981-1	BNIP1	Isoform 3 of Vesicle transport protein SEC20	3	4	303.707	237.93	301.04	282.175	305.87	367.853	368.882	387.793	388.816	414.195	913.485	919.052	869.333	928.598	854.322	899.187	853.831	891.036	934.315
HUMAN	J3KN59	BNIP2	BCL2/adenovirus E1B 19 kDa protein-interacting protein 2	4	4	558.213	499.14	539.852	558.272	492.085	532.237	445.776	533.882	403.004	413.374	1027.88	1079.36	1036.44	1015.74	1042.98	967.282	1029.72	1024.52	1026.27
HUMAN	Q12983	BNIP3	BCL2/adenovirus E1B 19 kDa protein-interacting protein 3	3	2	421.326	317.508	410.23	364.451	312.313	595.802	695.137	556.028	200.333	483.884	597.769	620.521	620.256	703.715	656.38	601.045	512.811	617.883	703.789
HUMAN	O60238	BNIP3L	BCL2/adenovirus E1B 19 kDa protein-interacting protein 3-like	3	3	314.208	491.102	378.256	335.247	405.265	385.725	455.378	384.626	310.651	319.365	525.702	503.553	503.56	529.607	450.574	369.955	395.657	441.329	499.077
HUMAN	Q96IK1	BOD1	Biorientation of chromosomes in cell division protein 1	3	4	465.79	337.203	492.843	412.829	449.579	340.063	294.176	301.659	233.825	233.116	1392.38	1374.75	1288.79	1467.34	1435.94	1510.2	1385.97	1391.8	1324.96
HUMAN	Q8NFC6	BOD1L1	Biorientation of chromosomes in cell division protein 1-like 1	38	19	5531.61	4627.49	5513.53	5411.91	5149.81	6220.85	5144.91	6273.63	6316.88	6119.92	3876.95	4166.75	3915.95	4270.36	4062.62	4013.7	4040.01	4271.32	4058.4
HUMAN	Q9Y3E2	BOLA1	BolA-like protein 1	7	0	650.013	630.924	691.318	692.907	689.317	511.53	487.506	510.867	494.694	512.615	0	0	0	0	0	0	0	0	0
HUMAN	Q9H3K6	BOLA2	BolA-like protein 2	3	15	608.115	662.312	657.221	656.16	570.05	419.858	375.587	443.933	371.259	350.41	3667.42	3774.63	3620.55	3844.53	3604.9	3299.66	3422.78	3525.81	3458.38
HUMAN	Q53S33	BOLA3	BolA-like protein 3	2	5	414.266	364.299	407.592	358.224	376.156	334.456	297.25	335.282	289.755	292.272	2046.14	2023.13	2057.24	2210.61	2066.17	2049.23	2316.29	2144.15	2078.68
HUMAN	Q14137	BOP1	Ribosome biogenesis protein BOP1	25	7	3722.3	2997.92	3894.74	3436.79	3333.85	3551.17	3101.16	3707.18	3517.35	3766.58	2060.51	2065.48	1903.89	2061.35	2062.12	1851.3	1990.46	2044.71	1963.79
HUMAN	Q969J3	BORCS5	BLOC-1-related complex subunit 5	8	8	1041.04	960.525	1029.07	907.468	959.165	974.442	1075.19	964.299	940.762	870.194	2474.59	2353.18	2441.48	2403.84	2426.27	2327.44	2412.37	2435.09	2372.87
HUMAN	Q96GS4	BORCS6	BLOC-1-related complex subunit 6	7	3	658.221	681.28	678.949	716.939	851.3	580.586	681.507	626.858	563.553	596.216	674.561	691.007	687.501	747.531	718.25	610.149	590.24	639.138	711.34
HUMAN	Q96B45	BORCS7	BLOC-1-related complex subunit 7	2	3	215.538	177.134	213.797	207.629	208.21	185.635	189.981	188.374	170.801	150.959	463.775	471.809	474.971	478.206	487.975	450.557	478.441	504.951	485.915
HUMAN	Q96FH0	BORCS8	BLOC-1-related complex subunit 8	5	3	529.969	566.426	490.935	528.71	532.465	520.536	566.231	497.003	562.223	500.54	1019.22	1027.68	1045.28	1060.06	1040.17	1025.26	1012.74	1064.76	1068.51
HUMAN	P07738	BPGM	Bisphosphoglycerate mutase	7	6	888.588	882.641	859.247	816.11	860.385	799.025	783.772	778.944	778.42	772.549	1241.19	1253.31	1311.78	1226.31	1306.35	1215.31	1319.76	1327.18	1375.99
HUMAN	Q86WA6	BPHL	Valacyclovir hydrolase	9	5	1517.94	2178.93	1383.03	1707.84	1763.59	1474.5	1746.93	1481.45	1182.58	1484.5	1190.32	1169.84	1177	1118.71	1187.33	1164.61	1164.94	1117.9	1134.13
HUMAN	O95861	BPNT1	3'(2'),5'-bisphosphate nucleotidase 1	22	29	4016.23	4526.93	3966.65	4270.48	4412.91	5013.93	6130.86	4989.09	4954.1	5076.53	10834.7	11357.9	11761	11244.2	11254	10924.5	11224.1	11324	12021.3
HUMAN	Q12830	BPTF	Nucleosome-remodeling factor subunit BPTF	30	23	3033.41	2647.12	3062.09	3402.67	3419.79	3408.57	3164.55	3282.32	3389.55	3706.21	5027.25	5390.94	5140.02	5151.39	5268.01	5939.58	5057.9	5258.26	5301.23
HUMAN	P15056	BRAF	Serine/threonine-protein kinase B-raf	9	3	883.047	959.452	884.862	861.082	959.111	851.015	835.26	834.342	847.137	824.159	730.858	769.254	779.752	815.725	755.186	773.541	786.471	772.834	752.901
HUMAN	Q7Z569	BRAP	BRCA1-associated protein	10	12	847.565	683.366	836.976	807.965	756.941	1114.77	1086.7	1056.02	1080.89	980.618	2846.5	2941.1	2884.97	2913.61	2785.42	2952.64	2858.94	2861.92	2829.71
HUMAN	Q6PJG6	BRAT1	BRCA1-associated ATM activator 1	5	2	361.994	198.662	359.379	312.488	265.61	331.789	264.381	328.338	353.812	271.421	127.22	125.485	135.222	140.836	129.424	142.73	128.945	147.313	148.183
HUMAN	E9PFC7	BRCA1	Breast cancer type 1 susceptibility protein	11	2	1737.57	796.481	1862	2437.89	2499.04	1514.81	978.279	1739.2	3611.84	3481.43	133.223	163.492	131.902	167.629	181.42	412.537	135.275	156.569	133.023
HUMAN	P51587	BRCA2	Breast cancer type 2 susceptibility protein	5	0	417.935	318.12	425.644	480.163	424.764	387.702	258.153	446.862	562.54	568.126	0	0	0	0	0	0	0	0	0
HUMAN	P46736	BRCC3	Lys-63-specific deubiquitinase BRCC36	7	9	979.258	1095.11	1079.69	1126.82	1192.81	1002.94	1100.11	1051.87	842.385	988.651	2954.05	2968.49	2947.07	2929.47	2968.23	2749.08	2778.36	2911.65	2895.36
HUMAN	O95696-2	BRD1	Isoform 2 of Bromodomain-containing protein 1	8	8	1047.18	1015.94	994.888	1090.85	1059.41	884.523	901.641	912.79	959.12	977.471	1064.61	1111.62	1085.5	1121.36	1099.03	1222.66	1062.34	1083.3	1119.81
HUMAN	P25440-2	BRD2	Isoform 2 of Bromodomain-containing protein 2	10	3	1034.5	732.122	1121.93	1253.72	1210.57	951.895	871.272	994.796	1300.73	1487.57	521.93	571.907	511.806	594.543	595.512	902.403	468.928	519.093	491.758
HUMAN	Q15059	BRD3	Bromodomain-containing protein 3	5	6	793.908	743.704	767.167	860.949	878.972	836.553	715.613	778.963	856.872	875.215	616.752	625.288	589.325	618.19	659.696	711.235	610.581	622.668	628.73
HUMAN	O60885	BRD4	Bromodomain-containing protein 4	22	8	4544.99	4147.34	4367.79	4985.65	4753.38	4045.53	3503.72	4071.57	4476.54	4727.65	3036.22	3004.5	2775.93	2905.43	3092.38	3499.69	3114.3	2997.02	2774.23
HUMAN	Q9NPI1-2	BRD7	Isoform 2 of Bromodomain-containing protein 7	5	1	530.925	506.46	597.88	639.292	644.89	519.261	451.792	484.47	651.915	610.296	43.6453	55.504	51.5534	52.8256	57.2383	60.218	51.2169	61.9532	54.9041
HUMAN	Q9H0E9	BRD8	Bromodomain-containing protein 8	8	3	1250.72	772.375	1234.46	1171.07	1206.68	1208.71	1069.3	1181.75	1352.96	1350	631.924	656.52	650.718	679.167	664.049	740.076	640.154	664.07	621.46
HUMAN	Q9H8M2	BRD9	Bromodomain-containing protein 9	4	3	384.165	254.209	413.298	352.597	385.846	328.434	300.049	347.831	416.19	361.962	603.42	539.658	505.22	569.178	594.009	661.145	644.676	546.172	505.884
HUMAN	Q9NXR7	BRE	BRCA1-A complex subunit BRE	13	9	1681.32	1742.83	1729.75	1664.15	1681.17	1893.14	2227.48	1876.96	1870.65	1722.13	1862.64	1905.8	1928.93	1903.11	1854.75	1777.52	1775.22	1801.53	1999.11
HUMAN	Q92994	BRF1	Transcription factor IIIB 90 kDa subunit	2	2	212.69	157.629	206.76	202.092	208.912	248.076	222.568	259.656	298.804	276.353	369.485	367.251	354.842	388.501	386.905	439.347	355.342	365.298	339.306
HUMAN	O95415	BRI3	Brain protein I3	1	1	58.8879	64.189	57.1277	55.0861	59.5523	49.291	52.4708	50.3426	45.3165	65.0075	39.3982	33.6249	41.1085	42.9037	34.8045	36.7407	28.2849	38.1907	43.6606
HUMAN	Q8WY22	BRI3BP	BRI3-binding protein	3	1	439.04	299.122	401.276	363.569	348.829	242.73	226.782	271.401	454.738	329.286	30.5751	33.2461	31.613	28.8961	30.4305	34.0021	40.6429	38.823	30.0479
HUMAN	Q9BX63	BRIP1	Fanconi anemia group J protein	4	0	705.997	453.987	763.942	871.278	877.048	576.561	433.391	620.325	910.425	979.649	0	0	0	0	0	0	0	0	0
HUMAN	Q8TDN6	BRIX1	Ribosome biogenesis protein BRX1 homolog	14	8	2281.89	2004.5	2172.49	1907.78	1659.15	1871.72	1532.88	1887.19	1743.79	1865.35	2107.35	2156.97	2050.92	2141.06	2091.79	2217.32	2183.59	2083.1	2065.99
HUMAN	Q8WUW1-2	BRK1	Isoform 2 of Protein BRICK1	10	3	1316.17	1395.2	1304.86	1448.39	1578.26	1095.41	1103.63	1104.79	1208.78	1076.91	745.814	747.567	769.992	772.611	749.989	787.694	757.629	745.463	744.084
HUMAN	G5E9I4	BRMS1	Breast cancer metastasis-suppressor 1	2	0	121.796	109.654	119.561	99.5307	122.542	107.104	117.857	113.808	126.04	101.554	0	0	0	0	0	0	0	0	0
HUMAN	Q5PSV4	BRMS1L	Breast cancer metastasis-suppressor 1-like protein	2	0	248.322	234.484	236.763	274.098	295.744	211.852	223.761	216.141	229.973	237.778	0	0	0	0	0	0	0	0	0
HUMAN	Q5VW32	BROX	BRO1 domain-containing protein BROX	23	20	3288.54	3548.35	3283.97	3581.7	3589.55	3015.21	3411.13	3133.62	3302.17	3168.46	6190.6	5047.22	5674.49	5151.07	5301.53	5633.41	5526.97	5483.97	5377.95
HUMAN	P55201-2	BRPF1	Isoform 2 of Peregrin	7	0	878.026	730.092	883.531	850.508	944.763	746.938	691.73	758.997	876.616	886.5	0	0	0	0	0	0	0	0	0
HUMAN	Q9ULD4	BRPF3	Bromodomain and PHD finger-containing protein 3	1	1	62.5931	46.5719	46.4851	70.2775	64.7511	73.4503	63.0081	87.2556	96.876	89.1949	91.0136	95.8961	85.1114	87.1963	99.6149	109.218	92.4864	93.9029	94.5615
HUMAN	Q9NSI6	BRWD1	Bromodomain and WD repeat-containing protein 1	5	0	295.49	275.984	308.283	313.173	329.981	265.2	234.064	273.223	311.706	345.475	0	0	0	0	0	0	0	0	0
HUMAN	Q9NW68	BSDC1	BSD domain-containing protein 1	4	2	828.727	600.103	798.601	796.581	791.555	607.459	518.121	580.116	594.617	558.966	634.226	632.601	626.982	660.468	634.241	652.542	649.741	610.615	604.281
HUMAN	P35613	BSG	Basigin	15	21	2266.56	2409.28	2220.04	2398.39	2461.05	2561.64	2765.37	2555.18	1366.11	2465.67	6860.01	6762.92	7088.25	6580.35	6880.87	6163.37	7274.12	6957.4	6837.82
HUMAN	A6NC48	BST1	ADP-ribosyl cyclase/cyclic ADP-ribose hydrolase 2	1	2	15.4658	11.5372	15.3376	16.779	22.8667	89.0983	113.204	111.371	90.4153	83.834	741.805	704.369	708.845	763.517	738.56	738.436	768.677	856.653	818.091
HUMAN	Q10589	BST2	Bone marrow stromal antigen 2	1	1	68.6544	79.9001	69.5278	103.639	89.9108	137.953	115.646	152.873	176.498	137.524	225.603	259.852	219.682	232.007	221.744	187.463	224.983	248.809	236.997
HUMAN	O14981	BTAF1	TATA-binding protein-associated factor 172	25	13	2133.89	1726.32	2123.03	2207.32	2261.82	2536.39	2490.9	2534.92	2906.52	3228.11	1744.95	1864.02	1752.96	1699.73	1800.37	2094.18	1718.25	1769.42	1795.59
HUMAN	Q9H0C5	BTBD1	BTB/POZ domain-containing protein 1	5	1	825.517	572.281	833.489	660.446	631.234	760.644	672.127	698.883	687.287	457.026	353.912	346.355	327.004	370.194	370.817	329.861	372.836	396.621	332.004
HUMAN	A6QL63	BTBD11	Ankyrin repeat and BTB/POZ domain-containing protein BTBD11	3	4	425.999	419.674	415.48	449.372	408.408	787.477	656.449	733.654	680.04	577.335	736.307	787.052	796.58	736.761	795.679	748.24	786.091	782.324	743.49
HUMAN	Q9BX70	BTBD2	BTB/POZ domain-containing protein 2	9	2	1245.12	1325	1144.47	1373.74	1099.91	1924.78	1681.41	2020.56	1841.61	1310.82	668.078	801.624	685.473	747.976	672.002	609.063	660.201	726.734	740.188
HUMAN	Q9Y2F9	BTBD3	BTB/POZ domain-containing protein 3	1	0	276.035	202.169	290.989	215.049	169.213	285.534	264.093	308.782	280.76	161.39	0	0	0	0	0	0	0	0	0
HUMAN	Q9P203	BTBD7	BTB/POZ domain-containing protein 7	0	1	0	0	0	0	0	0	0	0	0	0	121.364	127.702	139.961	133.625	108.185	88.6252	115.493	120.469	141.296
HUMAN	B4DLJ9	BTD	Biotinidase	1	4	307.496	317.333	278.06	346.547	409.096	375.405	426.595	344.182	401.645	341.802	1000.95	940.273	1007.3	921.738	953.578	918.28	1013.73	961.615	1034.68
HUMAN	P20290	BTF3	Transcription factor BTF3	38	23	7937.65	6414.37	7938.9	7717.95	6390.42	7033.72	5863.52	7031.21	7431.75	6046.87	8843.61	8421.43	7922.2	8271.41	8818.25	8852.4	8995.53	8440.52	7909.67
HUMAN	Q96K17	BTF3L4	Transcription factor BTF3 homolog 4	18	6	2522.38	2458.66	2464.96	2313.74	2651.71	2172.64	2449.87	2104.17	2573.58	2302.51	1451.02	1501.34	1562.37	1547.67	1526.28	1580.93	1554.32	1590.27	1612.71
HUMAN	Q14201-2	BTG3	Isoform 2 of Protein BTG3	2	0	281.492	183.61	286.287	293.702	263.011	159.457	152.763	187.466	376.072	217.542	0	0	0	0	0	0	0	0	0
HUMAN	Q7KYR7-1	BTN2A1	Isoform 2 of Butyrophilin subfamily 2 member A1	3	2	140.011	138.512	141.833	162.314	197.223	238.522	252.069	246.294	249.383	242.069	311.204	293.559	297.572	304.564	303.11	301.761	259.344	302.609	307.56
HUMAN	O00478	BTN3A3	Butyrophilin subfamily 3 member A3	3	3	206.74	208.815	217.47	228.339	259.586	236.718	266.983	234.425	274.573	249.36	622.637	671.971	672.846	654.832	667.879	587.221	661.547	659.647	666.376
HUMAN	Q9Y297	BTRC	F-box/WD repeat-containing protein 1A	3	2	407.996	419.589	456.528	396.097	517.143	428.854	360.481	457.979	473.088	520.187	375.725	389.061	385.634	414.047	402.698	486.525	439.13	403.801	389.344
HUMAN	O43683	BUB1	Mitotic checkpoint serine/threonine-protein kinase BUB1	2	1	144.739	64.2362	176.346	180.032	156.336	124.203	109.182	162.067	240.809	179.141	231.761	265.353	183.691	239.159	286.607	675.329	253.531	237.528	181.331
HUMAN	O60566-3	BUB1B	Isoform 3 of Mitotic checkpoint serine/threonine-protein kinase BUB1 beta	13	1	1475.42	704.918	1541.27	1911.51	1971.77	1029.32	642.933	1148.2	1993.81	1988.04	127.855	137.94	123.571	121.607	135.943	232.877	137.319	128.279	108.627
HUMAN	O43684	BUB3	Mitotic checkpoint protein BUB3	23	19	5174.53	4319.95	5117.96	4035.2	4012.17	4592.7	3637.02	4499.03	4441.27	3835.03	3611.03	3591.82	3474.12	3768.4	3711.51	3978.05	3521.74	3726.91	3459.48
HUMAN	Q9BRD0	BUD13	BUD13 homolog	4	3	534.211	453.181	511.283	506.521	503.073	584.359	661.383	571.009	625.264	673.104	467.908	432.847	431.877	464.359	473.698	572.825	457.337	482.462	423.701
HUMAN	P41223	BUD31	Protein BUD31 homolog	10	11	1464.8	1644.69	1460.54	1813.56	1531.5	1829.71	1391.7	1919.31	1746.88	1859.85	2358.21	2459.37	2346.61	2570.87	2476.55	2799.44	2427.58	2503.57	2537.22
HUMAN	Q13895	BYSL	Bystin	16	13	1979.25	1979.87	2054.75	1890.86	1723.45	2338	1910.77	2300.48	1952.62	1858.21	3016.31	3124.1	2813.62	3153.02	3006.24	3057.01	2773.45	2987.79	2881.44
HUMAN	Q7L1Q6-3	BZW1	Isoform 3 of Basic leucine zipper and W2 domain-containing protein 1	45	20	7843.53	6338.25	8011.04	6339.99	5854.59	8252.15	6918.15	8576.35	8309.17	6447.57	6177.12	6378.99	6256.04	6081.42	6388.66	6515.3	5950.93	6257.61	6052.27
HUMAN	Q9Y6E2	BZW2	Basic leucine zipper and W2 domain-containing protein 2	23	15	4676.6	4328.63	4715.18	4390.41	4421.28	3717.67	3949.15	3905.78	3724.21	3474.66	3781.96	3982.92	3880.41	3834.96	3828.82	3792.84	3860.54	3928.81	3974.05
HUMAN	Q9H2I8	C10orf11	Leucine-rich repeat-containing protein C10orf11	3	2	86.8328	118.896	76.8357	106.157	112.744	116.866	193.104	112.311	133.863	142.493	313.393	353.32	357.249	346.811	344.987	344.185	319.125	367.658	359.09
HUMAN	Q8N655	C10orf12	Uncharacterized protein C10orf12	3	0	218.683	165.351	221.184	220.518	222.976	197.829	168.359	205.792	246.738	250.575	0	0	0	0	0	0	0	0	0
HUMAN	Q9H7M9	C10orf54	V-type immunoglobulin domain-containing suppressor of T-cell activation	1	0	202.778	70.7514	204.866	138.874	68.0076	26.9817	21.3522	24.5265	19.228	12.6177	0	0	0	0	0	0	0	0	0
HUMAN	Q5T2E6	C10orf76	UPF0668 protein C10orf76	7	5	699.157	681.659	674.014	656.687	695.675	753.671	741.241	756.847	672.293	677.045	1129.63	1154.09	1111.99	1161.05	1076.98	1175.02	1055.97	1134.9	1141.76
HUMAN	Q9H8K7	C10orf88	Uncharacterized protein C10orf88	4	7	339.252	264.044	360.322	331.095	268.015	388.784	372.521	376.826	407.501	365.938	546.18	579.082	581.763	575.852	581.349	611.354	579.178	575.735	608.563
HUMAN	B7ZKU0	C11orf30	C11orf30 protein	8	5	671.027	626.682	683.6	673.138	724.102	689.059	639.128	665.1	752.779	792.251	995	991.12	1082.8	991.715	1056.9	1159	1079.09	1034.15	1005.89
HUMAN	Q96A22	C11orf52	Uncharacterized protein C11orf52	0	1	0	0	0	0	0	0	0	0	0	0	88.5876	101.884	110.906	98.1601	96.161	149.696	103.615	101.774	129.234
HUMAN	Q9H0W9	C11orf54	Ester hydrolase C11orf54	7	20	594.954	798.612	659.877	703.893	808.854	1557.23	2937.42	1555.98	1811.71	1897.84	3155.04	3291.21	3492.29	3287.78	3240.04	3028.52	3122.33	3360.9	3482.15
HUMAN	Q9H3H3-3	C11orf68	Isoform 3 of UPF0696 protein C11orf68	4	8	471.421	505.402	514.007	441.293	466.85	635.333	603.598	648.265	543.325	451.583	2282.39	2286.8	2210.83	2371.29	2295.07	1907.46	2103.53	2296.2	2286.03
HUMAN	Q9BUA3	C11orf84	Uncharacterized protein C11orf84	4	1	323.894	241.659	364.427	367.257	376.134	515.238	402.784	532.39	600.235	576.055	163.819	166.902	167.081	182.04	186.299	196.344	177.458	178.564	183.03
HUMAN	E9PRG8	C11orf98	Uncharacterized protein C11orf98	2	2	524.496	439.487	541.319	522.907	445.143	460.026	505.978	526.978	552.748	516.028	328.608	321.769	310.12	345.254	352.606	337.556	295.108	335.42	306.48
HUMAN	Q9HB07	C12orf10	UPF0160 protein MYG1, mitochondrial	14	6	1629.82	1429.7	1535.09	1425.6	1425.63	1434.2	1420.62	1393.51	1300.45	1215.23	791.493	808.009	853.183	818.215	814.336	757.874	819.355	838.566	756.442
HUMAN	Q8N999	C12orf29	Uncharacterized protein C12orf29	6	4	1106.37	1157.6	1109.8	1082.78	891.718	709.235	616.09	739.088	711.324	699.23	1640.13	1776.31	1721.84	1804.63	1749.82	1785.1	1693.94	1813.65	1763.31
HUMAN	Q9NQ89	C12orf4	Protein C12orf4	6	4	556.55	553.09	603.172	603.767	628.948	628.068	769.01	729.769	753.959	728.688	1544.89	1468.93	1767.29	1392.95	1594.83	1578.06	1541.72	1470.4	1650.7
HUMAN	F5H7W8	C12orf43	Uncharacterized protein C12orf43	2	3	425.828	263.798	404.455	382.488	378.522	363.695	282.311	369.046	329.19	384.937	232.244	225.147	225.845	247.623	265.503	261.384	244.825	243.044	224.445
HUMAN	Q8N5I9	C12orf45	Uncharacterized protein C12orf45	4	6	532.23	306.849	505.986	373.533	350.88	312.22	209.67	271.732	293.074	242.469	610.824	589.044	549.151	650.749	625.593	626.196	602.353	583.849	571.312
HUMAN	Q99622	C12orf57	Protein C10	20	9	2553.15	2078.5	2622.06	2535.1	2268.38	2026.95	1746	1935.1	2131.94	1984.32	1140.72	1245.04	1121.4	1216.01	1279.54	1397.02	1046.63	1174.82	1287.07
HUMAN	Q5U649	C12orf60	Uncharacterized protein C12orf60	2	0	172.775	147.938	197.896	167.662	135.884	115.23	112.716	123.052	134.763	146.859	0	0	0	0	0	0	0	0	0
HUMAN	Q9H3J6	C12orf65	Probable peptide chain release factor C12orf65, mitochondrial	3	1	997.2	1041.15	1007.81	1033.08	1135.22	744.681	889.186	739.803	545.317	791.885	548.911	541.349	571.915	530.899	529.469	512.54	523.709	550.667	542.821
HUMAN	J3KNH0	C12orf66	UPF0536 protein C12orf66	1	0	48.5232	51.113	44.4524	41.8556	51.8027	40.5835	60.3474	42.4439	44.3569	43.4118	0	0	0	0	0	0	0	0	0
HUMAN	F8VQD4	C12orf75	#N/A	2	4	57.5464	57.8154	57.3186	44.0579	55.8322	431.73	463.72	450.123	418.293	299.738	810.466	776.195	886.888	805.737	877.821	787.85	714.623	714.57	780.483
HUMAN	Q9NWQ9	C14orf119	Uncharacterized protein C14orf119	2	2	300.251	213.088	306.029	270.143	197.668	252.577	259.975	277.057	252.127	100.478	372.419	406.443	342.305	387.863	363.552	356.934	403.443	390.609	349.919
HUMAN	Q9BXV9	C14orf142	Uncharacterized protein C14orf142	5	0	616.339	638.832	589.547	673.725	690.234	693.295	684.251	684.489	691.703	730.246	0	0	0	0	0	0	0	0	0
HUMAN	Q7Z3D6-2	C14orf159	Isoform 2 of UPF0317 protein C14orf159, mitochondrial	24	21	2736.11	3601.34	2647.32	3139.28	3412.19	4402.27	6684.59	4305.84	4162.41	4451.38	6474.71	6376.28	6665.29	6787.63	6535.89	5843.04	6217.83	6304.48	6677.64
HUMAN	Q9Y224	C14orf166	UPF0568 protein C14orf166	19	41	5664.13	5811.91	5811.38	5848.76	5535.66	4899.78	4934.94	5044.04	4158.28	4262.22	11167.2	11152.1	11243.2	11098.1	11099.3	10415.9	11350.3	11069.1	10984.6
HUMAN	Q6ZRI6	C15orf39	Uncharacterized protein C15orf39	1	0	175.613	138.311	172.636	142.505	152.736	114.35	108.995	123.122	136.636	104.808	0	0	0	0	0	0	0	0	0
HUMAN	Q8WUR7	C15orf40	UPF0235 protein C15orf40	3	0	208.893	179.28	185.81	230.235	221.939	227.162	262.706	214.612	252.392	244.668	0	0	0	0	0	0	0	0	0
HUMAN	H3BS01	C15orf41	Uncharacterized protein C15orf41	1	0	24.159	22.881	27.803	19.0923	28.789	27.4514	28.1765	21.9735	23.7808	25.1071	0	0	0	0	0	0	0	0	0
HUMAN	Q6ZUT6	C15orf52	Uncharacterized protein C15orf52	12	4	1307.98	1311.95	1395.31	1117.94	1012.07	1309.69	1167.42	1240.12	948.079	796.535	296.504	282.083	269.594	280.618	283.907	244.28	253.698	270.961	294.395
HUMAN	Q9BV29-2	C15orf57	Isoform 2 of Uncharacterized protein C15orf57	2	5	529.865	450.859	526.205	503.235	532.01	471.169	432.549	487.215	479.811	480.882	391.377	362.593	371.285	399.217	355.135	429.555	383.387	390.625	367.673
HUMAN	Q96S19	C16orf13	UPF0585 protein C16orf13	10	12	1997.69	1816.02	1946.03	1738.94	1579.63	1621.01	1964.07	1654.13	1548.36	1490.72	2497.25	2485.42	2639.96	2528.17	2549.37	2406.03	2655.03	2562.5	2542.07
HUMAN	Q96GQ5	C16orf58	RUS1 family protein C16orf58	5	4	609.578	727.404	623.853	695.739	726.504	387.753	394.381	329.104	345.238	387.288	1426.32	1342.31	1339.98	1421.52	1355.81	1186.05	1309.6	1332.18	1346.32
HUMAN	E7EWW0	C16orf62	UPF0505 protein C16orf62	18	19	2111.92	2269.9	2119.04	2121.87	2252.76	2680.9	2837.58	2666.72	2715.52	2438.49	6180.8	5777.43	6475.02	5879.4	5962.21	5846.41	6289.39	5921.35	6054.77
HUMAN	Q9BSU1	C16orf70	UPF0183 protein C16orf70	3	5	514.642	554.68	480.961	530.42	614.049	628.46	887.734	622.669	677.104	668.69	642.823	667.96	670.725	663.103	661.327	608.59	672.668	669.165	707.785
HUMAN	Q96GX8	C16orf74	Uncharacterized protein C16orf74	1	0	57.004	42.7511	57.0485	41.4669	58.3756	6.16092	4.4167	3.05996	6.52783	1.84509	0	0	0	0	0	0	0	0	0
HUMAN	J3KSJ5	C17orf62	Uncharacterized protein C17orf62	0	2	0	0	0	0	0	0	0	0	0	0	972.699	973.679	985.748	1058.01	951.681	967.102	982.095	1014.49	984.843
HUMAN	J9JIC5	C17orf75	Protein Njmu-R1	6	8	638.612	657.499	629.948	725.77	701.618	437.371	479.338	420.806	420.585	440.927	2252.15	2258.13	2386.58	2262.88	2242.2	2192.47	2304.52	2294.22	2278.68
HUMAN	Q9BSJ5	C17orf80	Uncharacterized protein C17orf80	4	1	426.796	427.633	409.143	440.116	432.683	558.536	566.08	532.494	574.359	536.904	65.3413	49.4887	58.8874	63.858	57.4884	64.8707	77.4189	60.8102	72.3488
HUMAN	Q32NC0	C18orf21	UPF0711 protein C18orf21	3	1	436.717	370.273	420.516	366.096	383.696	385.053	364.453	398.481	274.581	360.709	265.316	322.696	302.635	298.088	307.458	413.827	260.173	296.729	306.094
HUMAN	Q96B23-2	C18orf25	Isoform 2 of Uncharacterized protein C18orf25	6	3	839.727	714.33	848.796	888.626	894.213	802.423	650.485	846.45	751.858	800.314	514.535	493.077	459.103	514.573	504.785	621.084	484.365	513.802	502.224
HUMAN	Q8TCD1	C18orf32	UPF0729 protein C18orf32	2	4	260.167	235.051	248.902	271.007	268.162	255.018	302.299	235.86	256.609	287.325	1258.62	1004.14	1390.86	1098.54	1199.68	1307.5	1253.79	1045.28	973.502
HUMAN	Q96DM3	C18orf8	Uncharacterized protein C18orf8	5	2	1573.4	2123.91	1595.83	1822.96	1922.14	724.357	768.333	616.802	633.473	680.45	345.723	296.701	324.917	310.844	288.862	277.706	331.516	305.71	312.283
HUMAN	Q9NSK7	C19orf12	Protein C19orf12	1	1	813.346	1035.07	915.7	792.94	839.272	121.004	123.078	97.1411	91.6241	98.4598	135.782	132.881	151.581	134.322	136.455	132.146	152.412	126.788	139.069
HUMAN	Q9UFG5	C19orf25	UPF0449 protein C19orf25	4	3	534.583	536.124	520.084	530.376	506.964	540.661	486.069	497.905	484.546	498.444	648.035	623.096	629.228	670.252	661.064	638.313	607.452	655.324	673.804
HUMAN	Q9BQ61	C19orf43	Uncharacterized protein C19orf43	8	8	1239.22	1015.15	1260.74	1179.67	1085.71	1090.38	889.213	1146.96	1253.61	1105.18	1524.54	1485.84	1339.01	1542.95	1509.95	1873.36	1659.9	1492.33	1304.93
HUMAN	Q8N9M1	C19orf47	Uncharacterized protein C19orf47	7	4	618.56	771.297	644.708	753.519	844.888	550.287	462.029	565.685	709.598	693.625	700.855	708.705	678.249	754.869	768.487	836.193	770.198	754.963	755.192
HUMAN	Q9UNZ5	C19orf53	Leydig cell tumor 10 kDa protein homolog	4	2	1166.5	1306.47	1043.22	1119.67	827.463	1298.89	1148.01	1322.87	1492.39	1068.59	567.454	534.276	484.588	518.311	605.256	597.244	570.296	541.555	444.401
HUMAN	Q5BKX5	C19orf54	UPF0692 protein C19orf54	1	0	733.16	737.225	721.755	740.391	792.998	144.656	136.986	131.92	119.094	124.649	0	0	0	0	0	0	0	0	0
HUMAN	Q96EN9	C19orf60	Uncharacterized protein C19orf60	1	0	143.226	67.4388	140.502	109.023	98.2272	146.43	80.6368	132.635	138.922	108.388	0	0	0	0	0	0	0	0	0
HUMAN	J3KPZ4	C1D	Nuclear nucleic acid-binding protein C1D	3	3	438.47	334.291	440.784	384.175	324.83	429.901	336.847	402.782	336.458	323.794	956.482	963.804	974.026	998.435	1015.97	1206.74	1007.23	1025.43	992.772
HUMAN	Q9NS00	C1GALT1	Glycoprotein-N-acetylgalactosamine 3-beta-galactosyltransferase 1	5	4	835.984	574.365	818.368	713.713	715.609	959.727	922.957	1071.52	1098.08	1151.05	1724.72	1677.41	1701.41	1608.74	1701.96	1809.24	1605.8	1586.96	1615.92
HUMAN	Q96EU7	C1GALT1C1	C1GALT1-specific chaperone 1	2	1	172.057	123.866	170.369	132.791	147.329	251.957	210.916	249.837	261.571	222.662	362.925	365.427	370.291	362.601	335.584	421.405	342.491	372.781	386.814
HUMAN	Q3KP66	C1orf106	Uncharacterized protein C1orf106	2	0	325.455	302.445	335.996	289.942	237.887	229.723	163.084	220.206	129.77	126.729	0	0	0	0	0	0	0	0	0
HUMAN	Q6ZSJ8	C1orf122	Uncharacterized protein C1orf122	6	1	1444.22	1119.25	1449.59	1307.9	1232.53	1338.45	1156.73	1301.69	1306.72	1187.87	219.413	193.248	204.171	198.331	213.802	212.636	216.966	199.404	193.653
HUMAN	Q9NWV4	C1orf123	UPF0587 protein C1orf123	18	9	1550.61	1504.04	1520.08	1571.03	1754.61	1967.96	2253.75	1998.46	2093.75	1945.59	2321.19	2383.86	2318.13	2426.32	2338.96	2308.86	2258.96	2322.74	2385.74
HUMAN	Q8NDD1	C1orf131	Uncharacterized protein C1orf131	3	1	537.946	476.931	515.718	475.468	476.163	278.357	296.091	283.499	295.767	362.947	117.685	103.765	110.334	114.524	109.458	114.259	122.845	122.266	111.148
HUMAN	Q8IYL3	C1orf174	UPF0688 protein C1orf174	3	3	480.301	514.403	465.31	639.682	499.354	488.905	334.162	497.591	307.418	453.336	388.041	359.992	354.682	415.162	372.965	417.85	368.578	369.973	331.85
HUMAN	Q9H425	C1orf198	Uncharacterized protein C1orf198	7	0	753.346	789.31	803.449	740.399	667.412	643.118	611.158	641.68	645.951	594.488	0	0	0	0	0	0	0	0	0
HUMAN	Q9H246	C1orf21	Uncharacterized protein C1orf21	5	0	1191.56	1542.33	1195.51	1508.67	1590.25	368.037	337.476	349.938	300.255	342.522	0	0	0	0	0	0	0	0	0
HUMAN	Q9BWL3	C1orf43	Uncharacterized protein C1orf43	1	0	108.902	118.073	114.943	128.852	126.301	131.983	153.838	148.57	163.78	133.938	0	0	0	0	0	0	0	0	0
HUMAN	Q9BV19	C1orf50	Uncharacterized protein C1orf50	10	1	1155.92	982.394	1220.83	1123.16	1118.41	927.275	964.687	915.7	968.892	901.529	181.322	181.691	186.271	191.683	190.701	186.759	202.611	199.374	183.463
HUMAN	Q8N6N3	C1orf52	UPF0690 protein C1orf52	5	3	957.603	901.294	910.595	985.857	835.134	1132.09	864.504	1048.62	1061.31	1005.26	232.244	215.73	224.624	229.47	241.262	262.325	246.631	228.301	223.408
HUMAN	Q07021	C1QBP	Complement component 1 Q subcomponent-binding protein, mitochondrial	25	14	2848.73	2447.3	2908.41	2471.86	2804.95	2172.15	2498.77	2103.6	2501.24	2470.62	1312.71	1503.38	1431.34	1462.08	1391.67	1324.7	1367.57	1545.8	1518.69
HUMAN	Q9NZP8	C1RL	Complement C1r subcomponent-like protein	1	0	48.6848	34.1802	42.0948	54.1563	42.9289	112.576	153.593	93.8877	88.9521	74.5228	0	0	0	0	0	0	0	0	0
HUMAN	Q5TEA3	C20orf194	Uncharacterized protein C20orf194	1	1	92.7316	51.3882	111.754	107.856	81.4171	141.921	177.002	122.08	130.121	111.037	262.022	239.246	257.036	238.396	264.681	271.926	229.656	240.61	248.855
HUMAN	Q9BUV8-5	C20orf24	Isoform 5 of Uncharacterized protein C20orf24	2	1	194.941	156.171	190.244	167.791	173.401	195.866	200.792	189.16	206.897	192.729	79.9983	79.8504	75.0541	84.3204	99.1118	91.0826	79.3637	82.3628	72.0778
HUMAN	Q9GZN8-2	C20orf27	Isoform 2 of UPF0687 protein C20orf27	6	4	910.142	816.908	882.898	921.999	871.599	1019.21	941.36	972.586	629.257	940.819	1566.7	1430.84	1544.97	1446.34	1625.86	1624.45	1494.46	1443.67	1482.78
HUMAN	O43822-4	C21orf2	Isoform 4 of Protein C21orf2	1	2	242.354	231.22	240.628	237.766	241.977	377.033	468.367	381.657	455.158	428.051	123.172	132.629	121.932	132.186	129.902	123.679	125.643	127.029	132.867
HUMAN	P30042	C21orf33	ES1 protein homolog, mitochondrial	20	45	2835.08	4543.26	2717.2	3030.83	3079.15	2499.04	3483.41	2510.88	2496.75	2536.68	10651.8	10477.8	10294.6	10790.6	10247.5	9295.68	10428.1	10556.9	10560.5
HUMAN	P57076	C21orf59	UPF0769 protein C21orf59	8	12	1059.98	711.817	1137.71	986.474	824.724	999.266	1090.57	1020.03	1227.93	962.293	2331.05	2260.04	2255.49	2250.04	2394.53	2604.99	2528.85	2258.13	2197.73
HUMAN	Q6P5X5	C22orf39	UPF0545 protein C22orf39	0	2	0	0	0	0	0	0	0	0	0	0	76.9106	61.4411	73.5948	69.3879	54.2164	78.2819	67.8568	65.6366	73.5673
HUMAN	Q9Y426	C2CD2	C2 domain-containing protein 2	4	5	895.97	796.696	876.327	755.11	730.881	851.2	975.812	809.676	782.847	789.78	822.216	840.353	818.793	832.707	820.494	774.695	799.8	772.303	816.46
HUMAN	O14523-2	C2CD2L	Isoform 2 of C2 domain-containing protein 2-like	3	2	403.331	417.943	420.61	415.618	477.065	480.606	479.837	435.708	482.471	523.353	164.407	178.686	168.006	160.843	172.987	170.274	168.319	168.755	180.59
HUMAN	Q4AC94	C2CD3	C2 domain-containing protein 3	0	1	0	0	0	0	0	0	0	0	0	0	62.9717	86.043	65.8026	67.1959	71.4363	79.6228	67.1994	69.7572	75.3735
HUMAN	B4DRN7	C2CD5	C2 domain-containing protein 5	18	5	1665.94	1788.58	1668.93	1775.84	1772.99	2168.13	2138.5	2028.35	1903.52	2015.52	1492.76	1438.06	1416.74	1490.34	1454.1	1405.6	1417.53	1419.64	1458.66
HUMAN	Q8WWC4	C2orf47	m-AAA protease-interacting protein 1, mitochondrial	5	15	862.435	903.178	871.855	880.418	944.726	1216.77	1340.13	1214.74	1101.67	1222.33	7441.18	7750.7	8002.31	7567.82	7521.96	7501.03	7856.5	7814.42	8113.51
HUMAN	Q9BVC5	C2orf49	Ashwin	7	2	864.451	831.116	834.638	988.334	1069.9	967.19	991.985	963.04	1094.05	1002.74	304.574	303.86	323.894	312.259	309.115	302.005	328.488	346.611	316.5
HUMAN	Q2NKX9	C2orf68	UPF0561 protein C2orf68	1	0	93.9023	83.3936	98.2396	107.591	103.389	119.192	115.163	125.972	131.381	116.023	0	0	0	0	0	0	0	0	0
HUMAN	Q8N8R5	C2orf69	UPF0565 protein C2orf69	4	5	420.261	426.029	412.069	406.982	425.792	366.348	362.545	391.445	435.144	453.965	651.393	667.463	644.62	665.969	623.246	687.897	685.68	678.47	640.942
HUMAN	Q3KRA6	C2orf76	UPF0538 protein C2orf76	3	1	630.823	571.163	621.25	731.92	1022.17	729.27	796.436	717.124	866.415	778.68	87.8916	77.5646	78.8689	76.8608	68.1077	66.4947	61.5839	73.4816	78.3343
HUMAN	Q9BSF0	C2orf88	Small membrane A-kinase anchor protein	2	0	110.903	94.7452	108.756	111.22	105.124	118.251	174.64	118.58	140.324	150.921	0	0	0	0	0	0	0	0	0
HUMAN	P01024	C3	Complement C3	21	29	1740.71	2109.11	1656.38	1582.1	1760.11	2974.33	5597.79	2778.96	2552.91	2041.95	4801.19	4280.69	4879.6	4966.54	4401.75	3912.41	5065.18	4650.06	4432.92
HUMAN	Q6P1S2	C3orf33	Protein C3orf33	0	3	0	0	0	0	0	0	0	0	0	0	598.872	614.589	651.982	601.169	605.843	604.854	590.542	627.987	649.146
HUMAN	Q5JPI3	C3orf38	Uncharacterized protein C3orf38	4	3	467.156	430.751	487.185	445.476	437.317	530.603	406.534	505.327	502.717	460.775	810.775	855.193	853.89	831.784	832.144	884.88	834.973	883.097	855.186
HUMAN	Q8NDZ4	C3orf58	Deleted in autism protein 1	4	0	472.956	504.659	520.134	854.404	1139.05	388.862	331.152	393.786	540.068	585.901	0	0	0	0	0	0	0	0	0
HUMAN	P0C0L5	C4B	Complement C4-B	1	2	99.47	123.21	91.5803	148.562	224.446	105.135	223.075	103.958	153.394	120.961	417.223	318.519	392.23	437.335	331.501	328.644	421.737	387.038	358.798
HUMAN	Q8IY42	C4orf19	Uncharacterized protein C4orf19	1	0	19.4516	22.7011	22.3219	23.2554	21.6326	35.1077	63.2582	35.0879	47.8948	49.4789	0	0	0	0	0	0	0	0	0
HUMAN	Q8N8J7	C4orf32	Uncharacterized protein C4orf32	1	0	163.219	154.568	158.393	154.96	153.395	140.076	125.457	137.003	133.667	156.475	0	0	0	0	0	0	0	0	0
HUMAN	Q8N1A6	C4orf33	UPF0462 protein C4orf33	2	0	350.178	363.862	354.087	348.21	367.836	181.972	265.885	164.606	188.6	161.892	0	0	0	0	0	0	0	0	0
HUMAN	Q49AR2	C5orf22	UPF0489 protein C5orf22	5	5	358.312	258.264	367.946	411.295	395.994	315.964	268.268	318.197	396.785	342.424	992.188	984.626	865.771	923.206	1000.15	1229.51	1034.99	993.644	897.711
HUMAN	Q7Z6I8	C5orf24	UPF0461 protein C5orf24	2	3	114.356	99.125	126.058	143.99	138.52	207.572	175.519	208.192	218.926	165.934	906.371	1057.93	949.344	990.405	1031.34	1188.5	985.872	999.016	952.694
HUMAN	Q96GV9	C5orf30	UNC119-binding protein C5orf30	1	0	116.452	99.0031	115.369	161.605	198.077	87.9845	74.1174	100.352	161.857	158.906	0	0	0	0	0	0	0	0	0
HUMAN	Q9H799	C5orf42	Protein JBTS17	1	0	44.4077	27.0513	40.325	38.6691	34.0843	67.8623	66.9062	56.1589	76.8296	52.6833	0	0	0	0	0	0	0	0	0
HUMAN	A6NDU8	C5orf51	UPF0600 protein C5orf51	5	16	694.657	732.737	732.338	782.522	784.635	794.403	872.687	814.916	807.606	810.617	1337.3	1324.02	1380.3	1359.54	1378.67	1333.85	1391.79	1375.23	1412.31
HUMAN	P13671	C6	Complement component C6	2	0	115.202	146.823	152.031	171.778	175.013	154.64	254.449	262.818	242.19	436.294	0	0	0	0	0	0	0	0	0
HUMAN	Q9H6K1	C6orf106	Uncharacterized protein C6orf106	1	7	147.885	362.145	99.0611	203.834	115.21	167.896	174.818	170.454	180.976	142.674	925.29	969.646	1121.65	951.865	1009.32	1053	1023.22	1012.88	1063.9
HUMAN	Q5T0Z8	C6orf132	Uncharacterized protein C6orf132	23	1	5563.97	8014.99	5663.88	5376.71	5321.13	1426.14	1315.35	1333.73	1490.05	1356.6	30.6758	29.486	35.1814	32.46	36.6673	35.5468	32.0719	35.5461	33.0732
HUMAN	J3KQ88	C6orf203	Uncharacterized protein C6orf203	8	8	2020.56	2272.85	1932.4	2019.95	2027.26	2461.04	2731.06	2339.98	2439.74	2376.77	2177.97	2106.9	2163.69	2194.29	2127.92	2031.29	2173.48	2153.43	2133.32
HUMAN	O95873	C6orf47	Uncharacterized protein C6orf47	2	2	231.623	224.704	245.024	243.189	222.381	238.82	221.875	232.301	252.16	246.42	239.819	269.295	248.333	248.309	257.775	254.235	249.286	258.139	263.932
HUMAN	Q6UWU4-2	C6orf89	Isoform 2 of Bombesin receptor-activated protein C6orf89	1	1	75.5201	192.79	60.9988	157.937	117.429	150.423	148.125	167.043	96.022	160.043	87.0234	77.2893	77.7837	85.3932	80.3182	82.4415	84.4466	73.8378	71.8812
HUMAN	Q9BPX7-2	C7orf25	Isoform 2 of UPF0415 protein C7orf25	8	6	1157.12	1034.88	1145.16	1109.32	1060.97	937.646	854.009	939.613	863.516	862.242	2211.18	2261.37	2218.16	2156.68	2032.18	2111.5	2118.01	2192.38	2220.32
HUMAN	Q96N11	C7orf26	Uncharacterized protein C7orf26	1	0	122.351	80.0429	98.3555	91.31	100.026	89.7514	86.737	83.4925	93.6119	80.8758	0	0	0	0	0	0	0	0	0
HUMAN	Q8WVR3	C7orf43	Uncharacterized protein C7orf43	5	0	650.566	693.99	682.016	711.693	847.662	752.014	626.786	689.016	670.045	746.91	0	0	0	0	0	0	0	0	0
HUMAN	Q9BRJ6	C7orf50	Uncharacterized protein C7orf50	11	3	2657.8	2130.32	2623.28	2390.04	2388.6	2256.8	2191.42	2212.14	2463.11	2191.52	668.725	726.097	704.583	733.815	749.408	838.571	694.102	715.293	704.816
HUMAN	Q96HJ9	C7orf55	UPF0562 protein C7orf55	2	1	246.617	218.833	221.594	234.634	273.98	153.655	172.148	161.096	170.944	158.57	188.105	185.169	196.306	170.428	184.537	196.35	222.878	201.935	217.736
HUMAN	Q9H7E9-2	C8orf33	Isoform 2 of UPF0488 protein C8orf33	6	11	679.829	606.584	699.669	668.913	686.705	978.978	835.762	914.133	841.971	765.18	2825.76	3086.12	2850.01	3043.47	3303.94	2827.68	2357	2844.76	2900.71
HUMAN	Q96NL8	C8orf37	Protein C8orf37	1	0	205.322	191.43	219.336	197.558	261.979	201.073	303.697	217.959	250.833	222.283	0	0	0	0	0	0	0	0	0
HUMAN	Q9NR00	C8orf4	Protein C8orf4	1	0	53.7618	147.009	43.3689	20.4021	37.3183	143.992	271.946	123.037	98.994	82.5759	0	0	0	0	0	0	0	0	0
HUMAN	Q8N0T1	C8orf59	Uncharacterized protein C8orf59	2	3	999.467	681.034	1062.07	1047.17	686.279	1041.34	859.418	1219.03	1350.65	571.747	1080.88	982.238	928.947	1065.06	1074.83	1286.46	1050.3	972.239	892.966
HUMAN	Q96K31	C8orf76	Uncharacterized protein C8orf76	6	0	958.053	847.907	957.626	910.694	940.119	751.599	785.78	730.98	610.705	655.538	0	0	0	0	0	0	0	0	0
HUMAN	Q6P1X6	C8orf82	UPF0598 protein C8orf82	3	0	314.079	371.82	331.398	303.731	314.2	326.855	349.408	320.383	281.856	286.99	0	0	0	0	0	0	0	0	0
HUMAN	C9JYP6	C9JYP6	Uncharacterized protein	2	0	256.457	235.075	230.994	246.535	265.566	208.668	164.263	209.514	163.093	199.556	0	0	0	0	0	0	0	0	0
HUMAN	Q5T280	C9orf114	Putative methyltransferase C9orf114	2	3	293.037	194.31	302.199	268.906	253.724	269.078	221.104	265.442	316.092	270.102	289.341	297.69	294.101	322.363	315.965	364.488	304.332	306.891	297.043
HUMAN	Q9BUH6	C9orf142	Protein PAXX	8	5	1199.46	1109.01	1108.04	1142.69	1130.02	1270.22	1356.91	1200.34	1285.56	1281.99	1264.8	1220.77	1229.22	1253.13	1203.96	1296.75	1190.96	1233.69	1255.68
HUMAN	Q9BUW7	C9orf16	UPF0184 protein C9orf16	1	0	50.4981	38.7231	48.5863	46.3787	37.5386	40.7096	39.6729	38.2191	54.9923	42.2225	0	0	0	0	0	0	0	0	0
HUMAN	Q8IXQ3	C9orf40	Uncharacterized protein C9orf40	1	0	24.6932	17.689	22.6379	35.5723	41.6943	16.054	14.1353	15.8482	32.8204	36.9269	0	0	0	0	0	0	0	0	0
HUMAN	Q5T6V5	C9orf64	UPF0553 protein C9orf64	12	9	1686.91	1850.48	1605.52	1674.48	1688.38	1887.94	1663.32	1823.22	1644.73	1615.86	2454.73	2409.7	2529.21	2374.81	2431.52	2488.64	2410.04	2418.15	2434.8
HUMAN	Q96LT7	C9orf72	Protein C9orf72	1	1	201.624	149.093	219.403	140.312	182.309	110.4	123.241	106.015	138.379	101.303	154.733	150.522	142.029	141.149	162.98	160.828	159.044	157.101	148.533
HUMAN	Q9NZ63	C9orf78	Uncharacterized protein C9orf78	5	6	800.589	563.331	803.962	848.489	662.105	761.528	608.966	805.883	753.852	698.223	1005.63	993.214	913.264	1036.15	1018.2	1110.26	965.853	1007.43	948.654
HUMAN	Q96MD7-1	C9orf85	Isoform 2 of Uncharacterized protein C9orf85	3	0	604.334	508.21	629.273	559.074	552.224	348.002	306.193	361.783	309.715	376.87	0	0	0	0	0	0	0	0	0
HUMAN	O43570	CA12	Carbonic anhydrase 12	3	14	548.632	591.515	518.01	625.012	593.147	464.696	701.404	498.79	520.187	475.963	4811.44	4684.84	5139.09	4747.26	4819.1	4945.15	4794.38	5031.35	5228.55
HUMAN	Q8N1Q1	CA13	Carbonic anhydrase 13	3	1	259.575	253.919	268.637	279.879	301.911	370.701	472.165	375.08	305.523	449.788	376.549	375.328	384.792	358.911	369.139	392.023	358.174	366.807	399.592
HUMAN	P00918	CA2	Carbonic anhydrase 2	29	43	4420.64	5939.58	4708.29	4462.36	5037.38	3581.76	5463.81	3894.1	4461	4854.66	8186.43	8286.07	8856.03	8162.26	8294.85	8610.43	8198.03	8445.85	8634.73
HUMAN	Q9H8G2	CAAP1	Caspase activity and apoptosis inhibitor 1	6	7	951.997	771.266	913.89	973.745	943.643	860.33	798.752	820.394	874.309	885.063	1159.6	1196.93	1267.61	1255.83	1193.62	1369.71	1183.22	1239.63	1267.58
HUMAN	Q9Y376	CAB39	Calcium-binding protein 39	18	25	2758.05	2434.7	2817.55	2612.48	2500.51	3032.17	2692.01	3320.44	2914.99	2476.49	9401.27	9149.21	9604.98	9050.95	9560.56	9327.58	9475.71	9197.15	9151.09
HUMAN	Q9H9S4	CAB39L	Calcium-binding protein 39-like	3	0	565.981	758.03	597.003	565.749	481.516	196.2	256.221	229.205	212.548	177.958	0	0	0	0	0	0	0	0	0
HUMAN	Q9Y6J0	CABIN1	Calcineurin-binding protein cabin-1	10	3	916.476	951.072	967.26	988.227	907.525	1027.24	959.902	1056.05	1005.06	1023.07	297.141	282.315	294.054	289.607	300.182	310.533	292.194	283.289	287.814
HUMAN	Q8TDN4	CABLES1	CDK5 and ABL1 enzyme substrate 1	3	2	36.7877	48.2943	51.8057	51.407	52.779	195	224.366	193.224	187.458	189.098	807.661	826.792	816.849	741.998	837.205	777.513	844.928	849.846	828.015
HUMAN	Q9UGQ2	CACFD1	Calcium channel flower homolog	1	1	95.7727	106.045	100.078	80.4642	111.991	88.5312	100.945	84.9471	101.326	99.2055	338.332	283.832	299.943	309.043	322.476	285.621	319.093	330.285	334.746
HUMAN	Q5VU97	CACHD1	VWFA and cache domain-containing protein 1	1	1	34.0904	39.0192	31.5142	48.8586	67.7922	27.0336	16.8005	29.0349	53.7408	93.1899	189.344	224.783	197.746	203.847	206.417	237.583	211.102	215.095	193.938
HUMAN	P54289	CACNA2D1	Voltage-dependent calcium channel subunit alpha-2/delta-1	6	11	344.445	468.253	352.039	367.179	398.819	558.012	654.913	546.628	675.757	640.379	2240.02	2276.73	2607.39	2220.68	2426.65	2439.86	2207.53	2297.63	2312.53
HUMAN	P54284	CACNB3	Voltage-dependent L-type calcium channel subunit beta-3	3	1	341.685	342.793	352.773	345.353	372.601	389.369	402.707	372.051	372.27	370.321	102.295	112.103	104.957	91.6232	104.929	106.301	99.3382	111.027	112.458
HUMAN	Q8WUQ7-2	CACTIN	Isoform 2 of Cactin	5	1	881.529	708.099	891.628	870.024	848.432	800.424	753.546	786.182	840.955	782.178	104.976	113.591	108.772	108.079	107.107	105.755	117.997	104.509	115.678
HUMAN	Q86Y37	CACUL1	CDK2-associated and cullin domain-containing protein 1	7	4	992.852	1095.56	942.114	1172.29	1123.15	1068.66	940.415	1051.05	928.158	1048.58	731.795	714.098	754.262	734.798	712.283	792.966	774.115	741.588	733.464
HUMAN	Q9HB71	CACYBP	Calcyclin-binding protein	28	76	5061.54	3824.84	4859.58	5456.56	5022.32	7294.64	6402.73	7539.12	7587.42	7483.77	17159.9	16235.3	17073.6	16122.3	17377.6	21420.8	17476.4	16699.3	16246.6
HUMAN	P27708	CAD	CAD protein	88	49	11597.6	9901.77	11628.7	10564.7	10401	12089.3	11316.2	12236.5	11604.4	12225.7	12260.1	13115.8	12595.3	12249.1	12642.8	13209.2	11889.5	12655.4	12953.2
HUMAN	H7BZB3	CAD	CAD protein	0	3	0	0	0	0	0	0	0	0	0	0	671.383	745.307	674.831	738.368	725.403	682.324	596.588	681.403	702.474
HUMAN	Q9BY67-3	CADM1	Isoform 3 of Cell adhesion molecule 1	1	2	106.032	100.042	95.1052	134.057	125.426	139.988	122.233	130.01	135.648	125.197	120.169	113.748	114.906	111.756	115.202	133.805	113.116	99.858	117.931
HUMAN	Q8NFZ8	CADM4	Cell adhesion molecule 4	1	5	112.318	159.355	117.284	212.138	237.787	182.597	340.41	185.591	133.458	254.744	921.979	911.609	1065.14	923.387	982.736	1042.59	989.115	924.092	1083.74
HUMAN	Q9ULU8-4	CADPS	Isoform 4 of Calcium-dependent secretion activator 1	10	0	1143.26	1769.09	1028.66	1297.85	1374.81	647.006	623.155	620.688	720.198	681.874	0	0	0	0	0	0	0	0	0
HUMAN	Q86UW7	CADPS2	Calcium-dependent secretion activator 2	1	1	190.805	147.474	202.948	139.191	108.419	234.494	189.997	235.039	298.486	181.102	40.1276	41.6721	30.292	42.8505	41.491	51.7123	43.8988	39.2089	43.0652
HUMAN	P05937	CALB1	Calbindin	4	0	441.856	773.394	466.947	432.412	598.407	131.571	133.2	110.55	151.608	157.606	0	0	0	0	0	0	0	0	0
HUMAN	P22676	CALB2	Calretinin	1	0	141.529	109.389	134.924	114.101	109.88	153.192	103.328	136.64	122.078	101.601	0	0	0	0	0	0	0	0	0
HUMAN	Q9P1Z2	CALCOCO1	Calcium-binding and coiled-coil domain-containing protein 1	8	5	1854.21	1698.84	1944.99	1869.01	1973.18	2162.38	2434.83	2169.72	2427.02	2015.87	1038.6	1107.51	1205.22	1067.88	1089.64	1124.63	1073.69	1061.61	1167.19
HUMAN	Q13137-4	CALCOCO2	Isoform 4 of Calcium-binding and coiled-coil domain-containing protein 2	13	9	2281.65	1768.48	2275.34	2262.18	2043.48	2028.82	1853.86	1981.43	1954.85	1772.06	1955.64	2005.35	1886.38	1880.72	1963.91	1910.57	1941.28	1958.26	2032.66
HUMAN	Q05682	CALD1	Caldesmon	57	97	16689.7	18033.4	15660.8	15814.2	15242.9	9567.97	7748.12	9112.5	7575.09	7046.17	25686.3	25397.2	23795.5	26131.7	25222.6	22153.9	26599.6	25292.8	23957.1
HUMAN	Q05682-3	CALD1	Isoform 3 of Caldesmon	2	0	509.108	492.514	493.901	483.291	436.797	353.868	342.664	351.28	326.528	279.268	0	0	0	0	0	0	0	0	0
HUMAN	H0Y7A7	CALM2	#N/A	65	90	5154.68	5724.19	5188.68	5203.56	5212.88	4901.57	4618.52	4730.03	4872.55	4592.36	17725.9	17115.5	19271.4	17611.7	17462.9	18042.7	17948.8	17510	17939.1
HUMAN	P27797	CALR	Calreticulin	260	130	36647	34417.3	35849.7	35378.6	30938.9	38847.7	30518.5	37560.4	30070.5	30214.3	32247.8	29124.7	27960.9	30331.6	29047.6	29042.8	30979.4	29700.7	27667.3
HUMAN	O43852-3	CALU	Isoform 3 of Calumenin	51	27	4109.85	3393.64	3997.55	3418.26	3102.26	7795.21	7132.21	7904.86	7440.48	8068.86	7152.74	7010.39	6516.87	7232.3	6971.68	6950.88	7189.66	7012.32	6626.19
HUMAN	O43852-4	CALU	Isoform 4 of Calumenin	1	1	95.9727	77.8941	83.5296	86.2222	67.7223	275.464	250.12	300.915	269.92	293.381	359.58	323.007	378.777	297.8	343.259	374.803	375.04	306.17	287.743
HUMAN	Q14012	CAMK1	Calcium/calmodulin-dependent protein kinase type 1	3	3	88.221	63.7137	88.526	82.6953	84.816	295.939	443.991	283.666	395.37	399.249	527.913	545.041	491.605	570.168	528.939	497.288	484.541	548.461	520.791
HUMAN	Q8IU85	CAMK1D	Calcium/calmodulin-dependent protein kinase type 1D	3	0	466.559	622.697	479.874	510.214	529.3	465.23	569.357	486.305	516.951	521.5	0	0	0	0	0	0	0	0	0
HUMAN	E9PF82	CAMK2D	Calcium/calmodulin-dependent protein kinase type II subunit delta	20	26	1906.67	2958.26	2014.65	2320.25	2679.97	2483.4	3342.27	2485.86	2765.85	3361.31	8590.9	9102.51	9039.25	9008.9	8686.52	8218.58	8517.2	8921.7	9232.33
HUMAN	Q13555-6	CAMK2G	Isoform 6 of Calcium/calmodulin-dependent protein kinase type II subunit gamma	19	12	2250.87	3207.52	2241.38	2748.95	2889.83	2212.14	2226.33	2194.87	2207.28	2655.07	3700.82	3508.24	3254.22	3689.32	3599.52	3670.65	3493.83	3415.81	3374.73
HUMAN	Q7Z7J9	CAMK2N1	Calcium/calmodulin-dependent protein kinase II inhibitor 1	2	0	150.263	88.0203	163.328	83.2271	49.8249	182.945	131.135	180.936	127.932	49.5207	0	0	0	0	0	0	0	0	0
HUMAN	Q16566	CAMK4	Calcium/calmodulin-dependent protein kinase type IV	1	0	102.462	106.108	118.9	134.73	145.678	263.773	146.065	280.393	339.889	341.703	0	0	0	0	0	0	0	0	0
HUMAN	F8W9H1	CAMKK1	Calcium/calmodulin-dependent protein kinase kinase 1	5	0	479.028	688.057	533.373	625.772	617.361	863.43	601.743	871.518	666.032	582.067	0	0	0	0	0	0	0	0	0
HUMAN	Q96RR4	CAMKK2	Calcium/calmodulin-dependent protein kinase kinase 2	6	6	1372.58	1445.95	1301.12	1390.89	1311.9	1014.65	994.416	1014.3	984.579	996.877	1604.37	1552.47	1501.75	1537.53	1583.71	1451.49	1597.06	1571.07	1531.66
HUMAN	Q7Z624	CAMKMT	Calmodulin-lysine N-methyltransferase	2	5	118.022	103.481	112.807	113.38	106.049	255.425	267.105	223.586	204.428	174.123	262.113	282.13	251.101	267.77	310.742	759.134	263.602	272.629	261.214
HUMAN	P49069	CAMLG	Calcium signal-modulating cyclophilin ligand	4	3	542.479	577.689	503.052	526.684	513.91	756.319	648.086	709.033	707.641	853.746	704.881	774.661	686.517	719.468	642.468	667.488	680.729	716.395	735.324
HUMAN	Q5T5Y3-3	CAMSAP1	Isoform 3 of Calmodulin-regulated spectrin-associated protein 1	19	26	3454.44	3412.48	3500.66	3354.45	3187.05	3915.58	3066.18	3951.35	3442.47	3170.39	7464.76	7809.34	7292.94	7647.15	7844.07	7877.49	7683.26	7638.31	7486.46
HUMAN	Q08AD1	CAMSAP2	Calmodulin-regulated spectrin-associated protein 2	31	20	6504.22	6262.31	6365.82	6529.72	6105.18	3977.53	3576.84	4010.9	3827.08	3776.32	4209.24	4158.27	4356.58	4184.68	4343.33	4658.8	4463.75	4244.21	4206.86
HUMAN	Q9P1Y5-2	CAMSAP3	Isoform 2 of Calmodulin-regulated spectrin-associated protein 3	14	3	2005.07	2681.69	2053.42	2219.1	2261.18	1281.38	1381.84	1218.81	1206.88	1227.72	325.039	352.145	381.962	344.358	325.739	352.551	326.68	370.661	389.337
HUMAN	Q86VP6	CAND1	Cullin-associated NEDD8-dissociated protein 1	85	68	11890.9	11588.7	11696.3	12053.9	12592.6	9718.93	10177.4	9856.8	9785.41	10267.4	16689.8	16685.4	16730.3	16401.4	16122	16490.3	16751.5	16635.7	16572.7
HUMAN	O75155	CAND2	Cullin-associated NEDD8-dissociated protein 2	5	2	557.541	738.385	529.893	620.496	584.145	586.973	606.621	618.46	700.716	878.145	492.074	484.044	518.885	477.865	482.902	539.885	487.085	503.782	474.448
HUMAN	Q8WVQ1	CANT1	Soluble calcium-activated nucleotidase 1	5	4	1437.38	1068.2	1451.45	1224.08	1041.48	951.68	760.174	944.523	854.916	963.034	1048.7	1029.48	951.041	1076.36	1031.38	1043.41	1005.43	1005.94	1015.92
HUMAN	B4DGP8	CANX	Calnexin	112	299	16754	17585.5	16257	16347.7	15399.4	16995.1	15631.3	15959.4	16020.1	16329.2	66379.9	65328	63554.6	64835.7	65163.9	63557.9	66658.4	65339.6	63375.9
HUMAN	Q01518	CAP1	Adenylyl cyclase-associated protein 1	101	140	18321.6	20270.4	17913.6	18594.6	17167.8	16113.4	14208.1	16363.5	13533.3	14388.9	50824.4	50648	50799.4	49468	51504.7	46559.2	51753.5	50488.5	50799.1
HUMAN	Q01518-2	CAP1	Isoform 2 of Adenylyl cyclase-associated protein 1	4	0	518.26	385.047	464.23	451.816	449.026	318.389	328.638	323.754	321.164	304.208	0	0	0	0	0	0	0	0	0
HUMAN	P40123	CAP2	Adenylyl cyclase-associated protein 2	11	11	701.711	705.209	677.415	740.705	683.68	1557.77	1347.03	1607.24	1401.94	1374.69	1522.17	1593.03	1677.34	1504.73	1633.61	1652.19	1611.39	1645.62	1649.89
HUMAN	P40121	CAPG	Macrophage-capping protein	50	46	6984.58	8280.32	6828.95	7191.19	7575.54	9269.36	11845.7	8917.47	8843.79	8524.99	10383.4	10591.2	11042.7	10853.6	10475.3	9893.69	10452.8	10638.5	10719.4
HUMAN	P07384	CAPN1	Calpain-1 catalytic subunit	62	59	10205.1	10819.9	9688.82	9405.72	9696.44	6323.48	6933.41	6237.04	5693.16	5206.65	14060.7	14810.6	15189.5	14423.5	14240.7	13322.4	13574.9	14525	15385.6
HUMAN	O75808	CAPN15	Calpain-15	8	4	1382.62	1356.51	1367.81	1339.3	1275.82	1245.52	1225.83	1202.96	988.124	1120.81	363.045	380.07	418.772	379.738	419.636	396.087	414.587	399.614	413.032
HUMAN	P17655	CAPN2	Calpain-2 catalytic subunit	71	104	9112.3	8437.38	8938.39	8095.71	7903.62	8651.86	8379.42	8907.39	7329.54	7111.73	26001.1	25669.6	26213.6	25500.7	25433.4	23763.1	26049.1	26094.5	25809.4
HUMAN	E7EV01	CAPN5	Calpain-5	5	7	383.468	767.656	400.711	484.549	551.86	837.153	903.697	794.101	771.678	815.44	1248.8	1244.49	1284.12	1214.92	1236	1472.09	1155.68	1236.96	1275.86
HUMAN	Q9Y6W3	CAPN7	Calpain-7	13	8	1460.93	1090.48	1421.2	1228.37	1172.51	1514.2	1364.57	1491.35	1565.46	1293.02	1435.25	1491.64	1426.26	1480.55	1440.72	1481.68	1376.39	1435.34	1429.73
HUMAN	P04632	CAPNS1	Calpain small subunit 1	63	181	9946.24	9756.06	10340.9	9623.02	9832.55	8884.57	9418.23	9103.81	8236	7648	51659.4	55360.5	56907.9	54443.4	54738.9	51033.5	53619.1	56257.6	58192.5
HUMAN	K7ES78	CAPNS1	Calpain small subunit 1	1	0	74.611	75.9926	70.2271	73.6447	74.3889	72.1842	84.3905	73.8046	54.8096	45.3886	0	0	0	0	0	0	0	0	0
HUMAN	Q96L46	CAPNS2	Calpain small subunit 2	7	0	994.496	1423.51	1064.27	1186.44	1311.09	247.794	279.691	236.28	262.475	231.817	0	0	0	0	0	0	0	0	0
HUMAN	Q14444	CAPRIN1	Caprin-1	30	50	4527.42	2881.67	4590.49	4205.28	3615.38	4798.18	4053.52	4898.32	5074.67	4334.02	11384.1	11137.1	10505.5	11283.4	11532.5	12577.7	11708	11046	10092.4
HUMAN	Q6IMN6	CAPRIN2	Caprin-2	1	2	296.378	219.189	283.035	255.249	264.435	370.459	393.098	361.767	403.734	403.942	402.549	433.189	440.405	442.74	469.666	429.007	413.121	453.753	451.587
HUMAN	K7EL21	CAPS	Calcyphosin	11	3	2505.99	3611.22	2617.8	2853.36	2536.93	899.949	808.799	805.572	680.935	619.791	433.283	451.916	515.719	472.488	485.095	422.164	469.492	469.477	496.244
HUMAN	P52907	CAPZA1	F-actin-capping protein subunit alpha-1	28	27	2945.04	3274.22	2964.46	2969.51	3165.15	2129.67	2009.59	2151.65	1910.64	1945.15	3719.48	3874.79	3819.7	3862.3	3707.54	3590.5	3755.91	3932.4	3913.24
HUMAN	P47755	CAPZA2	F-actin-capping protein subunit alpha-2	26	40	2068.48	1989.39	1983.04	1883.44	2058.24	2768.61	3113.42	2756.82	3161.18	2738.71	5745.91	5673.97	5700.98	5666.24	5700.77	5658.31	5637.07	5614.84	5725.93
HUMAN	B1AK88	CAPZB	F-actin-capping protein subunit beta	43	75	7069.15	7584.99	6943.12	7049.99	7293.41	6762.75	6882.9	6559.11	6488.96	6343.24	15550.7	14974.2	14772.6	15018.3	14907.4	14065.8	14451.1	15084.2	15073.6
HUMAN	Q9BWT7	CARD10	Caspase recruitment domain-containing protein 10	5	2	726.903	634.644	742.743	650.89	573.707	662.278	582.45	643.688	633.969	497.643	391.76	388.582	362.821	370.159	414.642	393.832	406.451	387.407	397.134
HUMAN	Q9BXL7	CARD11	Caspase recruitment domain-containing protein 11	5	4	815.895	808.4	768.561	813.005	834.432	938.774	724.313	924.755	796.159	786.779	612.823	590.572	648.461	586.999	650.333	641.357	612.018	607.403	626.79
HUMAN	Q5EG05	CARD16	Caspase recruitment domain-containing protein 16	1	0	163.994	189.334	177.728	198.793	175.034	51.9666	40.7377	43.0979	59.6326	55.7844	0	0	0	0	0	0	0	0	0
HUMAN	Q96LW7	CARD19	Caspase recruitment domain-containing protein 19	2	0	129.435	138.425	133.333	148.365	146.599	164.713	187.754	138.053	152.005	164.614	0	0	0	0	0	0	0	0	0
HUMAN	Q9BX69	CARD6	Caspase recruitment domain-containing protein 6	5	0	643.778	650.679	645.754	619.763	557.841	270.549	249.176	271.103	251.006	258.996	0	0	0	0	0	0	0	0	0
HUMAN	Q9Y2G2-5	CARD8	Isoform 5 of Caspase recruitment domain-containing protein 8	1	0	125.809	112.578	126.348	146.694	156.475	173.972	164.371	171.085	190.651	204.157	0	0	0	0	0	0	0	0	0
HUMAN	Q9Y2V2	CARHSP1	Calcium-regulated heat-stable protein 1	10	3	1001.07	974.541	1046.68	1092.34	1196.1	1879.75	2191.49	1959.79	2121.76	2214.62	558.793	535.543	518.545	541.454	539.914	585.483	537.507	534.607	521.593
HUMAN	Q86X55	CARM1	Histone-arginine methyltransferase CARM1	13	18	2682.91	2708.77	2666.82	2547.52	2648.79	2807.35	2787.36	2782.37	2300.67	2336.26	4567.98	4697.9	4468.68	4889.39	4526.86	4322.11	4537.03	4538.51	4580.13
HUMAN	Q5VZK9	CARMIL1	F-actin-uncapping protein LRRC16A	42	58	4223.05	4023.04	4234.36	4223.89	4418.49	8444.92	10177.1	8423.2	8263.24	8842.18	10989.5	11700.9	12027	11166.4	11661.7	12007.9	10631.3	11669.1	12001.6
HUMAN	Q8N4J0	CARNMT1	Carnosine N-methyltransferase	6	0	686.827	732.676	679.742	695.242	609.679	612.254	768.275	641.723	642.103	638.479	0	0	0	0	0	0	0	0	0
HUMAN	P49589-3	CARS	Isoform 3 of Cysteine--tRNA ligase, cytoplasmic	41	33	7498.69	7251.25	7377.43	6844.18	7504.51	4608.63	4889.63	4563.45	4662.19	4571.27	8445.29	8457.12	8154.35	8801.04	8461.13	8040.54	8234.41	8489.34	8490.4
HUMAN	Q9HA77	CARS2	Probable cysteine--tRNA ligase, mitochondrial	11	14	1887.95	2010.67	1911.59	1830.53	1807.4	1669.08	1836.6	1612.42	1483.25	1482.76	4131.46	4063.9	4030.31	4024.67	3947.55	3697.57	3937.17	3986.22	4031.56
HUMAN	O15234	CASC3	Protein CASC3	10	3	1797.4	1648.42	1758.61	1559.74	1572.43	1766.12	1477.77	1810.03	1372.53	1546.93	336.816	354.893	305.719	350.957	333.307	347.249	349.301	337.68	331.493
HUMAN	Q6P4E1-4	CASC4	Isoform 4 of Protein CASC4	7	4	926.423	776.692	966.169	912.383	943.606	1083.51	1294.8	1076.47	1013.54	976.849	971.275	1009.13	870.041	989.001	945.544	803.984	789.861	960.147	818.135
HUMAN	Q8NG31	CASC5	Protein CASC5	19	6	1818.75	1109.98	1839.86	2012.58	1995.52	1598.91	1000.4	1736	2744.87	2835.91	958.289	1057.62	838.771	1077.9	1065.34	1817.89	999.763	965.928	867.375
HUMAN	O14936	CASK	Peripheral plasma membrane protein CASK	35	61	4280.25	5334.41	3981.52	5140.25	5627.66	8810.23	11703.6	9023.5	8575.84	9495.3	15182.5	14870.5	16096.3	14815.5	15141.9	14607.5	15256.3	14979.1	16046.5
HUMAN	Q8WXE0	CASKIN2	Caskin-2	11	9	737.163	717.832	727.428	780.305	794.258	988.452	1056.39	970.458	923.845	886.479	1204.73	1294.69	1247.11	1236.33	1276.03	1359.15	1234.69	1292.08	1296.53
HUMAN	P29466	CASP1	Caspase-1	14	1	3202.59	4107.78	3309.41	3428.2	3381.25	677.218	586.877	564.458	738.757	718.299	689.879	747.059	789.086	741.394	756.499	825.062	803.843	767.1	852.467
HUMAN	Q92851-4	CASP10	Isoform D of Caspase-10	12	2	1295.16	1263.61	1304.92	1330.96	1284.06	1750.38	2106.18	1714.02	1781.95	1712.55	335.68	334.809	336.916	340.07	342.816	330.373	315.707	329.79	336.666
HUMAN	P42575	CASP2	Caspase-2	8	2	1431.58	846.926	1561.92	1451.74	1390.05	1513.54	942.488	1753.5	1575.7	1365.55	796.653	776.675	627.299	831.399	968.422	1274.04	839.735	831.01	637.34
HUMAN	P42574	CASP3	Caspase-3	13	12	1726.45	1649.35	1730.74	1714.97	1938.52	2156.17	1840.47	2308.32	2288.85	2368.94	2348.65	2423.61	2484.8	2460.49	2276.97	2425.4	2008.21	2217.67	2227.19
HUMAN	P49662	CASP4	Caspase-4	14	8	2835.32	2988.78	2951.46	2992.33	3025.04	1297.15	1600.9	1330.1	1300.1	1265.35	1450.12	1468.6	1467.77	1476.5	1452.56	1438.43	1462.27	1464.29	1544.52
HUMAN	P55212	CASP6	Caspase-6	14	12	3603.95	3311.05	3736.55	3426.66	3494.16	3705.8	3936.43	3904.54	3748.86	3479.61	1037.19	985.637	960.349	988.557	988.894	1002.74	975.93	985.391	960.272
HUMAN	P55210-3	CASP7	Isoform Alpha' of Caspase-7	11	4	951.782	981.351	971.527	1024.5	1066.38	950.106	926.727	1043.67	1026.88	1064.67	286.008	282.231	306.407	269.102	282.973	307.935	282.256	293.381	307.712
HUMAN	Q14790-9	CASP8	Isoform 9 of Caspase-8	13	5	2401.65	1934.12	2358.77	1978.72	2123.97	1853.09	2092.94	1856.01	2056.73	2068.8	997.902	1039	1044.79	1023.88	1083.91	1012.07	1068.47	1068.79	1044.89
HUMAN	Q14790-4	CASP8	Isoform 4 of Caspase-8	1	0	63.6924	60.3954	56.2875	59.7512	49.6086	48.4657	47.5493	46.8806	52.1195	41.1206	0	0	0	0	0	0	0	0	0
HUMAN	Q9UKL3	CASP8AP2	CASP8-associated protein 2	4	0	176.082	131.537	222.637	202.804	175.653	196.995	146.088	240.911	372.672	389.971	0	0	0	0	0	0	0	0	0
HUMAN	F8VVS7	CASP9	Caspase-9	2	2	164.923	210.973	158.019	189.09	180.033	391.605	386.692	393.795	363.022	323.704	196.737	189.806	204.94	175.568	200.264	220.287	197.472	197.657	210.291
HUMAN	P20810-6	CAST	Isoform 6 of Calpastatin	135	192	24777.5	31882	23993.6	25912.4	23736.6	19474.7	18004.4	19074.3	16835.2	17048.1	47689.2	47881.7	50445.9	46815.8	49801.5	48125.1	49425.6	48017.5	49196.1
HUMAN	E7EVY3	CAST	Calpastatin	1	1	94.6448	91.2257	92.7434	80.6753	101.54	46.058	49.896	43.4467	52.9629	41.3594	153.798	151.814	163.098	136.577	166.81	149.873	163.113	149.763	155.091
HUMAN	Q86V15	CASZ1	Zinc finger protein castor homolog 1	6	0	858.878	1135.67	779.483	919.971	940.911	352.182	300.68	322.766	348.678	333.242	0	0	0	0	0	0	0	0	0
HUMAN	P04040	CAT	Catalase	26	37	3463.44	3352.09	3327.18	3446.2	3167.93	5316.9	6398.47	4940.54	4830.3	4468.19	10950.7	10984.2	10784.6	11428.2	10834.4	9493.73	10957.5	11151.2	11181.6
HUMAN	Q03135	CAV1	Caveolin-1	13	33	3995.2	3232.11	3527.58	3285.3	2802.85	1592.22	1453.45	1425.84	1392.91	1546.64	7788.53	8066.4	8887.97	7547.27	7966.89	7647.46	7654.86	7913.23	8513.42
HUMAN	P51636	CAV2	Caveolin-2	2	0	373.087	312.85	349.739	303.698	315.269	174.571	170.09	163.304	153.511	162.756	0	0	0	0	0	0	0	0	0
HUMAN	O43439-4	CBFA2T2	Isoform 4 of Protein CBFA2T2	1	1	75.7343	77.9535	65.0889	91.7003	65.4695	69.5474	69.3849	62.3538	69.6065	69.1932	116.065	121.779	139.993	118.512	124.488	133.677	142.608	109.14	137.535
HUMAN	Q13951-2	CBFB	Isoform 2 of Core-binding factor subunit beta	11	5	1264.25	1309.44	1317.2	1415.33	1433.06	1335.1	1117.87	1315.13	1424.38	1438.63	751.293	853.108	776.273	844.189	817.718	945.65	746.943	840.131	826.403
HUMAN	Q13951	CBFB	Core-binding factor subunit beta	3	0	573.363	412.957	588.789	616.464	536.484	638.394	435.655	647.375	711.815	662.124	0	0	0	0	0	0	0	0	0
HUMAN	P22681	CBL	E3 ubiquitin-protein ligase CBL	14	4	1186.69	1107.04	1166.29	1273.59	1327.95	1043.29	1030.39	1097.25	1341.99	1551.45	663.172	684.245	654.064	700.291	678.169	763.947	615.071	658.369	693.034
HUMAN	Q13191	CBLB	E3 ubiquitin-protein ligase CBL-B	2	3	131.817	94.125	125.541	117.572	112.52	122.802	114.274	94.3906	106.513	103.243	1260.61	1125.61	1224.64	1134.92	1303.86	1295.54	1279.47	1155.56	1189.27
HUMAN	Q9ULV8	CBLC	E3 ubiquitin-protein ligase CBL-C	2	0	452.809	384.082	432.883	283.017	280.388	49.5681	48.4673	46.6598	57.8917	40.0283	0	0	0	0	0	0	0	0	0
HUMAN	Q75N03	CBLL1	E3 ubiquitin-protein ligase Hakai	4	5	437.197	768.969	600.647	659.793	622.044	553.169	607.979	627.995	414.225	578.975	689.36	703.451	699.074	716.409	730.548	714.732	676.407	725.654	710.039
HUMAN	P16152	CBR1	Carbonyl reductase [NADPH] 1	29	139	3340.97	4353.3	3202.06	3808.86	3803.84	4009.45	4623.78	4067.71	3940.39	4145.92	24459	23509.2	23895.8	23845.6	24098.7	22071.4	23809.2	24051.5	24152.7
HUMAN	O75828	CBR3	Carbonyl reductase [NADPH] 3	12	65	1510.61	1464.56	1493.79	1520.24	1846.71	1852.43	1655.78	1888.28	1866.38	1763.05	10668.5	10424.9	10186	10682.5	10247.8	9929.63	9795.12	10425.5	10566.5
HUMAN	Q8N4T8	CBR4	Carbonyl reductase family member 4	5	4	776.757	888.674	780.013	828.494	873.627	459.742	723.882	506.19	495.306	575.225	485.263	515.929	549.938	469.699	448.717	503.411	492.994	495.749	516.412
HUMAN	P35520-2	CBS	Isoform 2 of Cystathionine beta-synthase	20	13	4094.95	3436.58	3853.68	3716.61	3612.05	2243.09	2610.53	2281.45	2521.72	2886.65	3022.85	2995.61	2765.57	2958.71	2899.18	3419.32	2898.29	2677.87	2657.8
HUMAN	Q9BRT8	CBWD1	COBW domain-containing protein 1	2	2	111.853	107.824	125.43	118.075	139.368	159.987	208.625	171.777	193.249	177.395	806.778	827.905	832.372	805.683	847.429	882.332	763.333	802.395	818.599
HUMAN	Q5RIA9	CBWD5	COBW domain-containing protein 5	8	2	692.601	783.048	788.19	841.533	951.6	1017.33	1124.18	1022.73	1062.54	1129.54	977.346	1002.56	1022.51	1016.8	1027.68	982.352	936.535	961.03	986.062
HUMAN	P83916	CBX1	Chromobox protein homolog 1	16	9	2231.34	1798.08	2253.72	2276.71	2533.71	2057.54	1712.18	1941.26	2326.73	2030.16	1726.86	1661.23	1696.34	1675.84	1856.3	2140.81	1857.02	1715.81	1662.25
HUMAN	Q14781	CBX2	Chromobox protein homolog 2	2	0	225.02	118.839	250.662	231.95	178.597	209.721	133.412	238.637	365.732	366.115	0	0	0	0	0	0	0	0	0
HUMAN	Q13185	CBX3	Chromobox protein homolog 3	34	18	4393.34	5394.57	4446.34	5432.47	4492.75	4927.99	4026.87	4938.63	5754.96	5643.42	3819.76	3502.52	3660.53	3521.55	3938	4498.24	3580.79	3353.41	3171.08
HUMAN	O00257	CBX4	E3 SUMO-protein ligase CBX4	2	0	212.665	389.112	237.549	253.304	245.384	147.524	117.514	123.703	138.33	168.22	0	0	0	0	0	0	0	0	0
HUMAN	P45973	CBX5	Chromobox protein homolog 5	29	9	3399.15	2931.14	3346.23	4502.02	4962.83	4765.82	4022.03	4826.68	5812.16	6867.7	1378.51	1433.09	1304.97	1406.07	1484.36	1998.24	1398.59	1453.85	1428.1
HUMAN	O95503	CBX6	Chromobox protein homolog 6	3	1	280.888	227.432	264.812	199.897	197.54	373.285	481.393	392.41	790.883	385.605	153.675	142.952	145.006	147.127	170.28	144.961	146.682	152.605	159.683
HUMAN	Q9HC52	CBX8	Chromobox protein homolog 8	3	3	512.107	472.917	496.513	548.123	576.16	358.112	351.406	323.405	393.188	446.129	584.533	517.579	607.975	496.429	595.22	726.204	629.146	526.29	549.506
HUMAN	Q9Y3M2	CBY1	Protein chibby homolog 1	2	0	260.056	280.121	261.111	278.926	279.909	198.924	202.449	204.798	192.624	189.721	0	0	0	0	0	0	0	0	0
HUMAN	Q6P1N0	CC2D1A	Coiled-coil and C2 domain-containing protein 1A	34	20	4340.77	4727.74	4270.27	4888.08	4593.97	3718.96	3716.78	3627.5	3903.1	3723.37	4837.71	4988.29	4902.71	4990.49	4906.55	5073.75	4882.82	4829.7	5029.86
HUMAN	Q5T0F9-2	CC2D1B	Isoform 2 of Coiled-coil and C2 domain-containing protein 1B	22	5	2200.32	2254.52	2200.78	2337.27	2365.12	3689.93	3615.92	3632.6	3709.27	3436.74	1128.32	1041.11	1077.13	1009.03	1086.38	1063.04	1151.83	1035.82	1050.37
HUMAN	Q9P2K1	CC2D2A	Coiled-coil and C2 domain-containing protein 2A	1	2	172.664	145.44	179.824	186.474	187.461	151.352	146.825	147.511	157.651	148.274	164.814	154.112	182.385	149.356	166.602	157.373	171.355	159.972	164.511
HUMAN	Q8IX12	CCAR1	Cell division cycle and apoptosis regulator protein 1	40	16	4734.15	4992.14	4749.82	4759.06	4998.85	4834.94	4889.7	4825.65	5073.6	5550.6	2881.83	2886.26	3037.43	2987.37	3044.27	3115.35	2818.67	2931	2992.7
HUMAN	Q8N163	CCAR2	Cell cycle and apoptosis regulator protein 2	54	44	6056.99	6463.24	6037.83	6308.93	6574.94	7358.49	6740.6	7189.01	7274.31	7557.96	10739	10362.7	10669	10798.5	10917.1	11063.2	10521.5	10406.4	10384.4
HUMAN	Q96A19	CCDC102A	Coiled-coil domain-containing protein 102A	2	3	78.9383	111.376	93.9714	116.633	115.222	167.867	154.566	162.42	195.406	171.682	505.247	528.958	501.961	549.987	503.252	541.17	467.157	551.843	521.584
HUMAN	Q8WV48	CCDC107	Coiled-coil domain-containing protein 107	1	0	205.856	171.168	153.267	173.295	135.407	195.656	173.883	191.023	136.661	136.109	0	0	0	0	0	0	0	0	0
HUMAN	F8WCZ3	CCDC115	Coiled-coil domain-containing protein 115	5	2	498.779	567.574	534.626	547.198	565.967	525.282	489.757	511.435	515.736	478.963	128.255	131.094	140.517	135.607	136.687	139.33	135.403	136.079	133.949
HUMAN	Q8IWD4	CCDC117	Coiled-coil domain-containing protein 117	0	2	0	0	0	0	0	0	0	0	0	0	149.826	160.107	145.106	162.606	150.718	189.778	166.082	181.992	152.237
HUMAN	J3KR35	CCDC12	Coiled-coil domain-containing protein 12	2	2	523.608	445.089	567.46	626.839	572.134	512.445	440.69	511.24	608.192	572.543	248.254	268.036	228.971	301.209	246.484	277.524	281.985	296.714	271.688
HUMAN	B4DFC1	CCDC120	Coiled-coil domain-containing protein 120	4	0	398.557	403.268	434.074	393.603	421.398	297.217	294.141	273.938	307.121	297.397	0	0	0	0	0	0	0	0	0
HUMAN	Q96CT7	CCDC124	Coiled-coil domain-containing protein 124	12	29	2204.85	1899.61	2242.72	2086.44	2070.68	2436.68	2311.85	2423.39	2405.23	1935.93	6402.84	6184.47	6370.71	6304.2	6634.87	6239.54	6436.26	6399.28	6357.88
HUMAN	Q96BQ5	CCDC127	Coiled-coil domain-containing protein 127	4	3	247.714	284.701	243.43	244.952	292.487	398.227	362.152	343.92	346.55	315.768	701.803	729.902	725.488	697.563	749.523	717.231	717.458	725.813	748.433
HUMAN	P13994	CCDC130	Coiled-coil domain-containing protein 130	1	0	73.3667	69.9345	75.2858	71.2142	72.349	62.2669	68.1151	58.3186	86.0473	84.0131	0	0	0	0	0	0	0	0	0
HUMAN	Q9H6E4	CCDC134	Coiled-coil domain-containing protein 134	6	3	778.203	582.99	833.261	761.959	779.038	1095.67	1170.73	1147.84	1315.95	1227.05	580.837	630.037	588.913	589.856	611.815	695.311	594.056	587.113	583.686
HUMAN	I3L0U5	CCDC137	Coiled-coil domain-containing protein 137	5	7	632.606	419.483	649.412	519.378	500.018	612.87	547.627	639.984	698.617	600.125	2705.48	2696.97	2544.96	2769.48	2719.87	2681.01	2692.05	2682.52	2614.48
HUMAN	Q6ZUS6-4	CCDC149	Isoform 4 of Coiled-coil domain-containing protein 149	2	1	285.96	301.325	315.707	336.193	281.621	522.694	547.604	473.212	431.127	351.803	397.187	466.727	341.156	419.869	388.294	341.069	217.897	467.385	385.557
HUMAN	Q9P0B6	CCDC167	Coiled-coil domain-containing protein 167	1	2	121.877	118.058	125.362	133.017	141.089	139.053	108.352	134.585	183.249	166.232	165.925	159.283	170.205	161.062	157.911	164.471	163.029	164.489	153.036
HUMAN	Q6PII3	CCDC174	Coiled-coil domain-containing protein 174	3	1	266.728	288.474	281.458	286.844	276.372	241.137	204.324	230.673	244.424	232.956	253.009	254.413	224.745	229.587	239.36	215.231	258.385	248.599	237.472
HUMAN	Q7Z3E2	CCDC186	Coiled-coil domain-containing protein 186	17	18	3042.99	3022.81	2857.66	2980.33	2792.9	2648.95	2844.19	2547.08	2666.24	2496.38	3906.32	3830.44	3856.92	3895.52	3776.73	3809.27	3878.77	3817.7	3821.36
HUMAN	O60826	CCDC22	Coiled-coil domain-containing protein 22	18	17	3685.57	3783.83	3808.17	3579.82	3785.61	4161.45	4594.96	4149.44	3909.75	4011.79	3053.83	3072.67	3055.96	3180.06	3121.61	2989.9	2927.41	2986.68	3138.51
HUMAN	Q86WR0	CCDC25	Coiled-coil domain-containing protein 25	20	17	3398.91	3600.28	3569.71	3696.6	3562.59	4241.71	4565.74	4455.99	4417.56	3844.2	6210.69	5718.9	6054.27	5785.51	5854.97	5868.91	5967.54	5707.88	5674.35
HUMAN	Q8IWP9	CCDC28A	Coiled-coil domain-containing protein 28A	3	1	353.651	389.624	366.613	441.819	482.17	446.86	574.901	418.536	481.101	377.015	80.4782	87.9768	96.6769	80.4108	85.8953	94.9253	79.2603	82.2536	91.7321
HUMAN	Q86WV7	CCDC43	Coiled-coil domain-containing protein 43	10	13	1658.49	1579.94	1621.74	1564.3	1638.09	977.659	956.587	911.334	981.456	933.363	3703.61	3607.53	3570.53	3589.23	3723.65	3629.07	3656.85	3455.22	3388.71
HUMAN	Q96A33	CCDC47	Coiled-coil domain-containing protein 47	27	25	4502.48	5040.54	4636.37	5024.86	4947.76	5168.39	4791.63	5456.53	5042.79	5885.3	5874.31	6170.4	6038.92	6029.59	6097.98	6158.5	6114.23	6182.59	6093.24
HUMAN	Q8IVM0-2	CCDC50	Isoform 2 of Coiled-coil domain-containing protein 50	14	9	2023.71	1843.9	2095.05	2036.21	2024.65	2779.9	2521.6	2793.96	2507.7	2293.06	3379.5	3603.75	3417.69	3470.93	3311.51	3064.56	3343.71	3418.47	3442.58
HUMAN	Q8IVM0	CCDC50	Coiled-coil domain-containing protein 50	2	2	199.621	149.347	213.061	214.697	195.63	393.965	306.58	402.763	322.099	262.233	71.3626	51.135	63.7797	53.5544	66.6765	58.9863	71.2349	61.5085	48.7709
HUMAN	Q96ER9	CCDC51	Coiled-coil domain-containing protein 51	13	4	1628.83	1666.54	1671.48	1677.19	1732.37	1820.92	2163.24	1796.22	2042.2	2139.78	620.749	569.955	542.09	570.923	589.127	556.6	512.732	541.682	598.01
HUMAN	Q9Y3C0	CCDC53	WASH complex subunit CCDC53	7	1	1012.23	914.931	993.208	958.12	952.11	1049.56	1124.2	1013.01	1045.19	911.828	203.667	223.373	202.5	205.192	215.772	240.97	178.133	201.546	211.129
HUMAN	Q2TAC2	CCDC57	Coiled-coil domain-containing protein 57	1	1	580.63	474.048	573.64	531.372	563.829	503.858	489.244	533.958	531.086	499.274	359.547	333.986	353.344	378.769	399.861	369.131	349.993	331.449	341.718
HUMAN	Q4VC31	CCDC58	Coiled-coil domain-containing protein 58	8	18	1582.31	1811.25	1561.3	1678.92	1546.64	1383.01	1496.19	1361.01	1220.92	1249.17	6066.57	5286.81	4567.9	5122.03	5038.22	4511.54	4784.68	5274.48	5106.34
HUMAN	Q9P031	CCDC59	Thyroid transcription factor 1-associated protein 26	6	2	635.657	478.616	627.16	530.981	531.079	610.802	475.345	550.758	571.612	605.882	383.228	365.414	338.711	380.444	384.032	404.517	386.019	382.525	337.594
HUMAN	Q16204	CCDC6	Coiled-coil domain-containing protein 6	25	24	3434.14	3546.73	3395.66	3492.62	3714.06	3409.16	3643.68	3536.8	3747.76	3612.87	5607	5634.42	5903.41	5607.67	5907.03	6047.19	5600.63	5649.72	5775.92
HUMAN	M0R0U9	CCDC61	Coiled-coil domain-containing protein 61	4	0	571.989	333.338	566.97	630.204	498.778	586.638	574.18	579.924	759.177	742.065	0	0	0	0	0	0	0	0	0
HUMAN	C9JGU1	CCDC66	Coiled-coil domain-containing protein 66	2	0	89.2218	117.238	85.7523	76.9788	76.5782	143.471	161.982	116.631	111.714	107.534	0	0	0	0	0	0	0	0	0
HUMAN	Q8IV32	CCDC71	Coiled-coil domain-containing protein 71	2	1	140.681	170.377	132.734	156.787	144.026	184.787	198.496	185.866	187.897	181.281	101.732	119.714	94.9338	118.36	124.543	105.643	100.429	113.54	113.207
HUMAN	Q9H0W5	CCDC8	Coiled-coil domain-containing protein 8	4	1	286.399	287.173	331.061	361.628	318.622	342.106	308.607	326.597	351.074	290.923	353.039	342.494	333.711	372.624	345.839	326.802	348.03	347.558	356.185
HUMAN	Q76M96-2	CCDC80	Isoform 2 of Coiled-coil domain-containing protein 80	1	2	78.9641	141.506	89.6066	112.779	94.8213	152.725	89.6909	109.934	123.379	71.7315	212.116	237.077	240.081	241.405	227.994	227.694	228.684	240.124	233.9
HUMAN	Q8N4S0	CCDC82	Coiled-coil domain-containing protein 82	4	3	260.319	192.495	298.527	303.281	335.346	410.139	324.705	390.7	531.975	582.094	546.699	598.062	573.97	610.21	590.936	564.572	575.332	609.002	608.06
HUMAN	Q15834	CCDC85B	Coiled-coil domain-containing protein 85B	1	1	70.5607	50.7883	74.7345	83.4879	85.7446	61.9059	82.9474	58.2686	100.136	74.4379	84.9777	113.867	105.915	110.538	112.685	107.167	104.566	115.154	109.626
HUMAN	A6NKD9	CCDC85C	Coiled-coil domain-containing protein 85C	3	1	283.183	303.329	309.714	306.761	280.877	218.286	185.452	203.907	213.831	239.72	85.7394	80.8367	66.3961	85.2424	74.1949	81.1787	71.7374	71.5599	73.8053
HUMAN	Q9H6F5	CCDC86	Coiled-coil domain-containing protein 86	11	5	2251.15	1867.23	2256.14	1782.53	1759.9	2345.12	2023.62	2311.58	2140.44	2178.71	1581.12	1529.15	1456.74	1575.75	1546.21	1436.57	1603.81	1509.98	1454.34
HUMAN	Q3V6T2	CCDC88A	Girdin	20	23	1960.13	1407.87	1998.56	1997.03	1943.9	2821.73	2767.04	2807.06	3200.36	3086.25	5471.59	5740.52	5579.27	5524.34	5575.58	6508.01	5505.69	5494.89	5463.07
HUMAN	Q9P219	CCDC88C	Protein Daple	18	6	3670.88	3725.82	3596.94	3909.65	3506.97	2079.51	2010.74	2026.69	1857.07	1797.89	507.144	557.698	507.86	526.409	557.332	564.273	532.604	551.913	553.624
HUMAN	Q9Y3X0	CCDC9	Coiled-coil domain-containing protein 9	9	11	1621.28	1736.21	1637.59	1750.4	2034.34	1441.57	1406.97	1466.99	1687.27	1663.81	3073.78	2915.2	2912.88	3080.01	3096.14	3141.21	3066.04	2990.71	2936.24
HUMAN	Q9GZT6	CCDC90B	Coiled-coil domain-containing protein 90B, mitochondrial	5	15	717.105	680.799	749.926	690.739	841.301	518.939	581.454	497.389	562.895	548.897	4188.43	4418.52	4298.91	4447.61	4175.94	3864.81	3835.29	4310.18	4418.16
HUMAN	Q7Z6B0	CCDC91	Coiled-coil domain-containing protein 91	11	12	2092.48	2047.27	2054.25	1928.59	2068.77	843.992	1037.64	805.905	905.384	884.285	3225.88	3159.5	3304.27	3259.52	3176.02	3164.31	3260.99	3201.12	3264.61
HUMAN	Q53HC0	CCDC92	Coiled-coil domain-containing protein 92	2	5	99.5425	80.7958	109.559	121.366	114.72	293.471	347.769	264.319	331.275	255.616	1868.32	1917.44	1789.09	1995.45	1824.26	1836.48	1902.26	1862.69	1868.37
HUMAN	Q567U6	CCDC93	Coiled-coil domain-containing protein 93	24	45	2014.23	2266.29	2010.7	2045.03	2118.97	2139.78	2383.5	2113.55	1944	1972.06	9772.97	10094	9507.44	10190.7	9813.85	8922.13	9226.96	10174.3	10079.2
HUMAN	Q9BW85	CCDC94	Coiled-coil domain-containing protein 94	8	4	3077.46	2990.36	2988.04	3012.65	2840.15	1708.31	1489.99	1634.58	1861.23	1690.81	480.183	432.592	467.232	473.422	457.533	578.602	557.949	460.805	450.425
HUMAN	Q96F63	CCDC97	Coiled-coil domain-containing protein 97	4	1	410.426	358.129	426.343	398.601	416.77	335.21	294.723	323.593	359.879	322.522	140.381	139.696	133.298	144.741	143.97	141.26	151.276	152.989	149.22
HUMAN	P78556	CCL20	C-C motif chemokine 20	1	0	56.668	76.6583	59.6561	42.0416	57.6062	49.8887	41.4652	41.2389	38.9466	39.7421	0	0	0	0	0	0	0	0	0
HUMAN	Q9BSQ5-2	CCM2	Isoform 2 of Cerebral cavernous malformations 2 protein	6	1	465.928	578.696	471.408	612.08	575.787	665.871	582.511	636.881	506.084	557.706	45.6202	51.2932	53.4621	58.3471	64.1076	57.6839	39.1518	48.0556	50.6548
HUMAN	P20248	CCNA2	Cyclin-A2	7	3	513.715	173.414	636.42	1142.19	1227.48	451.709	263.791	595.902	1578.2	1928.98	288.363	293.119	254.242	278.023	339.74	1014.41	268.73	300.875	260.878
HUMAN	P14635	CCNB1	G2/mitotic-specific cyclin-B1	13	4	1074.49	475.632	1125.26	1649.57	1676.54	1018.4	813.215	1259.07	2225.28	2153.02	657.082	700.036	365.597	640.623	767.435	3837.95	695.889	673.836	372.361
HUMAN	O95067	CCNB2	G2/mitotic-specific cyclin-B2	6	0	602.32	320.335	634.526	1124.14	1023.48	514.139	380.452	583.452	1115.18	1065.95	0	0	0	0	0	0	0	0	0
HUMAN	P24385	CCND1	G1/S-specific cyclin-D1	4	3	245.708	185.095	228.158	122.53	122.166	265.891	184.788	254.485	287.22	118.562	765.075	712.456	667.167	815.949	762.733	573.995	723.341	727.382	708.421
HUMAN	P30279	CCND2	G1/S-specific cyclin-D2	3	1	453.44	211.742	398.736	202.553	133.578	135.833	134.102	112.827	95.7549	92.0499	127.242	152.466	153.073	123.056	136.185	81.9386	128.68	146.081	151.451
HUMAN	O95273	CCNDBP1	Cyclin-D1-binding protein 1	1	2	112.488	109.653	112.189	112.419	109.019	78.9205	89.2143	84.0909	85.4564	69.1931	599.042	519.15	545.683	580.87	539.249	515.841	690.974	477.369	541.135
HUMAN	O96020	CCNE2	G1/S-specific cyclin-E2	1	0	44.4273	25.2558	76.1334	134.166	109.771	47.0204	35.4847	86.728	302.566	168.178	0	0	0	0	0	0	0	0	0
HUMAN	P51946	CCNH	Cyclin-H	12	3	1212.7	947.765	1244.62	1178.84	1146.58	1256.72	1237.12	1281.62	1464.51	1220.26	892.727	908.803	961.526	962.713	949.474	971.253	959.047	952.99	971.018
HUMAN	Q14094	CCNI	Cyclin-I	1	0	261.58	221.185	239.806	237.415	117.904	362.237	302.375	320.896	309.838	104.755	0	0	0	0	0	0	0	0	0
HUMAN	O75909-4	CCNK	Isoform 4 of Cyclin-K	9	3	1320.09	1134.22	1346.47	1352.5	1333.29	1431.71	1419.1	1481.33	1380.12	1465.28	606.843	568.412	569.765	658.911	635.414	695.923	674.094	610.699	634.785
HUMAN	Q96S94	CCNL2	Cyclin-L2	4	0	1011.67	638.941	1017.97	806.53	791.637	1063.17	971.107	1045.58	1130.57	864.822	0	0	0	0	0	0	0	0	0
HUMAN	O60563	CCNT1	Cyclin-T1	6	2	1328.85	1559.74	1310.1	1735.45	1485.21	1438.22	1200.78	1484.94	1257.36	1616.1	702.698	662.79	654.103	639.811	693.599	674.994	726.342	663.739	661.268
HUMAN	O60583-2	CCNT2	Isoform 2 of Cyclin-T2	5	0	944.198	1025.81	850.861	764.21	684.986	630.229	532.399	631.675	536.313	622.538	0	0	0	0	0	0	0	0	0
HUMAN	Q8ND76	CCNY	Cyclin-Y	2	3	203.203	221.703	185.102	182.295	217.382	235.59	252.75	238.532	193.631	206.782	728.274	724.072	820.252	769.699	732.965	730.805	768.389	810.905	837.33
HUMAN	Q8N7R7	CCNYL1	Cyclin-Y-like protein 1	0	2	0	0	0	0	0	0	0	0	0	0	431.26	418.969	440.022	411.924	407.768	407.55	401.3	411.035	448.088
HUMAN	O43303	CCP110	Centriolar coiled-coil protein of 110 kDa	3	0	360.974	322.093	392.478	481.904	481.239	329.388	324.315	323.189	331.84	554.423	0	0	0	0	0	0	0	0	0
HUMAN	Q9ULG6-5	CCPG1	Isoform 5 of Cell cycle progression protein 1	6	3	758.519	829.834	804.928	896.982	762.665	1860.03	1789.63	1794.96	2076.49	1659.79	2364.38	1949.47	2156.58	2227.63	2233.85	2378.2	2461.27	2007.05	2080.31
HUMAN	O14618	CCS	Copper chaperone for superoxide dismutase	7	7	964.957	997.385	965.225	937.337	1041.61	885.695	1087.63	903.759	999.438	996.584	2598.04	2431.84	2819.37	2610.89	2746.75	2679.86	2617.62	2397.13	2566.89
HUMAN	Q9H7U1-3	CCSER2	Isoform 3 of Serine-rich coiled-coil domain-containing protein 2	6	3	468.792	441.021	471.833	540.478	467.662	488.564	572.682	469.934	564.662	483.036	351.034	344.694	349.117	358.341	302.376	372.557	325.985	360.346	369.512
HUMAN	Q9H7U1	CCSER2	Serine-rich coiled-coil domain-containing protein 2	0	1	0	0	0	0	0	0	0	0	0	0	109.172	110.705	131.836	135.344	121.873	120.867	120.005	128.579	139.657
HUMAN	Q4G0I0	CCSMST1	Protein CCSMST1	1	0	118.078	152.838	125.352	149.326	141.131	129.318	116.26	126.479	104.904	124.257	0	0	0	0	0	0	0	0	0
HUMAN	P78371	CCT2	T-complex protein 1 subunit beta	162	196	24606.8	24188.6	24604.6	23715.7	23855.3	23180.9	22714.3	22685.7	23520.6	22873.8	43442.9	42485.3	43462.6	41136.6	42953.3	43933.7	45514.7	43010.8	43230.3
HUMAN	P49368	CCT3	T-complex protein 1 subunit gamma	129	168	18262	17483.2	18155.1	16936.9	16760.4	16754.9	16854.3	16907.7	16926.8	17038.2	32999.5	33502.1	33402.7	33074	34624.9	35221.4	33102.5	33093.6	33399.1
HUMAN	P50991	CCT4	T-complex protein 1 subunit delta	106	133	16749.7	16114.9	16369.1	15636.5	15269	15202.1	14858	15240.2	15658.2	15534.7	31591.4	31960.6	32000.1	31346	32432.6	32473.8	31435.8	31952.5	31263.1
HUMAN	P48643	CCT5	T-complex protein 1 subunit epsilon	152	131	22269.5	23112.6	21808.4	21615.2	21456	21500.1	20506.6	21122	21888.1	21358.8	45520.5	46413.9	45408.4	44885	45737.3	45085.2	46303.5	45620	46004.6
HUMAN	P40227	CCT6A	T-complex protein 1 subunit zeta	105	94	20387.7	21300.6	20256.1	19773.8	18752	18933.2	18400.7	18840.4	18467	18710.6	27810.5	27863.9	27879.8	27163.6	28058.4	28434	27740.3	27407.1	27196.2
HUMAN	Q99832	CCT7	T-complex protein 1 subunit eta	108	89	16834.8	17639.5	16569	15357.6	14559.9	15182	15213.7	15143	15027.5	15115.1	22293.9	23214.3	23224.7	22417.2	23136.2	23687.6	22795.9	22634.5	22653.9
HUMAN	P50990	CCT8	T-complex protein 1 subunit theta	132	152	27252.9	26321.9	26502.3	26400.4	25443.5	25855.8	25239.3	25493.3	25650.7	25720.1	48737.9	49685.5	49964.7	48073	49476.3	50151.4	49023.4	48706.6	48473
HUMAN	P86790	CCZ1B	Vacuolar fusion protein CCZ1 homolog B	11	3	1691.1	1554.28	1710.29	1483.58	1610.82	1153.49	1124.74	1095.67	994.821	900.181	653.493	661.901	628.395	605.988	637.347	585.604	660.493	696.569	656.245
HUMAN	Q6YHK3	CD109	CD109 antigen	14	1	1157.61	1186.29	1146.2	1585.41	1352.65	1806.33	1588.28	1731.83	1491.52	1153.17	54.4286	52.5488	48.644	52.3131	53.7118	55.2861	49.7925	57.2419	60.9608
HUMAN	P08571	CD14	Monocyte differentiation antigen CD14	1	2	44.2703	24.3252	41.7769	42.2945	32.0748	817.784	848.215	706.667	827.903	853.868	681.757	675.831	755.309	712.396	684.625	642.56	681.134	682.815	733.512
HUMAN	P48509	CD151	CD151 antigen	7	19	885.791	761.657	858.023	821.669	689.567	2182.65	2098.7	2192.23	1642.16	1569.59	4750.5	5126.39	5087.99	5213.32	5057.38	4519.5	4013.75	4481.23	4962.98
HUMAN	Q04900	CD164	Sialomucin core protein 24	1	0	151.395	207.651	156.803	163.854	173.568	208.894	269.004	213.134	226.88	220.222	0	0	0	0	0	0	0	0	0
HUMAN	Q9NZQ7	CD274	Programmed cell death 1 ligand 1	2	0	448.525	358.743	434.053	396.506	412.983	221.577	190.892	228.203	250.671	271.584	0	0	0	0	0	0	0	0	0
HUMAN	Q5ZPR3	CD276	CD276 antigen	3	4	408.086	234.239	422.753	399.704	362.307	666.848	714.405	681.665	536.657	777.412	1226.88	1121.08	1154.03	1199.19	1036.48	1060.53	1153.55	1212.45	1154.79
HUMAN	Q9Y5K6	CD2AP	CD2-associated protein	34	50	6197.04	6424.12	5879.56	6227.56	6039.02	6351.97	6445.45	6534.33	6064.16	6207.47	16008.7	15653.2	15526.8	15639.8	15401.6	15845.8	15957.6	15406.2	15194.2
HUMAN	O95400	CD2BP2	CD2 antigen cytoplasmic tail-binding protein 2	9	4	1167.08	873.932	1185.44	1131.7	1011.25	974.121	876.591	924.889	1073.4	951.963	814.298	807.945	816.918	873.913	871.758	890.961	833.486	841.699	833.21
HUMAN	Q9NPF0	CD320	CD320 antigen	2	1	171.809	99.443	198.884	242.637	239.571	169.362	142.104	189.896	264.398	285.154	89.109	95.5911	84.8823	89.5142	97.2828	115.217	86.7294	89.0185	91.8292
HUMAN	O15446-2	CD3EAP	Isoform 2 of DNA-directed RNA polymerase I subunit RPA34	16	8	2254	1828.95	2164.92	1986.93	1899.68	1721.76	1400.42	1761.99	1631.98	1747.87	965.775	973.076	950.499	999.399	1072.61	1079.04	1028.93	977.862	957.747
HUMAN	P25942	CD40	Tumor necrosis factor receptor superfamily member 5	6	6	550.656	581.951	559.075	640.035	713.571	999.513	896.525	1041.7	908.236	1013.89	630.93	659.143	652.995	673.899	656.321	635.964	627.559	630.14	644.899
HUMAN	P16070	CD44	CD44 antigen	55	56	9506.22	6424.55	9252.17	8226.52	7652.36	14084.2	12141.4	13949	11939.8	11344.2	24866.7	25462.8	25102.1	24742.8	25694.2	24073.7	22418.1	23748.2	23887.9
HUMAN	P15529-2	CD46	Isoform B of Membrane cofactor protein	9	5	2152.14	1865.64	2205.66	2116.96	2563.29	1123.42	1225.66	1092.91	1358.36	1142.34	2372.23	2190.24	2460.34	2304.09	2275.59	2464.24	2411.16	2174.72	2252.34
HUMAN	P15529	CD46	Membrane cofactor protein	1	0	362.217	225.371	377.438	401.117	355.908	318.358	243.758	317.723	304.18	249.688	0	0	0	0	0	0	0	0	0
HUMAN	Q08722	CD47	Leukocyte surface antigen CD47	3	3	390.222	420.966	398.037	355.406	333.523	385.406	381.871	377.748	392.871	340.082	860.445	1153.88	939.434	1171.78	859.576	835.241	865.495	1126.81	1189.03
HUMAN	P08174-7	CD55	Isoform 7 of Complement decay-accelerating factor	3	2	189.712	255.158	188.448	190.112	217.154	239.072	248.692	217.193	227.525	217.509	425.108	448.473	457.589	433.631	426.25	374.594	450.113	459.193	438.685
HUMAN	P19256	CD58	Lymphocyte function-associated antigen 3	4	6	503.142	591.659	472.647	575.864	510.964	787.348	622.426	768.707	600.287	704.14	2388.3	2269.56	2528.8	2180.48	2429.96	2445.38	2317.64	2225.6	2298.44
HUMAN	E9PR17	CD59	CD59 glycoprotein	7	9	727.736	744.464	776.041	727.61	571.688	902.329	686.017	913.205	741.338	682.18	2650.41	2777.33	2714.38	2649.45	2577.08	2316.72	2333.22	2581.79	2572.35
HUMAN	P08962	CD63	CD63 antigen	4	52	374.165	402.92	355.986	315.478	350.189	667.093	855.026	661.105	579.149	529.415	11597.9	11216.1	11470	12372.3	11103.7	10707.4	11125	11244	11615.6
HUMAN	P32970	CD70	CD70 antigen	1	2	11.4882	12.1584	13.3692	9.53198	16.1831	123.919	118.299	140.378	107.774	83.592	271.888	317.896	331.021	303.092	309.369	287.845	273.763	299.967	311.405
HUMAN	H0YBZ2	CD74	HLA class II histocompatibility antigen gamma chain	0	6	0	0	0	0	0	0	0	0	0	0	1196.68	1179.96	1239.96	1211.62	1187.99	1101.95	1298.99	1271.77	1195.52
HUMAN	P04233-2	CD74	Isoform 2 of HLA class II histocompatibility antigen gamma chain	0	1	0	0	0	0	0	0	0	0	0	0	209.406	172.437	188.537	222.972	182.219	157.163	226.25	188.956	164.925
HUMAN	A6NMH8	CD81	CD81 antigen	1	2	196.872	225.554	181.912	249.418	178.998	283.568	262.516	266	207.399	212.912	357.352	401.286	371.278	375.65	374.077	383.096	346.549	401.926	387.929
HUMAN	P27701	CD82	CD82 antigen	0	2	0	0	0	0	0	0	0	0	0	0	1165.23	1015.63	906.325	1123.66	1023.43	905.234	1259.06	1096.91	999.678
HUMAN	P21926	CD9	CD9 antigen	5	8	1549.56	1689.26	1481.9	1632.07	2115.33	637.125	898.055	613.221	777.295	681.359	2364.93	2498.92	2931.84	2368.76	2445.5	2600.59	2477.04	2476.09	2767.99
HUMAN	P48960	CD97	CD97 antigen	4	12	152.944	115.631	157.603	136.982	128.528	333.617	322.92	347.811	297.183	320.037	2300.45	2324.75	1977.47	2306.89	2342.9	1700.63	2209.82	2243.52	2026.81
HUMAN	P14209	CD99	CD99 antigen	4	12	322.332	288.093	312.126	331.149	341.417	296.469	307.024	275.547	325.651	342.006	1520.76	1725.84	1837.21	1612.13	1674.71	1835.37	1585.9	1802.92	1984.13
HUMAN	H7C2F2	CD99	CD99 antigen	9	7	912.006	1125.54	892.074	1217.98	1177.28	1046.59	1145.75	1029.48	926.31	1071.94	684.697	639.254	664.855	603.878	620.475	697.658	670.37	707.499	657.625
HUMAN	Q8TCZ2-5	CD99L2	Isoform 5 of CD99 antigen-like protein 2	2	6	55.8938	52.3721	59.5179	62.8745	69.955	250.838	354.756	261.293	236.729	289.317	755.945	795.342	894.966	752.444	824.192	893.586	751.128	796.657	864.073
HUMAN	P32320	CDA	Cytidine deaminase	11	3	1565.5	1620.01	1547.07	1574.29	1538.09	528.18	402.863	474.398	544.793	584.154	611.96	574.413	530.368	598.333	539.369	436.722	578.845	576.726	504.337
HUMAN	Q8IWY9	CDAN1	Codanin-1	2	0	478.141	387.466	446.485	448.669	505.743	192.384	153.714	205.598	224.361	206.688	0	0	0	0	0	0	0	0	0
HUMAN	O75794	CDC123	Cell division cycle protein 123 homolog	9	5	1390.11	740.73	1436.22	996.355	815.51	1535.62	1142.34	1624.63	1398.66	892.176	1219.01	1178.93	1033.04	1220.76	1229.98	1196.5	1190.39	1123.44	945.475
HUMAN	Q13042	CDC16	Cell division cycle protein 16 homolog	10	3	1530.83	1248.23	1501.05	1322.44	1240.92	1750.08	1404.01	1725.83	1518.7	1329.79	494.867	493.911	484.958	507.009	498.419	479.763	460.876	500.456	480.953
HUMAN	Q12834	CDC20	Cell division cycle protein 20 homolog	10	3	1284.31	661.989	1380.68	1622.59	1444.04	1053.96	655.448	1229.03	1786.43	1469.29	660.225	655.576	556.299	686.621	775.627	1421.02	618.279	672.491	538.134
HUMAN	Q9UJX2	CDC23	Cell division cycle protein 23 homolog	20	6	3022.95	2505.5	2970.09	2589.33	2511.01	3336.57	3183.91	3292.65	2989.78	2822.89	1537.12	1500.77	1631.38	1457.5	1617.33	1644.7	1500.33	1543.12	1528.1
HUMAN	P30307	CDC25C	M-phase inducer phosphatase 3	3	0	361.843	157.095	379.098	388.015	438.187	409.527	208.826	417.529	463.909	501.174	0	0	0	0	0	0	0	0	0
HUMAN	Q8NHZ8	CDC26	Anaphase-promoting complex subunit CDC26	5	2	700.286	567.739	689.963	718.001	607.571	689.681	607.459	721.13	652.565	561.182	482.194	496.883	487.029	516.024	496.759	525.536	510.356	548.101	521.909
HUMAN	P30260-2	CDC27	Isoform 2 of Cell division cycle protein 27 homolog	17	13	2750.18	1884.86	2714.17	2707.4	2624.22	2666.47	2096.69	2765.85	3124	2818.45	3634.38	3737.95	3340.68	3557.69	3691.14	4617.18	3840.89	3716.48	3281.13
HUMAN	P49427	CDC34	Ubiquitin-conjugating enzyme E2 R1	3	1	252.382	190.023	256.976	221.943	199.441	176.314	153.855	191.581	153.933	136.165	637.833	639.891	596.537	631.768	633.452	582.757	627.331	610.277	620.897
HUMAN	Q16543	CDC37	Hsp90 co-chaperone Cdc37	27	19	5107.02	4452.72	4970.55	4562.68	4220	4888.18	4389.66	4831.85	4904.58	4101.12	6333.87	6743.51	6470.34	6682.98	6598.29	6460.24	6574.83	6948.34	6773.26
HUMAN	Q7L3B6	CDC37L1	Hsp90 co-chaperone Cdc37-like 1	11	3	1952.85	2058.93	1988.14	2001.1	1885.81	1743.97	1756.19	1657.45	1602.08	1663.57	809.079	816.121	870.052	831.785	851.356	844.786	846.685	843.529	904.757
HUMAN	O60508	CDC40	Pre-mRNA-processing factor 17	15	3	2056.13	1683.76	2040.66	1869.7	1887.23	2129.59	1850.47	2020.73	2089.44	2015.14	262.273	253.033	266.152	265.193	237.711	283.044	268.327	252.928	252.663
HUMAN	P60953-1	CDC42	Isoform 1 of Cell division control protein 42 homolog	11	51	1451.63	1450.7	1480.97	1651.45	1569.24	1255.42	1241.52	1287.38	1284.53	1277.54	13803.9	13876.8	14549.8	13777.1	14265.7	14773.3	13812.4	14035.3	14091.7
HUMAN	P60953	CDC42	Cell division control protein 42 homolog	11	8	1982.93	1985.46	2090.85	2142.78	1898.93	1658.96	1798.65	1668.46	1685.73	1813.65	2425.04	2610.69	2380	2508.6	2486.75	2192.06	2164.38	2446.31	2239.69
HUMAN	Q5VT25-6	CDC42BPA	Isoform 6 of Serine/threonine-protein kinase MRCK alpha	26	18	3066.07	3168.53	3054.41	3216.27	3295.44	4455.45	4531.78	4348.61	4251.93	4214.21	2790.81	2868.44	2931.52	2918.27	2876.85	2849.68	2589.12	2809	2817.25
HUMAN	Q9Y5S2	CDC42BPB	Serine/threonine-protein kinase MRCK beta	37	50	4868.61	5461.17	4840.94	5087.84	5033.89	7557.27	8046.39	7436.58	6782.23	6185.76	16957.6	17298.4	17122.2	17305.2	16914.8	14872.7	16733.7	17203.3	17309.4
HUMAN	H0YLY0	CDC42BPB	Serine/threonine-protein kinase MRCK beta	1	3	86.1068	78.9848	87.9915	95.7635	79.7875	151.059	160.601	134.762	126.178	108.77	210.078	242.812	232.123	255.854	250.301	226.58	216.929	252.841	258.873
HUMAN	Q6DT37	CDC42BPG	Serine/threonine-protein kinase MRCK gamma	4	1	487.508	545.365	496.558	518.831	535.059	175.362	193.915	175.722	170.555	164.137	44.8598	50.4943	48.6414	47.4561	47.3215	55.1213	42.1572	48.7624	49.3168
HUMAN	Q00587	CDC42EP1	Cdc42 effector protein 1	7	2	778.071	842.672	813.124	773.636	742.063	783.259	749.728	835.241	725.081	689.168	235.674	246.027	239.647	243.254	246.005	221.943	245.473	261.114	239.178
HUMAN	Q9UKI2	CDC42EP3	Cdc42 effector protein 3	1	2	70.7167	48.7156	63.0639	45.4757	31.1653	20.4451	15.4838	24.7392	22.5636	9.64918	496.632	455.311	456.458	497.26	454.32	396.423	482.182	435.319	437.494
HUMAN	Q9H3Q1	CDC42EP4	Cdc42 effector protein 4	7	3	808.794	1008.24	847.252	971.534	1063.74	775.098	1050.61	825.2	909.627	865.236	977.627	1022.35	1149.85	1052.04	1041.21	988.442	1029.58	1094.66	1105.07
HUMAN	Q6NZY7	CDC42EP5	Cdc42 effector protein 5	4	0	1326.59	1414.7	1363.79	1377.38	926.755	246.677	257.269	210.144	245.336	213.598	0	0	0	0	0	0	0	0	0
HUMAN	Q9NRR8	CDC42SE1	CDC42 small effector protein 1	2	1	217.34	244.03	235.017	234.953	224.917	230.588	181.245	229.287	266.748	291.882	105.774	96.7454	102.323	100.316	92.5779	113.035	105.853	108.489	99.0522
HUMAN	Q9NRR3	CDC42SE2	CDC42 small effector protein 2	2	1	303.973	240.172	299.303	289.255	314.411	286.198	293.517	269.387	280.034	218.347	123.575	136.229	124.428	140.847	121.383	115.147	131.039	129.709	127.794
HUMAN	Q99459	CDC5L	Cell division cycle 5-like protein	38	37	6809.64	6013.3	6942.88	7399.05	7329.35	5582.86	5240.73	5818.07	6168.51	6605.78	7559.85	7281.33	7471.41	7332.3	7699.84	8762.08	7453.79	7287.2	7324.68
HUMAN	Q99741	CDC6	Cell division control protein 6 homolog	4	0	337.95	296.219	516.038	604.028	440.291	313.17	257.518	457.47	1109.16	618.009	0	0	0	0	0	0	0	0	0
HUMAN	O00311	CDC7	Cell division cycle 7-related protein kinase	4	0	386.667	277.167	423.41	499.918	467.45	430.059	395.826	476.289	807.491	790.585	0	0	0	0	0	0	0	0	0
HUMAN	Q6P1J9	CDC73	Parafibromin	17	18	2219.48	1679.77	2200.09	2151.95	2242.64	2337.34	2120.39	2349.1	3031.45	2784.27	4760.79	4666.45	4405.64	4806.92	4703.33	5442.64	4842.27	4689.77	4452.86
HUMAN	Q69YH5	CDCA2	Cell division cycle-associated protein 2	12	0	996.673	326.728	1054.14	1347.27	1478.62	727.749	460.173	808.334	1667.71	1871.52	0	0	0	0	0	0	0	0	0
HUMAN	Q99618	CDCA3	Cell division cycle-associated protein 3	5	0	263.61	136.085	253.593	479.531	588.311	247.103	148.25	263.05	653.402	948.852	0	0	0	0	0	0	0	0	0
HUMAN	B5MBX0	CDCA5	Sororin	6	0	659.437	296.935	802.291	1238.5	1481.61	537.327	408.287	693.048	1737.12	2003.97	0	0	0	0	0	0	0	0	0
HUMAN	Q96GN5	CDCA7L	Cell division cycle-associated 7-like protein	2	1	195.939	82.6666	233.802	174.564	171.585	407.305	231.484	469.587	578.174	397.968	107.546	106.735	91.3485	112.732	126.764	150.397	92.1544	108.807	99.1928
HUMAN	Q53HL2	CDCA8	Borealin	7	2	965.362	394.822	1043.32	1519.63	2054.04	818.469	489.578	937.476	1993.39	2993.69	411.69	521.777	420.587	488.805	551.513	576.187	377.976	428.285	463.736
HUMAN	Q9H5V8	CDCP1	CUB domain-containing protein 1	27	10	3619.09	2986.45	3679.8	3852.92	3685.84	3891.23	3166.52	4243.64	3581.46	3652.33	2406.15	2585.31	2385.86	2708.16	2488.82	2301.35	2279.26	2540.31	2502.11
HUMAN	P12830	CDH1	Cadherin-1	27	0	7630.54	9009.33	7414.61	8158.58	6955.45	996.086	837.576	730.525	820.96	739.722	0	0	0	0	0	0	0	0	0
HUMAN	P55290-4	CDH13	Isoform 4 of Cadherin-13	6	3	356.98	442.595	314.957	377.334	380.134	924.014	1062.15	927.638	1066.04	874.108	619.12	624.09	628.093	623.758	621.157	592.618	604.266	628.005	639.147
HUMAN	O75309	CDH16	Cadherin-16	3	0	254.237	365.721	278.391	295.889	306.073	298.768	419.537	305.26	296.89	376.299	0	0	0	0	0	0	0	0	0
HUMAN	P19022	CDH2	Cadherin-2	8	16	175.77	256.45	179.556	213.896	206.105	1947.38	1488.53	2058.03	2483.67	2496.7	1521.75	1502.22	1379.91	1484.32	1405.06	1548.91	1452.45	1436.6	1338.89
HUMAN	P22223	CDH3	Cadherin-3	10	0	3892.29	2405.15	3259.86	2652.13	2246.64	1129.16	1124.71	1109.28	1046.98	880.439	0	0	0	0	0	0	0	0	0
HUMAN	P55283	CDH4	Cadherin-4	1	1	23.702	32.8826	24.5698	26.4626	27.3222	320.159	199.706	324.303	255.796	362.07	103.324	105.242	110.182	98.8355	126.354	99.1427	113.035	104.641	119.36
HUMAN	P55285	CDH6	Cadherin-6	19	69	416.329	317.512	437.482	367.868	501.599	3800.9	6347.04	3784.21	3626.69	2585.77	11196.5	11767.9	13334.2	10264.7	11760.6	10537.8	11024	12075.6	12848.4
HUMAN	Q96JP9	CDHR1	Cadherin-related family member 1	1	0	21.234	25.296	18.9782	36.0336	30.2469	41.7451	127.852	46.8916	72.9572	39.2014	0	0	0	0	0	0	0	0	0
HUMAN	P06493	CDK1	Cyclin-dependent kinase 1	16	8	2778.55	1136.22	2905.8	3367.06	3595.73	3026.38	2051.05	3167.04	4857.39	4757.1	2236.08	2271.98	1653.46	2236.47	2299.45	7048.06	2368.44	2186.38	1597.9
HUMAN	Q9UQ88	CDK11A	Cyclin-dependent kinase 11A	2	1	183.816	137.893	171.61	173.771	165.427	183.628	167.945	177.336	142.962	145.4	375.905	373.574	353.377	357.731	341.31	330.176	390.476	364.967	331.824
HUMAN	P21127	CDK11B	Cyclin-dependent kinase 11B	24	15	4346.78	3970.2	4360.82	4485.67	4374.8	4651.25	4239.78	4884.2	5056.8	4940.1	4160.7	4146.93	3931.3	4163.23	4262.76	4396.67	4126.92	3955.63	3897.02
HUMAN	Q9NYV4	CDK12	Cyclin-dependent kinase 12	9	6	1051.31	865.223	1012.18	1027.67	969.107	853.777	709.045	848.703	744.409	827.218	638.163	733.599	673.653	753.529	691.258	741.935	694.325	731.826	746.813
HUMAN	Q14004	CDK13	Cyclin-dependent kinase 13	12	12	1929.76	1490.2	1890.31	1873.22	1954.08	1796.67	1616.58	1825.38	1974.21	2009.6	3388.61	3270.12	3413.82	3424.18	3379.6	3681.37	3547.55	3392	3404.04
HUMAN	Q14004-2	CDK13	Isoform 2 of Cyclin-dependent kinase 13	0	1	0	0	0	0	0	0	0	0	0	0	62.4462	50.6058	48.4033	68.2137	56.5053	62.0593	54.306	52.1811	48.609
HUMAN	O94921	CDK14	Cyclin-dependent kinase 14	0	2	0	0	0	0	0	0	0	0	0	0	165.805	168.848	176.9	153.505	166.128	185.703	143.335	165.512	159.384
HUMAN	Q00536-2	CDK16	Isoform 2 of Cyclin-dependent kinase 16	10	5	1335.06	1345.52	1371.56	1450.94	1538.48	1240.55	1497.06	1359.46	1390.46	1542.22	1299.82	1241.65	1284.15	1309.83	1287.23	1247.55	1252.44	1301.98	1317.68
HUMAN	Q00537-2	CDK17	Isoform 2 of Cyclin-dependent kinase 17	7	6	1576.68	1404.16	1655.43	1703.87	1739.31	1662.09	1563.55	1868.77	2117.48	1957.7	1296.35	1296.79	1121.73	1396.09	1323.77	1138.28	1329.57	1263.81	1220.65
HUMAN	Q07002-3	CDK18	Isoform 3 of Cyclin-dependent kinase 18	1	2	48.2649	54.517	39.7188	48.1384	62.9588	31.4304	44.9915	23.0512	28.9262	33.8304	239.865	234.855	224.32	269.413	240.736	207.514	234.164	243.881	261.882
HUMAN	Q9BWU1	CDK19	Cyclin-dependent kinase 19	5	3	717.493	607.036	705.862	824.133	826.536	849.13	796.237	886.696	990.25	993.125	426.294	406.712	435.988	420.704	402.621	436.477	376.835	442.055	444.693
HUMAN	G3V5T9	CDK2	Cyclin-dependent kinase 2	8	2	1551.12	867.078	1604.19	2352.44	2982.04	1394.13	1173.99	1668.69	2793.07	3112.94	410.601	421.903	336.537	387.225	399.769	1096.02	417.135	400.599	305.176
HUMAN	O75956	CDK2AP2	Cyclin-dependent kinase 2-associated protein 2	2	0	229.486	221.437	232.931	244.491	274.867	237.16	214.556	235.922	279.155	279.66	0	0	0	0	0	0	0	0	0
HUMAN	P11802	CDK4	Cyclin-dependent kinase 4	4	4	486.956	342.175	489.487	447.949	378.743	689.072	575.78	699.237	707.734	561.354	1341.15	1436.48	1324.3	1521.5	1445.6	1516.87	1358.83	1399.83	1339.25
HUMAN	Q00535	CDK5	Cyclin-dependent-like kinase 5	11	4	882.999	1095.01	936.29	1004.23	1076.76	1503.79	1553.35	1476.11	1281.39	1179.91	1254.44	1254.76	1150.3	1316.49	1255.1	1052.85	1269.03	1247.11	1264.6
HUMAN	Q96SZ6	CDK5RAP1	CDK5 regulatory subunit-associated protein 1	7	2	495.322	364.948	527.623	494.078	455.446	647.598	470.875	624.706	635.221	604.117	687.68	761.85	661.921	726.609	758.034	699.536	757.359	741.829	673.683
HUMAN	Q96SN8	CDK5RAP2	CDK5 regulatory subunit-associated protein 2	12	4	1580.38	1033.28	1684.03	1616.82	1384.51	1438.59	1203.77	1567.35	2001.63	1864.47	480.127	472.964	474.912	469.262	511.489	637.759	477.312	490.099	489.21
HUMAN	F5H3I5	CDK5RAP3	CDK5 regulatory subunit-associated protein 3	20	9	2755.62	2841.6	2795.01	2750.27	2989.49	2980.28	2863.06	2924.24	2847.1	2571.38	1364.04	1436.31	1332.73	1468.35	1442.78	1368.87	1310.35	1392.87	1367.93
HUMAN	Q00534	CDK6	Cyclin-dependent kinase 6	11	4	1173.67	787.906	1135.23	1000.52	986.004	1527.36	892.134	1627.03	1343.73	1176.71	537.414	616.178	551.733	565.301	615.806	642.668	609.436	591.704	558.969
HUMAN	P50613	CDK7	Cyclin-dependent kinase 7	8	6	1174.16	974.79	1162.81	1188.2	1047.89	1109.24	1101.85	1185.64	1233.29	1211.74	1894.35	1822.51	1856.01	1924.1	1899.54	2230.31	1937.44	1903.09	1868.34
HUMAN	P49336	CDK8	Cyclin-dependent kinase 8	5	5	983.86	727.604	1038.86	1012.36	901.278	787.39	719.383	794.88	775.65	703.44	472.464	480.988	433.715	466.355	463.705	539.086	461.139	466.166	439.047
HUMAN	P50750-2	CDK9	Isoform 2 of Cyclin-dependent kinase 9	11	2	858.311	787.688	867.056	894.622	879.754	780.16	765.6	800.873	817.308	786.222	176.217	186.26	199.171	170.991	168.82	181.95	181.902	150.607	169.039
HUMAN	Q5VV42	CDKAL1	Threonylcarbamoyladenosine tRNA methylthiotransferase	19	9	2624.48	1994.67	2634	2694.91	2722.07	2780.06	3068.9	2873.68	3126.05	3250.28	1988.06	2056.19	2053.62	2003.78	2055.33	2481.77	2051.08	2043.31	2025.34
HUMAN	O76039	CDKL5	Cyclin-dependent kinase-like 5	1	1	173.831	189.454	168.542	182.982	204.939	176.214	188.607	156.073	146.452	204.632	128.654	139.801	161.503	131.482	150.183	154.472	133.992	143.867	140.988
HUMAN	J3KQV0	CDKN1A	Cyclin-dependent kinase inhibitor 1	2	0	221.106	163.186	166.315	133.034	98.6632	192.167	169.454	167.403	134.721	139.918	0	0	0	0	0	0	0	0	0
HUMAN	E7ES52	CDKN1B	Cyclin-dependent kinase inhibitor 1B	2	0	213.518	251.577	224.59	205.735	210.516	226.785	229.667	204.972	173.651	172.875	0	0	0	0	0	0	0	0	0
HUMAN	P49918	CDKN1C	Cyclin-dependent kinase inhibitor 1C	0	3	0	0	0	0	0	0	0	0	0	0	154.25	156.109	178.612	130.944	134.33	140.377	119.364	153.442	170.024
HUMAN	P42771-4	CDKN2A	Isoform 5 of Cyclin-dependent kinase inhibitor 2A	2	1	440.162	337.735	450.132	374.06	332.81	971.975	755.087	1121.36	957.832	693.436	190.853	198.469	194.656	186.037	197.036	183.212	189.406	186.894	185.705
HUMAN	Q9NXV6	CDKN2AIP	CDKN2A-interacting protein	17	20	2298.75	2412.22	2278.81	2302.63	2525.82	2257.82	2352.25	2348.05	2390.82	2524.29	4723.25	4474.14	4755.12	4514.95	4567.21	4496.77	4814.81	4579.53	4544.3
HUMAN	Q96HQ2	CDKN2AIPNL	CDKN2AIP N-terminal-like protein	7	5	991.823	963.725	992.61	980.794	998.75	1148.57	1159.37	1207.11	1177.78	1198.61	697.782	742.938	797.305	747.875	767.979	852.938	654.175	712.075	774.233
HUMAN	P42773	CDKN2C	Cyclin-dependent kinase 4 inhibitor C	2	0	178.621	206.956	160.312	175.213	201.228	442.649	494.704	447.181	532.704	553.389	0	0	0	0	0	0	0	0	0
HUMAN	Q01850	CDR2	Cerebellar degeneration-related protein 2	1	3	103.072	51.7747	98.3507	65.6486	56.02	113.843	82.4436	113.449	39.5857	57.5797	440.526	391.268	410.784	427.339	406.576	382.269	434.012	409.169	377.981
HUMAN	Q86X02	CDR2L	Cerebellar degeneration-related protein 2-like	7	1	731.476	996.361	730.955	899.93	845.015	966.731	933.488	1020.64	935.191	905.487	141.816	146.114	149.676	150.03	169.159	155.107	149.763	146.665	158.339
HUMAN	Q92903	CDS1	Phosphatidate cytidylyltransferase 1	3	0	522.51	446.59	445.113	436.152	468.212	91.5508	89.1102	93.584	89.5716	82.6904	0	0	0	0	0	0	0	0	0
HUMAN	O95674	CDS2	Phosphatidate cytidylyltransferase 2	0	5	0	0	0	0	0	0	0	0	0	0	1313.91	1270.44	1290.4	1249.91	1257.34	1149.35	1273.56	1218.83	1296.14
HUMAN	Q9UKY7	CDV3	Protein CDV3 homolog	30	24	3756.14	3630.89	3668.52	3571.82	3342.01	4214.66	3379.15	4163.77	3491.55	3611.24	4477.6	4520.61	4590.01	4446.96	4730.34	4435.89	4630.74	4423.6	4399.05
HUMAN	Q9Y232	CDYL	Chromodomain Y-like protein	11	5	1989.62	1763.73	2047.53	1960.82	2044.2	1612.91	1430.7	1531.53	1699.39	1673.73	1334.39	1390.62	1301.51	1375.57	1369.93	1506.46	1366.77	1366.42	1364.24
HUMAN	Q8N8U2	CDYL2	Chromodomain Y-like protein 2	1	0	133.304	84.4369	150.671	137.07	126.591	126.142	127.586	125.007	123.721	119.381	0	0	0	0	0	0	0	0	0
HUMAN	P13688	CEACAM1	Carcinoembryonic antigen-related cell adhesion molecule 1	3	0	656.733	879.446	756.939	568.169	438.568	38.7579	25.741	21.9005	21.9534	26.1158	0	0	0	0	0	0	0	0	0
HUMAN	P06731	CEACAM5	Carcinoembryonic antigen-related cell adhesion molecule 5	1	0	143.187	201.772	134.43	81.7871	71.2728	10.9253	7.29538	3.77178	3.93108	2.84232	0	0	0	0	0	0	0	0	0
HUMAN	P17676	CEBPB	CCAAT/enhancer-binding protein beta	4	2	359.888	396.323	342.374	263.021	311.301	174.817	250.118	175.345	193.964	219.206	439.19	399.215	492.226	408.566	444.096	434.697	465.044	462.317	499.648
HUMAN	P49716	CEBPD	CCAAT/enhancer-binding protein delta	4	0	267.017	270.807	269.552	288.334	266.115	216.437	214.833	177.274	219.721	183.668	0	0	0	0	0	0	0	0	0
HUMAN	Q03701	CEBPZ	CCAAT/enhancer-binding protein zeta	27	10	3586.04	2968.21	3720.23	3457.77	3290.2	3730.73	3259.71	3737.19	3848.25	4082.79	2579.36	2484.08	2436.79	2482.13	2586.34	2850.34	2660.9	2557.29	2480.84
HUMAN	Q9NZK5	CECR1	Adenosine deaminase CECR1	0	1	0	0	0	0	0	0	0	0	0	0	124.382	145.091	164.055	144.925	141.788	141.266	144.828	142.746	151.288
HUMAN	Q9BXW7	CECR5	Cat eye syndrome critical region protein 5	10	7	1562.3	1751.45	1569.45	1614.55	1811.02	1109.03	1417.53	1119.5	1110.85	1242.21	2103.7	2218.26	2206.35	2262.9	2131.68	2018.96	1930.99	2127.76	2279.94
HUMAN	G5EA30	CELF1	CUGBP Elav-like family member 1	9	25	978.394	1017.6	894.827	937.071	885.076	1102.94	960.182	1118.03	1067.18	1066.79	4426.11	4549.78	4612.86	4416.51	4610.3	5093.79	4572.57	4527.25	4597.01
HUMAN	O95319-3	CELF2	Isoform 3 of CUGBP Elav-like family member 2	8	6	765.321	774.394	694.248	737.33	704.339	895.1	860.631	838.427	948.963	820.472	1034.6	1134.05	1158.13	1132.17	1096.66	1123.06	1028	1107.45	1185.48
HUMAN	Q9NYQ6	CELSR1	Cadherin EGF LAG seven-pass G-type receptor 1	6	0	355.263	279.986	319.7	368.229	327.602	608.171	613.463	590.343	612.588	578.112	0	0	0	0	0	0	0	0	0
HUMAN	Q9HCU4	CELSR2	Cadherin EGF LAG seven-pass G-type receptor 2	3	0	196.298	236.492	163.032	169.339	143.343	202.391	280.961	195.608	236.775	193.889	0	0	0	0	0	0	0	0	0
HUMAN	P07199	CENPB	Major centromere autoantigen B	3	2	383.196	326.137	357.929	373.152	384.599	571.22	425.424	594.505	502.164	580.422	231.823	244.763	250.502	254.245	260.96	267.908	232.097	246.724	228.58
HUMAN	Q03188	CENPC	Centromere protein C	7	1	901.537	873.678	905.561	1106.98	1287.14	779.18	701.063	789.122	971.064	992.97	81.8119	65.3597	61.3859	58.1817	54.0899	52.7304	60.6034	62.1927	52.5861
HUMAN	Q02224	CENPE	Centromere-associated protein E	10	2	1915.14	1091.35	1942.54	2451.8	2073.8	1365.74	949.476	1494.23	2588.39	2310.24	364.637	377.787	370.336	377.928	377.473	344.825	400.607	364.197	386.104
HUMAN	P49454	CENPF	Centromere protein F	46	10	4105.4	2794.21	4262.11	4711.32	4466.25	4534.15	2884.54	5413.35	10879.5	13509.1	951.438	1093.87	798.211	946.114	1045.1	2935.75	965.78	1033.42	830.518
HUMAN	Q9H3R5	CENPH	Centromere protein H	5	3	1514.41	647.195	1663.16	2161.62	2350.24	1053.99	627.565	1047.88	2094.38	1847.4	548.39	496.552	420.231	515.157	573.918	1461.75	577.004	478.329	384.845
HUMAN	Q9BS16	CENPK	Centromere protein K	1	0	98.8236	37.9799	118.319	187.121	185.161	87.6356	46.3408	114.004	207.377	242.991	0	0	0	0	0	0	0	0	0
HUMAN	Q96H22-3	CENPN	Isoform 3 of Centromere protein N	2	0	123.271	113.551	135.163	132.253	166.844	113.924	113.72	111.605	139.024	131.716	0	0	0	0	0	0	0	0	0
HUMAN	Q96BT3	CENPT	Centromere protein T	3	0	399.225	373.376	439.161	514.101	608.289	400.637	410.858	414.495	481.931	561.831	0	0	0	0	0	0	0	0	0
HUMAN	Q71F23	CENPU	Centromere protein U	1	0	105.378	58.6168	108.157	159.235	185.878	66.6717	45.489	69.5369	100.989	171.06	0	0	0	0	0	0	0	0	0
HUMAN	Q7Z7K6	CENPV	Centromere protein V	4	1	434.744	451.814	438.067	393.451	382.833	467.332	446.666	459.926	520.269	591.848	620.4	583.129	604.148	588.189	627.498	681.461	638.396	593.895	601.459
HUMAN	O60308	CEP104	Centrosomal protein of 104 kDa	3	0	618.616	972.124	694.009	769.497	791.885	779.011	668.399	738.113	679.421	699.503	0	0	0	0	0	0	0	0	0
HUMAN	Q8N8E3	CEP112	Centrosomal protein of 112 kDa	2	2	144.537	137.572	144.997	188.318	218.298	188.233	174.411	183.538	189.687	206.867	540.985	608.756	560.739	563.722	570.385	593.673	513.424	635.82	615.61
HUMAN	Q8N960	CEP120	Centrosomal protein of 120 kDa	5	0	347.321	355.288	319.005	370.482	368.344	331.55	297.48	325.912	365.734	335.699	0	0	0	0	0	0	0	0	0
HUMAN	Q6ZU80	CEP128	Centrosomal protein of 128 kDa	8	1	1431.22	1160.08	1444.96	1573.57	1693.74	1479.01	1230.83	1381.22	1710.38	1654.68	100.284	141.832	118.152	136.514	145.62	152.216	117.42	119.909	126.115
HUMAN	Q9UPN4	CEP131	Centrosomal protein of 131 kDa	15	6	1798.17	1142.06	1824.79	1854.6	1721.21	1982.6	1561.79	2023.57	2319.94	2352.36	565.165	566.808	497.615	551.823	572.242	724.888	559.694	547.623	542.265
HUMAN	Q66GS9	CEP135	Centrosomal protein of 135 kDa	7	1	876.894	720.097	963.06	928.66	963.726	951.936	797.761	937.437	1045.33	1112.31	182.154	189.314	169.345	179.975	177.104	240.256	178.566	177.042	187.308
HUMAN	O94986	CEP152	Centrosomal protein of 152 kDa	6	0	576.061	368.028	534.955	531.213	551.649	671.885	522.089	686.816	800.702	760.427	0	0	0	0	0	0	0	0	0
HUMAN	Q9UPV0	CEP164	Centrosomal protein of 164 kDa	6	1	575.059	526.501	577.986	515.642	507.473	450.687	390.501	431.804	538.85	407.791	129.455	130.572	127.106	138.373	135.822	131.386	149.417	154.208	127.165
HUMAN	Q5SW79	CEP170	Centrosomal protein of 170 kDa	32	29	4244.64	3492.21	4019.66	4283.36	4229.53	4820.98	4324.39	5053.33	4469.13	5205.65	7272.91	7328.93	7171.19	7165.24	7378.23	7309.58	6982.15	7307.43	7260.64
HUMAN	Q5SW79-3	CEP170	Isoform 3 of Centrosomal protein of 170 kDa	2	1	127.076	91.9026	122.532	114.84	103.344	141.064	128.275	152.822	137.391	145.486	82.6351	109.553	92.884	101.406	107.793	81.5282	89.7057	95.8734	84.7804
HUMAN	Q9Y4F5	CEP170B	Centrosomal protein of 170 kDa protein B	26	9	5250.25	6043.38	5053.86	6253.47	5814.05	3850.57	3506.64	3963.78	5170.67	4553.41	2335.18	2399.76	2291.1	2405.46	2366.13	2309.38	2250.05	2305.81	2366.24
HUMAN	Q9Y4F5-2	CEP170B	Isoform 2 of Centrosomal protein of 170 kDa protein B	1	0	116.211	117.325	96.0144	112.073	101.246	30.9791	23.9557	27.7484	24.7589	25.8909	0	0	0	0	0	0	0	0	0
HUMAN	E9PF99	CEP192	Centrosomal protein of 192 kDa	11	7	1353.41	1004.68	1410.15	1324.85	1169.68	1240.19	961.477	1167.14	1338.56	1160.2	771.814	777.139	710.826	810.265	810.393	849.705	687.451	791.614	747.302
HUMAN	Q9BV73	CEP250	Centrosome-associated protein CEP250	9	14	581.493	557.914	524.247	601.155	625.567	1328.58	1031.99	1357.29	1337.82	1314.93	2313.55	2371.39	2318.49	2409.33	2411.54	2412.55	2332.01	2385.97	2416.08
HUMAN	J3KNF5	CEP290	Centrosomal protein of 290 kDa	9	2	796.442	710.248	790.314	797.984	705.005	733.188	692.059	687.967	773.242	697.601	277.866	300.147	325.013	289.081	300.366	342.687	300.552	294.365	332.545
HUMAN	Q5VT06	CEP350	Centrosome-associated protein 350	15	2	1577.82	1256.07	1625.62	1800.3	1721.98	1493.43	1416.11	1544.16	1606.25	1767.92	309.423	333.742	340.973	342.569	318.519	310.978	312.358	339.75	358.843
HUMAN	Q9BYV8	CEP41	Centrosomal protein of 41 kDa	6	4	980.267	810.346	1018.18	1029.47	916.531	1127.09	920	1114.83	1075.14	994.324	1012.23	938.228	929.384	979.797	978.31	1084.73	990.664	951.475	904.864
HUMAN	Q9C0F1-2	CEP44	Isoform 2 of Centrosomal protein of 44 kDa	10	3	1045.63	926.882	1025.64	1067.57	1249.07	899.349	878.594	853.371	957.117	953.555	419.446	427.822	453.73	439.988	417.61	485.097	393.646	435.975	454.92
HUMAN	Q53EZ4	CEP55	Centrosomal protein of 55 kDa	18	4	2707.92	1025.06	2824.74	3446.67	3319.49	3487.99	1743	4106.9	7466.48	7083.5	1020.41	946.259	627.609	986.843	1024.54	3340.88	1051.32	893.59	612.001
HUMAN	Q86XR8	CEP57	Centrosomal protein of 57 kDa	2	1	79.8383	57.6918	76.421	87.1957	81.5335	70.7359	64.2561	76.9268	109.203	88.9182	206.573	219.18	222.756	218.367	198.396	172.922	218.109	207.276	204.542
HUMAN	Q96MT8	CEP63	Centrosomal protein of 63 kDa	2	0	209.822	179.383	196.055	186.164	195.219	209.355	180.207	193.621	189.99	187.066	0	0	0	0	0	0	0	0	0
HUMAN	Q9P209	CEP72	Centrosomal protein of 72 kDa	1	0	84.6945	63.8199	81.3645	154.897	113.504	68.3204	50.6334	74.7851	103.568	97.9923	0	0	0	0	0	0	0	0	0
HUMAN	Q5JTW2-5	CEP78	Isoform 4 of Centrosomal protein of 78 kDa	5	1	419.97	298.383	420.975	544.29	535.667	383.019	318.586	396.244	640.648	714.325	62.108	74.7795	52.811	63.4318	68.1219	172.724	68.7305	67.1582	54.2541
HUMAN	J3KNW7	CEP83	Centrosomal protein of 83 kDa	1	2	57.6845	44.3829	62.9158	62.6151	55.9835	52.5568	69.4682	59.403	87.3143	82.6374	324.937	336.108	333.518	336.611	340.652	385.387	320.003	334.179	359.101
HUMAN	Q6P2H3	CEP85	Centrosomal protein of 85 kDa	6	0	934.526	889.272	993.363	1016.07	1118.96	1017.83	946.678	1037.35	1118.09	1039.08	0	0	0	0	0	0	0	0	0
HUMAN	Q96ST8	CEP89	Centrosomal protein of 89 kDa	5	1	381.327	423.019	414.146	435.337	392.857	503.15	534.993	500.955	577.629	518.037	35.5306	42.2983	45.5758	37.1412	40.985	42.266	46.5962	46.5562	48.6954
HUMAN	Q8IW35-2	CEP97	Isoform 2 of Centrosomal protein of 97 kDa	11	4	1130.17	943.912	1179.53	1207.49	1439.35	886.737	877.877	907.428	1174.25	1174.17	717.174	731.783	745.805	682.029	751.565	1091.06	753.726	707.224	679.678
HUMAN	Q9Y6K0	CEPT1	Choline/ethanolaminephosphotransferase 1	3	1	493.992	496.579	516.591	602.451	793.49	317.388	327.749	330.107	367.347	425.462	299.959	316.491	290.572	317.232	319.015	332.634	283.017	323.175	328.185
HUMAN	Q5T4B2	CERCAM	Probable inactive glycosyltransferase 25 family member 3	2	1	185.456	138.264	178.585	180.085	104.98	245.216	192.28	237.192	193.921	106.841	259.931	282.273	260.871	259.935	281.649	240.271	262.171	283.971	288.209
HUMAN	Q96G23	CERS2	Ceramide synthase 2	7	2	1076.51	811.73	1166.97	969.589	960.576	1288.07	1521.18	1327.43	1254.06	1354.03	430.223	455.744	455.396	393.12	379.281	450.461	345.716	456.408	462.893
HUMAN	Q8IU89	CERS3	Ceramide synthase 3	3	0	150.301	247.959	182.921	191.112	232.395	128.358	122.871	113.352	122.491	121.683	0	0	0	0	0	0	0	0	0
HUMAN	Q8N5B7	CERS5	Ceramide synthase 5	1	1	44.2779	34.232	51.1689	58.381	55.2038	61.6158	65.9382	54.5499	32.5302	58.3783	409.841	415.496	387.446	390.583	413.85	493.438	405.34	435.278	396.161
HUMAN	O00748	CES2	Cocaine esterase	9	7	927.464	1678.07	970.465	1081.05	1302.55	696.644	753.964	667.823	599.891	567.561	1453.31	1387.21	1362.68	1441.99	1537.61	1351.21	1533.75	1445.79	1374.23
HUMAN	P41208	CETN2	Centrin-2	14	33	1744.11	1559.61	1789.53	1849.88	1627.63	1427.94	1488.04	1414.56	1484.11	1300.84	4767.18	4517.14	4769.29	4568.61	4682.93	4743.95	4817.41	4483.89	4484.42
HUMAN	E5RJF8	CETN3	Centrin-3	6	5	680.495	484.137	712.677	768.377	628.872	649.663	585.403	637.596	897.131	618.079	608.139	583.091	538.173	596.417	605.18	664.738	538.365	567.25	598.19
HUMAN	Q9Y6A4	CFAP20	Cilia- and flagella-associated protein 20	4	0	1164.34	1082.34	1184.32	1274.39	1177.74	866.82	807.289	869.593	882.717	826.185	0	0	0	0	0	0	0	0	0
HUMAN	Q96G28	CFAP36	Cilia- and flagella-associated protein 36	11	11	1577.35	1196.55	1580.51	1604.83	1451	1446.33	1435.03	1394.6	1825.5	1748.74	2684.33	2687.53	2710.65	2806.81	2677.52	3019.68	2652.46	2674.52	2602.25
HUMAN	Q9P2B7	CFAP97	Cilia- and flagella-associated protein 97	4	2	1137.2	817.743	1238.33	1351.09	1068.92	853.475	780.525	861.963	684.179	582.641	167.563	157.284	153.55	174.911	161.119	167.766	186.329	189.47	167.347
HUMAN	B4E1Z4	CFB	Complement factor B	1	1	37.0061	34.8766	36.8637	22.0877	29.9404	28.6075	82.3999	27.1321	38.1064	24.5913	210.105	201.764	195.637	199.544	211.524	220.858	197.255	212.764	209.757
HUMAN	Q9UEE9	CFDP1	Craniofacial development protein 1	12	6	1404.99	1418.16	1332.01	1674.92	1742.23	1769.23	2149.02	1805.92	2304.51	2171.28	1422.31	1375.7	1473.81	1411.94	1408.09	1621.39	1454.83	1392.85	1451.83
HUMAN	P08603	CFH	Complement factor H	8	3	521.44	494.213	551.046	641.304	591.093	538.156	846.945	473.098	661.929	628.907	166.595	176.674	191.158	183.248	179.031	187.548	184.372	167.981	181.686
HUMAN	E7ETH0	CFI	Complement factor I	0	13	0	0	0	0	0	0	0	0	0	0	2682.52	2846.47	3014.82	2848.47	2811.25	2872.76	2737.43	2872.46	3207.92
HUMAN	E9PK25	CFL1	Cofilin-1	78	191	17268.2	20296.4	17116.4	17139.9	15861.4	16229.9	14840.4	15869.4	15507.5	14583.6	40451.2	42648.7	42991.5	41305.2	40954.4	40631.1	40074.3	41836.9	42030.9
HUMAN	Q9Y281	CFL2	Cofilin-2	10	16	671.373	776.831	650.611	727.61	786.762	2139.11	2326.57	2308.81	2506.65	2460.83	3833.51	3910.5	4160.55	3735.28	4040.79	4082.29	3902.22	3999.06	4013.18
HUMAN	O15519	CFLAR	CASP8 and FADD-like apoptosis regulator	1	0	114.759	118.723	115.084	102.085	84.4595	131.166	135.213	148.243	131.05	82.3023	0	0	0	0	0	0	0	0	0
HUMAN	Q9UFW8	CGGBP1	CGG triplet repeat-binding protein 1	6	7	331.174	285.716	330.257	445.785	472.697	1108.77	1230.63	1016.2	1096.57	1022.28	1882.79	1929.21	1883.17	1959.67	2021.59	2935.49	2012.37	1965.61	1796.65
HUMAN	Q9P2M7	CGN	Cingulin	21	6	2482.88	3005.97	2687.25	2934.77	2797.77	2425.9	2313.71	2420.48	2402.39	2688.47	779.144	845.398	834.955	832.361	781.34	836.716	744.293	842.136	875.293
HUMAN	Q0VF96	CGNL1	Cingulin-like protein 1	33	46	1615.34	1609.21	1648.07	1550.82	1701.94	7247.72	11263.9	6804.93	6543.57	5784.87	12003.5	12873.1	16297	12377.2	13090.8	12492.1	11985	13085	16442
HUMAN	Q99674-5	CGREF1	Isoform 5 of Cell growth regulator with EF hand domain protein 1	2	1	107.171	96.4605	101.842	78.1465	82.3468	49.1331	50.9013	39.0706	57.9099	54.5153	126.034	117.212	125.224	117.34	109.58	119.765	123.821	127.377	130.86
HUMAN	Q8WUX2	CHAC2	Putative glutathione-specific gamma-glutamylcyclotransferase 2	0	2	0	0	0	0	0	0	0	0	0	0	377.317	376.746	402.317	392.077	376.575	504.266	410.186	400.249	409.736
HUMAN	Q13111	CHAF1A	Chromatin assembly factor 1 subunit A	14	1	1537.35	925.091	1699.67	2274.87	2203.31	1728.41	946.791	1996.2	2613.7	2959.71	245.312	238.866	188.184	221.361	296.466	647.506	241.984	226.316	185.641
HUMAN	Q13112	CHAF1B	Chromatin assembly factor 1 subunit B	10	3	1296.11	749.508	1365.91	1552.72	1626.99	1381.69	1001.34	1605.55	2369.65	2528.64	280.793	260.984	210.798	277.831	324.381	979.505	288.041	275.289	224.477
HUMAN	Q96JM3	CHAMP1	Chromosome alignment-maintaining phosphoprotein 1	25	24	3605.22	3304.33	3696.03	4230.19	4292.91	4656.4	4231.25	4759.97	5581.81	5443.45	4714.85	4813.3	4481.17	4743.44	4791.01	6006.99	4723.19	4690.78	4762.41
HUMAN	Q96BP2	CHCHD1	Coiled-coil-helix-coiled-coil-helix domain-containing protein 1	4	1	549.879	537.345	556.169	568.324	478.763	485.925	538.668	482.935	474.767	386.203	431.985	428.042	428.36	449.929	438.08	417.482	451.45	435.602	446.526
HUMAN	B5MBW9	CHCHD10	Coiled-coil-helix-coiled-coil-helix domain-containing protein 10, mitochondrial	1	0	261.906	262.512	302.539	315.157	270.19	209.188	410.909	192.461	181.878	191.645	0	0	0	0	0	0	0	0	0
HUMAN	Q5T1J5	CHCHD2P9	Putative coiled-coil-helix-coiled-coil-helix domain-containing protein CHCHD2P9, mitochondrial	1	1	172.703	239.866	190.916	227.65	224.531	148.289	160.506	134.153	153.9	117.043	217.497	193.247	224.049	195.926	229.452	237.857	209.743	203.017	187.839
HUMAN	C9JRZ6	CHCHD3	MICOS complex subunit MIC19	20	34	2594.73	3475.54	2746.71	2821.17	3217.39	3036.37	3784.63	3019.18	3411.24	3724.22	9695.85	9599.07	9600.16	10000.8	9868.27	9106.89	9127.31	9333.78	9636.52
HUMAN	Q8N4Q1-2	CHCHD4	Isoform 2 of Mitochondrial intermembrane space import and assembly protein 40	3	9	556.449	474.368	501.024	517.015	488.184	650.711	642.589	629.621	604.159	593.404	2430.14	2292.81	2453.16	2440.07	2449.16	2455.75	2303.87	2231.61	2285.79
HUMAN	Q9BSY4	CHCHD5	Coiled-coil-helix-coiled-coil-helix domain-containing protein 5	7	10	295.2	282.887	311.099	276.091	356.646	501.536	468.476	505.091	457.276	456.897	1522.65	1598.49	1495.44	1532.78	1534.57	1526.07	1490.34	1573.75	1590.87
HUMAN	J3QTA6	CHCHD6	MICOS complex subunit MIC25	3	7	448.2	467.135	448.897	411.647	483.949	329.956	370.594	323.632	304.088	340.045	1348.23	1429.57	1352.96	1384.47	1298.18	1224.3	1223.18	1314.8	1397.02
HUMAN	Q9BUK0-4	CHCHD7	Isoform 4 of Coiled-coil-helix-coiled-coil-helix domain-containing protein 7	2	0	71.5812	70.1829	75.6829	69.5217	72.6055	107.061	78.1134	91.6607	92.4501	83.3748	0	0	0	0	0	0	0	0	0
HUMAN	O14646	CHD1	Chromodomain-helicase-DNA-binding protein 1	21	12	4182.93	3226.22	4394.7	4151.71	3947.5	3739.33	3303.79	3799.18	4443.35	5018.37	2358.23	2387.75	2363.68	2378.99	2529.13	3120.55	2404.86	2433.32	2369.09
HUMAN	Q86WJ1	CHD1L	Chromodomain-helicase-DNA-binding protein 1-like	8	3	1236.14	985.847	1197.3	1228.2	1289.01	1077.66	1206.11	1077.18	1235.54	1265.94	695.892	744.33	686.763	707.468	723.713	745.356	729.545	703.969	683.813
HUMAN	O14647	CHD2	Chromodomain-helicase-DNA-binding protein 2	24	19	3571.21	3238.32	3632.86	3743.84	3854.99	3378.99	3832.67	3313.58	3661.16	3835.6	4342.12	4515.03	4727.39	4320.13	4480.73	4656.13	4521.75	4581.82	4655.08
HUMAN	Q12873-3	CHD3	Isoform 3 of Chromodomain-helicase-DNA-binding protein 3	14	18	2088.84	2062.83	2209.24	2500.25	2387.76	2133.78	1968.73	2258.89	2292.78	2520.96	4222.72	4229.22	4242.88	4309.54	4338.52	4857.72	4274.91	4302.29	4203.47
HUMAN	H7C0J3	CHD3	Chromodomain-helicase-DNA-binding protein 3	1	0	83.4304	63.6078	83.2925	82.6917	75.0073	56.9212	49.5571	46.2207	45.6227	69.2337	0	0	0	0	0	0	0	0	0
HUMAN	Q14839-2	CHD4	Isoform 2 of Chromodomain-helicase-DNA-binding protein 4	69	42	10758	8122.62	10944.5	10893.8	10980.8	10377.1	9370.48	10589.4	11532.2	11457.3	8792.17	8611.71	8241.13	8748.24	8747.79	9701.47	8932.44	8806.49	8190.67
HUMAN	Q8TD26	CHD6	Chromodomain-helicase-DNA-binding protein 6	1	1	41.0267	30.6176	43.8538	44.0076	43.2488	45.5857	33.2776	39.3001	43.0809	52.2781	117.575	134.451	124.164	127.575	142.353	148.017	133.895	155.404	136.658
HUMAN	Q9P2D1	CHD7	Chromodomain-helicase-DNA-binding protein 7	6	1	451.377	331.193	444.059	445.915	353.297	391.467	289.556	419.16	388.974	409.466	271.927	273.124	256.648	270.378	263.828	290.252	271.71	273.658	265.216
HUMAN	Q9HCK8	CHD8	Chromodomain-helicase-DNA-binding protein 8	12	4	1901.48	1500.61	1932.84	1881.74	1800.44	1829.97	1818.45	1929.43	2281.89	2153.1	361.279	451.072	401.305	397.984	461.509	458.705	355.467	389.543	404.992
HUMAN	Q3L8U1	CHD9	Chromodomain-helicase-DNA-binding protein 9	9	3	743.634	590.94	758.232	722.34	691.081	795.449	671.955	788.291	865.222	806.488	170.577	176.073	181.009	152.602	190.925	208.545	181.224	179.325	182.348
HUMAN	Q8NE62	CHDH	Choline dehydrogenase, mitochondrial	6	9	687.092	308.976	763.447	399.306	316.632	1071.57	1772.83	1068.78	912.949	1330.85	2635.97	2641.14	2630.43	2756.13	2635.75	2603.23	2540.29	2637.33	2740.93
HUMAN	O14757	CHEK1	Serine/threonine-protein kinase Chk1	8	1	808.119	412.871	897.785	1029.98	909.324	832.36	521.772	949.042	1247.89	942.933	119.883	112.442	99.034	119.563	144.823	237.636	117.51	125.245	108.013
HUMAN	O96017-9	CHEK2	Isoform 9 of Serine/threonine-protein kinase Chk2	4	3	729.553	615.342	695.644	837.076	920.163	419.68	407.369	402.215	501.838	560.805	218.964	205.856	207.141	202.96	231.762	249.245	223.075	209.668	218.605
HUMAN	J3QK89	CHERP	Calcium homeostasis endoplasmic reticulum protein	20	11	3085.69	2677.44	2972.66	2938.82	2767.36	3195.23	2745.79	3046.54	3387.95	3396.06	4529.09	4375.61	4374.99	4358.34	4616.83	4965.21	4622.1	4455.13	4182.13
HUMAN	Q96EP1	CHFR	E3 ubiquitin-protein ligase CHFR	3	3	178.418	139.659	163.98	158.748	167.363	253.343	205.832	245.358	245.006	231.404	279.241	289.941	283.942	276.767	305.541	290.885	280.693	297.679	296.18
HUMAN	Q5VXU3	CHIC1	Cysteine-rich hydrophobic domain-containing protein 1	0	1	0	0	0	0	0	0	0	0	0	0	41.8241	54.0568	40.3158	38.1796	42.0225	41.9517	31.381	47.5039	43.6449
HUMAN	J3KNL3	CHID1	Chitinase domain-containing protein 1	14	9	3293.09	3277.16	3458.51	3422.67	4007.44	2492.54	2979.46	2432.62	2798.81	3030.1	4424.9	4471.67	4478.75	4577.21	4406.32	4227.57	4405.37	4470.78	4544.95
HUMAN	Q9Y259	CHKB	Choline/ethanolamine kinase	3	2	367.468	405.948	374.794	416.425	445.784	442.756	496.314	445.669	405.081	501.17	438.422	451.842	437.557	473.906	457.464	444.163	484.152	461.747	461.715
HUMAN	P24386	CHM	Rab proteins geranylgeranyltransferase component A 1	11	6	973.355	848.864	978.468	933.175	854.976	1018.37	890.157	999.497	1027.11	990.692	722.058	743.657	775.731	790.929	819.414	903.827	773.77	793.471	770.417
HUMAN	P26374	CHML	Rab proteins geranylgeranyltransferase component A 2	6	2	1678.45	1623.21	2036.92	2169.28	1843.47	2701.06	2219.86	2707.99	2502.01	2529.65	623.07	653.024	595.639	633.598	601.516	618.095	629.229	649.762	610.586
HUMAN	Q9HD42	CHMP1A	Charged multivesicular body protein 1a	13	33	3513.6	4682.27	3483.74	3962.39	3620.37	3621.55	3359.87	3463.62	3450.84	3004.39	13410.7	13352.9	13439.1	13401	13955.5	14257.1	13961.4	13589.5	13214.3
HUMAN	A6NG32	CHMP1A	Charged multivesicular body protein 1a	3	0	240.91	238.586	290.817	212.765	246.767	188.593	141.989	185.23	168.093	157.631	0	0	0	0	0	0	0	0	0
HUMAN	Q7LBR1	CHMP1B	Charged multivesicular body protein 1b	7	15	1862.38	1791.61	1802.49	1627.04	1620.07	1467.26	1536.19	1401.96	1287.41	1055.72	7271.07	6929.57	7189.99	7119.25	6991.11	5953.44	7249.56	6996.85	6873.78
HUMAN	M0R1T5	CHMP2A	Charged multivesicular body protein 2a	15	55	4125.58	5603.87	4328.19	5101.42	5046.94	5050.56	4856.3	4827.55	5159.87	4886.47	19009	18364.4	17047.9	19665.9	18105.4	17305.5	19024.9	18354.7	17342.1
HUMAN	Q9UQN3	CHMP2B	Charged multivesicular body protein 2b	8	15	1840.24	1652.57	1722.71	1758.49	1723.46	781.954	925.03	774.387	947.308	811.305	6332.01	6672.16	6608.44	6472.65	6278.27	6493.72	6284.79	6598.44	6752.02
HUMAN	Q9Y3E7-3	CHMP3	Isoform 3 of Charged multivesicular body protein 3	5	4	804.806	1004.55	761.826	821.053	732.979	681.249	599.41	717.143	660.223	645.267	1600.99	1648.29	1525.88	1645.49	1545.49	1585.86	1596.33	1623	1480.51
HUMAN	Q14D22	CHMP4A	Charged multivesicular body protein 4a	3	3	1075.76	1113.9	1103.05	1174.33	1075.67	1184.22	1193.28	1173.3	961.443	1043.84	1077.41	1057.17	962.615	1112.57	1042.57	984.72	1113.66	1065.21	1044.98
HUMAN	Q9H444	CHMP4B	Charged multivesicular body protein 4b	23	43	4753.28	5740.47	4583.54	4959.4	4137.87	7055.95	5906.07	6788.39	5868.52	5642.91	14073.1	14279.4	14123.1	14551.7	14472.2	14334.3	14423.8	14342.3	14405.9
HUMAN	Q96CF2	CHMP4C	Charged multivesicular body protein 4c	4	1	916.388	874.145	995.428	904.03	961.988	578.449	555.34	568.089	434.057	345.931	281.9	305.772	301.162	300.84	321.972	305.52	307.257	320.646	326.626
HUMAN	Q9NZZ3	CHMP5	Charged multivesicular body protein 5	13	17	1278.45	1346.93	1272.06	1260.34	1346.49	1021.51	966.733	992.232	1054.43	973.427	6445.43	6486.3	6503.15	6424.16	6363.08	5780.86	6259.02	6231.17	6186.99
HUMAN	I3L4A1	CHMP6	Charged multivesicular body protein 6	3	2	281.68	282.202	288.162	352.104	362.077	283.678	300.084	256.705	346.222	428.745	1191.95	1239	1075.17	1070.73	1228.29	1044.94	1410.61	1069.11	1191.29
HUMAN	Q8WUX9	CHMP7	Charged multivesicular body protein 7	13	5	2389.62	2204.5	2323.32	2642.39	2451.17	3153.22	2894.59	3183.68	3029.66	3248.33	850.991	857.165	867.792	871.222	865.496	902.866	856.2	867.316	816.79
HUMAN	P15882	CHN1	N-chimaerin	1	0	30.7628	57.8778	38.3571	41.6863	45.3289	114.491	125.895	118.88	128.685	113.506	0	0	0	0	0	0	0	0	0
HUMAN	Q9UHD1	CHORDC1	Cysteine and histidine-rich domain-containing protein 1	21	8	3401.32	3259.12	3214.9	3591.35	3134.56	2379.79	2086.39	2544.15	2651.23	3059.25	2261.78	2206.2	2289.52	2233.03	2278.09	2298.13	2356.2	2299.79	2217
HUMAN	Q99653	CHP1	Calcineurin B homologous protein 1	10	3	1455.51	1378.8	1531.81	1536.54	1613	1868.34	1758.99	1938.87	2118.28	2149.5	951.463	996.246	914.759	1012.95	994.362	1003.11	943.646	975.297	973.428
HUMAN	Q9P2E5	CHPF2	Chondroitin sulfate glucuronyltransferase	4	1	473.394	351.917	458.04	431.433	386.091	648.427	533.304	571.901	559.177	444.45	149.958	157.357	143.933	162.037	150.525	155.235	139.613	156.606	141.703
HUMAN	Q8WUD6	CHPT1	Cholinephosphotransferase 1	0	1	0	0	0	0	0	0	0	0	0	0	316.472	306.942	300.473	295.366	272.11	282.324	307.112	295.579	291.142
HUMAN	Q9NRG0	CHRAC1	Chromatin accessibility complex protein 1	3	0	184.47	131.406	186.814	211.121	245.358	137.63	101.215	121.274	178.102	175.281	0	0	0	0	0	0	0	0	0
HUMAN	Q9H2X0	CHRD	Chordin	2	12	202.447	224.652	216.065	181.36	224.081	312.778	916.546	297.975	417.36	327.3	716.578	716.757	1031.84	770.073	787.37	864.98	769.393	792.752	1012.93
HUMAN	Q9BU40-4	CHRDL1	Isoform 4 of Chordin-like protein 1	0	1	0	0	0	0	0	0	0	0	0	0	573.587	605.147	537.301	583.23	569.769	520.49	606.136	575.25	596.333
HUMAN	Q8NCH0	CHST14	Carbohydrate sulfotransferase 14	0	1	0	0	0	0	0	0	0	0	0	0	241.681	224.555	204.733	222.05	221.45	205.702	216.402	217.373	216.87
HUMAN	Q7LFX5	CHST15	Carbohydrate sulfotransferase 15	1	0	128.083	69.8395	130.396	89.4551	84.4552	85.7717	79.6079	76.3006	84.6245	47.5199	0	0	0	0	0	0	0	0	0
HUMAN	Q7LGC8	CHST3	Carbohydrate sulfotransferase 3	1	2	64.3342	42.2213	63.9946	36.3285	37.3981	200.56	71.0522	199.491	107.752	88.0171	330.404	361.941	338.002	333.333	345.687	351.041	331.773	334.957	329.931
HUMAN	Q86X52	CHSY1	Chondroitin sulfate synthase 1	7	2	683.87	564.383	718.658	760.422	831.87	695.647	683.842	681.249	743.361	645.161	405.368	371.423	354.817	416.484	376.171	388.746	387.712	394.287	398.798
HUMAN	Q8WVB6-2	CHTF18	Isoform 2 of Chromosome transmission fidelity protein 18 homolog	11	0	1899.84	1588.98	1943.52	2196.84	2505.86	2196.17	1648.01	2323.41	2611.96	2953.38	0	0	0	0	0	0	0	0	0
HUMAN	P0CG12	CHTF8	Chromosome transmission fidelity protein 8 homolog isoform 2	9	4	1027.52	1028.14	1041.76	1122.12	1138.48	877.651	811.959	789.006	779.202	771.649	483.732	469.119	478.88	492.846	489.832	494.544	443.07	439.596	461.555
HUMAN	H0YAV5	CHTF8	Chromosome transmission fidelity protein 8 homolog isoform 2	1	0	114.769	94.2269	151.93	137.987	148.416	162.698	115.989	144.227	145.707	155.621	0	0	0	0	0	0	0	0	0
HUMAN	Q9Y3Y2-3	CHTOP	Isoform 2 of Chromatin target of PRMT1 protein	19	9	2299.43	2478.64	2506.32	2573.71	2642.85	2415.08	2409.57	2244.62	2303.84	2527.28	2373.35	2582.43	2541.43	2453.67	2520.09	2428.96	2319.66	2473.46	2492.91
HUMAN	O15111	CHUK	Inhibitor of nuclear factor kappa-B kinase subunit alpha	14	4	2630.92	2698.66	2579.96	2729.11	2793.19	2272.72	2241.01	2353.87	2495.13	2639.71	893.879	928.507	956.13	966.639	945.196	922.02	890.741	920.54	907.512
HUMAN	Q8WUH1-2	CHURC1	Isoform 2 of Protein Churchill	1	1	44.6215	18.3631	38.5317	25.2799	21.2734	31.0239	29.3695	34.0992	36.532	15.8531	90.8573	85.2856	79.8088	97.4886	83.2217	67.0273	83.7326	87.3136	77.9421
HUMAN	H0YHI0	CHURC1-FNTB	Protein CHURC1-FNTB (Fragment)	7	7	1338.17	977.81	1250.85	1042.54	1020.73	1062.44	1015.22	1086.47	1050.94	816.688	1680.01	1673.97	1665.68	1623.31	1707.07	1677.56	1672.04	1684.29	1670.1
HUMAN	O76071	CIAO1	Probable cytosolic iron-sulfur protein assembly protein CIAO1	6	2	1048.84	974.14	1052.04	924.353	1000.94	1332.21	1212.11	1291.71	855.897	1050.88	347.071	358.729	322.587	357.232	328.811	318.498	356.392	339.074	349.446
HUMAN	Q6FI81	CIAPIN1	Anamorsin	23	19	3045.66	2788.44	3193.59	3156.83	2955.52	2220.5	2100.99	2122.33	1929.76	1795.65	6113.63	5868.04	6274.86	5757.81	5779.45	5765.78	6326.97	6040.48	6062.44
HUMAN	Q99828	CIB1	Calcium and integrin-binding protein 1	3	0	378.366	459.638	445.739	404.407	383.747	223.688	211.642	204.802	244.597	144.475	0	0	0	0	0	0	0	0	0
HUMAN	I3L2J0	CIC	Protein capicua homolog	12	10	1365.68	1188.28	1342.07	1424	1420.9	1191.88	1264.29	1149.76	1236.14	1281.86	1415.57	1522.91	1514.43	1446.58	1535.25	1478.41	1495.53	1481.29	1641.65
HUMAN	Q9BW66-3	CINP	Isoform 3 of Cyclin-dependent kinase 2-interacting protein	4	1	1109.83	915.63	1136.76	1100.05	1190.25	884.22	839.414	871.98	856.978	878.297	50.898	56.8595	60.8273	52.3708	47.8794	61.3244	56.9057	55.9428	60.4609
HUMAN	Q86X95	CIR1	Corepressor interacting with RBPJ 1	4	0	850.511	1097.34	834.92	1032.18	904.139	748.325	642.296	721.317	707.69	727.566	0	0	0	0	0	0	0	0	0
HUMAN	D6W5Y5	CIRBP	Cold-inducible RNA-binding protein	10	15	1498.16	1297.34	1524.58	1399.43	1367.83	1783.91	1494.18	1770.04	1607.64	1324.92	2728.16	2858.92	2534.32	2663.93	2782.37	2679.95	2625.28	2790.1	2518.39
HUMAN	Q14011	CIRBP	Cold-inducible RNA-binding protein	2	3	442.976	382.804	473.451	442.994	469.74	493.832	463.458	518.41	323.178	422.179	394.923	445.271	377.177	453.985	430.246	432.224	378.238	416.041	405.081
HUMAN	Q9NZ45	CISD1	CDGSH iron-sulfur domain-containing protein 1	7	24	1163.58	1119.65	1165.92	1071.26	1172.69	1135.49	1558.29	1047.51	1388.77	1281.89	5512.77	6318.4	5936.23	6280.56	5690.13	5695.01	5609.51	6452.73	6789.12
HUMAN	Q8N5K1	CISD2	CDGSH iron-sulfur domain-containing protein 2	4	10	863.064	683.751	819.172	783.957	891.101	664.39	762.939	671.65	767.094	827.701	3240.32	3369.65	3279.68	3316.73	3296.68	3786.07	3272.19	3317.42	3343.65
HUMAN	P0C7P0	CISD3	CDGSH iron-sulfur domain-containing protein 3, mitochondrial	3	0	581.812	603.713	651.617	554.997	607.246	382.278	353.325	342.039	355.879	364.251	0	0	0	0	0	0	0	0	0
HUMAN	O14578-4	CIT	Isoform 4 of Citron Rho-interacting kinase	26	10	3716.85	1789.01	3743.17	4413.53	4439.41	4729.66	3243.73	4846.65	5999.56	6432.17	1656.39	1632.08	1393.97	1553.88	1663.64	3262.99	1696.81	1578.54	1399.21
HUMAN	Q96RK1	CITED4	Cbp/p300-interacting transactivator 4	1	0	36.6277	30.6877	35.4983	29.524	31.0145	49.8098	43.9316	52.0604	41.4068	39.4657	0	0	0	0	0	0	0	0	0
HUMAN	F5H2X7	CIZ1	Cip1-interacting zinc finger protein	9	9	1227.7	656.378	1249.91	1216.47	1066.31	1087.43	736.218	1156.04	1294.86	1138.48	2423.37	2418.58	2214.24	2414.12	2453.62	2848.92	2372.23	2435.3	2365.66
HUMAN	Q8WWK9-5	CKAP2	Isoform 3 of Cytoskeleton-associated protein 2	18	4	1711.04	532.639	1744.63	3700.14	5278.87	1035.54	717.509	1437.79	4595.8	5666	491.555	491.597	264.182	442.186	645.763	4046.65	573.604	463.431	258.304
HUMAN	Q8IYA6	CKAP2L	Cytoskeleton-associated protein 2-like	7	1	756.633	369.257	777.499	1195.84	1410.88	485.962	373.76	590.17	1464.99	1428.13	160.356	176.587	149.112	160.87	177.859	472.706	194.314	169.413	147.405
HUMAN	Q07065	CKAP4	Cytoskeleton-associated protein 4	47	59	8564.94	8784.08	8315.41	8864	8993.04	5481.97	5103.64	5423.19	4666.4	5145.55	17933.2	17212.1	16728.4	17435.7	17156.2	15486.2	17486.7	17103.4	16594
HUMAN	Q14008-3	CKAP5	Isoform 3 of Cytoskeleton-associated protein 5	101	74	17844.7	15992.1	17996.8	20017.5	19176.7	16355.3	15363.4	16985.5	19479	21667.1	19039.5	18932.6	18566.4	18963.7	19197.3	24359.6	19688.3	19045.4	18763
HUMAN	P12277	CKB	Creatine kinase B-type	25	51	2295.83	4669.12	2285.78	4210.77	4911.41	2755.62	5663.24	2864.53	2851.68	3790.43	13059.9	12232.1	11656.1	12233.8	12277.5	10597.7	13012.7	12308.7	11392.2
HUMAN	P12532	CKMT1A	Creatine kinase U-type, mitochondrial	36	4	8021.69	10863.5	8022.36	8379.2	8396.22	1472.47	1261.06	1214.62	1172.79	1268.13	922.759	985.235	1063.84	955.137	982.697	905.928	933.589	951.177	1014.63
HUMAN	P61024	CKS1B	Cyclin-dependent kinases regulatory subunit 1	2	3	245.859	45.9775	260.303	294.949	271.313	190.404	76.1667	183.682	266.594	277.448	724.913	676.019	592.517	726.385	712.043	1489.83	687.111	697.799	616.495
HUMAN	P33552	CKS2	Cyclin-dependent kinases regulatory subunit 2	1	1	100.37	77.5136	113.78	108.741	102.585	166.196	130.441	186.176	216.444	159.478	115.268	135.067	127.126	131.507	132.802	194.788	130.25	140.383	115.085
HUMAN	Q7Z460	CLASP1	CLIP-associating protein 1	50	40	5993.28	5257.61	6064.65	6039.42	6014.5	7045.53	6053.27	7393.98	6083.7	6224.79	9124.35	9223.94	8921.21	9225.21	9127.62	9411.64	9112.3	9231.5	9008.97
HUMAN	F5H604	CLASP2	CLIP-associating protein 2	31	24	5721.49	5322.82	5961.25	5822.33	6222.66	4622.16	4451.69	4620.66	5205.65	5654.3	4902.56	4914.17	5128.46	4895.35	5154.81	5752.71	5069.61	5008.94	5133.51
HUMAN	Q8N2M8	CLASRP	CLK4-associating serine/arginine rich protein	5	0	645.51	700.898	650.807	654.756	719.485	584.098	565.899	559.411	719.546	641.657	0	0	0	0	0	0	0	0	0
HUMAN	Q9UQC9	CLCA2	Calcium-activated chloride channel regulator 2	13	0	2830.41	2823.04	2628.67	3402.38	2297.5	481.971	429.686	425.548	431.546	433.826	0	0	0	0	0	0	0	0	0
HUMAN	Q14CN2	CLCA4	Calcium-activated chloride channel regulator 4	11	0	2374.1	4022.12	2693.74	2385.39	2169.38	573.808	536.925	475.96	518.7	488.268	0	0	0	0	0	0	0	0	0
HUMAN	Q96S66	CLCC1	Chloride channel CLIC-like protein 1	8	13	848.866	735.32	824.525	903.314	867.958	915.066	821.741	931.946	904.502	1039.12	3045.16	3063.39	2929.89	3053.43	3067.86	3220.06	3061.65	3069.22	2992.38
HUMAN	P51788	CLCN2	Chloride channel protein 2	0	1	0	0	0	0	0	0	0	0	0	0	85.7712	95.5979	82.1181	85.0717	93.2207	95.8988	85.6116	81.2035	102.882
HUMAN	P51790	CLCN3	H(+)/Cl(-) exchange transporter 3	6	11	650.925	766.694	677.939	705.502	786.234	980.375	1110.14	900.937	996.673	1010.42	2274.3	2383.12	2292.5	2433.08	2224.54	2244.85	2215.26	2424.28	2424.04
HUMAN	P51795-2	CLCN5	Isoform 2 of H(+)/Cl(-) exchange transporter 5	1	0	28.4671	37.0913	30.7273	31.6375	32.7323	48.2673	66.6532	60.4767	59.8036	65.133	0	0	0	0	0	0	0	0	0
HUMAN	P51797-5	CLCN6	Isoform 5 of Chloride transport protein 6	1	3	44.5697	38.734	32.4002	40.0144	46.7365	42.2424	40.3551	41.0095	54.6609	47.294	363.971	367.08	452.874	377.177	408.256	411.208	357.678	364.579	439.966
HUMAN	P51798	CLCN7	H(+)/Cl(-) exchange transporter 7	8	7	732.564	1026.93	718.6	757.945	810.528	1207.32	1252.15	1198.48	1170.29	1166.87	1548.45	1552.31	1524.41	1634.26	1564.72	1488.19	1581.81	1583.22	1540.93
HUMAN	P57739	CLDN2	Claudin-2	0	1	0	0	0	0	0	0	0	0	0	0	270.067	323.293	421.946	253.041	339.011	377.921	236.935	329.925	419.313
HUMAN	O15551	CLDN3	Claudin-3	0	1	0	0	0	0	0	0	0	0	0	0	200.159	226.202	218.818	213.096	208.095	214.057	210.27	232.241	241.516
HUMAN	O95471	CLDN7	Claudin-7	2	0	175.146	173.658	167.873	151.207	204.586	28.3298	30.118	23.9974	23.4167	16.1126	0	0	0	0	0	0	0	0	0
HUMAN	J3KQ67	CLDND1	Claudin domain-containing protein 1	1	0	288.637	194.983	299.563	246.752	389.536	203.296	322.291	199.43	402.9	269.743	0	0	0	0	0	0	0	0	0
HUMAN	Q2KHT3	CLEC16A	Protein CLEC16A	13	6	1710.38	1941.15	1674.25	1698.88	1599.43	1712.94	1898.23	1752.42	1738.55	1465.05	759.342	737.807	874.785	728.018	784.843	844.215	753.473	763.657	779.225
HUMAN	F8W692	CLEC18A	C-type lectin domain family 18 member A	1	3	98.7743	134.071	99.2648	116.909	111.414	241.009	165.172	210.523	139.609	98.8221	337.806	308.444	286.908	366.143	310.587	259.989	366.371	305.509	286.77
HUMAN	Q92478	CLEC2B	C-type lectin domain family 2 member B	1	0	42.339	41.3811	43.0118	51.5795	55.19	18.9251	19.3683	19.7901	33.9188	32.6631	0	0	0	0	0	0	0	0	0
HUMAN	P05452	CLEC3B	Tetranectin	0	1	0	0	0	0	0	0	0	0	0	0	197.295	229.265	220.747	213.543	217.853	197.23	229.086	222.487	227.977
HUMAN	O14967	CLGN	Calmegin	5	7	721.086	845.084	666.492	663.551	736.664	962.538	812.602	950.32	1100.75	1518.77	1532.43	1604.24	1755.23	1597.26	1595.49	2185.68	1733.24	1583.2	1735.04
HUMAN	O00299	CLIC1	Chloride intracellular channel protein 1	60	56	8712.87	10893.6	9029.53	8963.02	8359.64	9984.39	11595.2	10140.3	10277.5	11283	7132.04	7150.93	7483.7	7040.65	7489.54	7378.64	7348.16	7301.83	7404.17
HUMAN	O95833	CLIC3	Chloride intracellular channel protein 3	8	0	1818.5	5198.48	2100.91	2891.91	3144.67	370.165	284.037	269.407	250.93	221.81	0	0	0	0	0	0	0	0	0
HUMAN	Q9Y696	CLIC4	Chloride intracellular channel protein 4	51	69	6353.73	6865.09	6310.8	6356.83	7137.21	8468.78	10241.6	8607.29	8633.55	8627.2	18713.7	19558.6	19861.7	20143.9	19559.4	18614.2	20783.8	20119	20178.4
HUMAN	Q9NZA1	CLIC5	Chloride intracellular channel protein 5	0	2	0	0	0	0	0	0	0	0	0	0	68.9094	64.5067	58.3447	58.2693	59.2857	54.3184	55.5784	61.9148	71.6742
HUMAN	Q14677-3	CLINT1	Isoform 3 of Clathrin interactor 1	13	47	2160.17	2599.33	2252.01	2631.66	2492.97	1916.44	1963.41	1964.54	1608.86	1881.47	11019.7	10578.9	11469.1	10578.8	11042.9	11281	11248.2	10745.7	10816.7
HUMAN	Q14677	CLINT1	Clathrin interactor 1	0	2	0	0	0	0	0	0	0	0	0	0	1728.97	1740.79	1901.27	1708.79	1758.49	1746.91	1806.09	1745.83	1867.14
HUMAN	P30622	CLIP1	CAP-Gly domain-containing linker protein 1	54	61	7715.19	8534.21	8017.06	7989.94	8750.86	7427.14	7585.77	7445.13	8171.72	8068.32	17087.2	17044	16630.3	16744.3	16929.1	18091.4	17107.8	16480.3	16154.9
HUMAN	Q9UDT6-2	CLIP2	Isoform 2 of CAP-Gly domain-containing linker protein 2	20	39	2117.45	1988.96	2063.5	2161.48	2193.38	5203.52	5195.82	5140.66	4637.83	4448.67	9486.8	9092.53	8670.57	9453.52	9178.7	8159.79	9437.41	9005.32	8563.5
HUMAN	Q8N3C7	CLIP4	CAP-Gly domain-containing linker protein 4	6	7	671.369	578.066	624.041	682.547	733.605	498.971	515.392	514.786	469.275	395.625	2252.51	2341.14	2502.33	2334.92	2267.94	2215.29	2321.38	2296.11	2533.64
HUMAN	P49759-3	CLK1	Isoform 3 of Dual specificity protein kinase CLK1	4	4	1174.91	1091.77	1282.98	1240.98	1562.77	746.26	600.296	846.475	1174.09	1208.74	559.024	368.002	361.313	382.727	388.41	403.315	385.357	412.333	357.947
HUMAN	P49760	CLK2	Dual specificity protein kinase CLK2	1	0	140.941	144.742	206.37	209.962	199.338	149.91	151.448	166.74	199.56	157.443	0	0	0	0	0	0	0	0	0
HUMAN	P49761	CLK3	Dual specificity protein kinase CLK3	3	1	409.156	420.59	402.37	387.835	355.216	369.168	338.627	356.385	709.941	409.234	127.295	127.666	120.685	138.63	131.006	96.6922	169.759	111.296	124.172
HUMAN	Q96JQ2	CLMN	Calmin	18	13	2008.07	1769.77	2056.95	1964.26	1981	3206.82	3538.45	3344.5	3330.55	3406.14	2578.62	2496.38	2632.64	2497.98	2644.47	2788.48	2617.3	2431.43	2566.39
HUMAN	Q9H6B4	CLMP	CXADR-like membrane protein	1	1	70.8674	40.305	80.6649	65.8873	57.8952	280.806	103.922	174.068	164.445	144.391	75.972	77.0533	55.8149	62.9948	71.8878	73.1121	63.4583	66.1273	59.3859
HUMAN	O75503	CLN5	Ceroid-lipofuscinosis neuronal protein 5	5	22	788.18	853.641	858.133	884.338	1020.14	1105.43	1364.1	1073.47	991.313	1113.25	5695.7	5540.18	5698.73	5764.55	5779.27	5268.9	5801.02	5906.2	5927.17
HUMAN	Q9NWW5	CLN6	Ceroid-lipofuscinosis neuronal protein 6	1	0	93.815	85.0888	93.1591	106.788	96.5857	99.5703	92.7523	108.918	102.53	129.445	0	0	0	0	0	0	0	0	0
HUMAN	Q9UBY8	CLN8	Protein CLN8	2	0	395.1	335.379	391.998	320.096	320.808	280.483	272.653	272.672	245.45	227.763	0	0	0	0	0	0	0	0	0
HUMAN	P54105	CLNS1A	Methylosome subunit pICln	6	2	526.365	463.966	547.341	520.343	520.328	363.509	335.689	375.182	355.625	335.557	509.187	484.366	502.658	501.032	518.878	553.786	482.553	475.077	476.819
HUMAN	O15516	CLOCK	Circadian locomoter output cycles protein kaput	1	3	100.228	95.9792	120.244	131.953	93.2945	62.6102	61.6676	85.068	70.6553	68.2407	886.801	938.763	868.254	960.632	998.88	1071.79	959.994	1009.98	944.345
HUMAN	E9PL17	CLP1	Polyribonucleotide 5'-hydroxyl-kinase Clp1	8	4	1445.06	1230.11	1438.22	1269.67	1259.15	1364.66	1253.8	1302.3	1326.49	1265.86	675.484	673.993	668.18	705.08	708.903	728.917	692.793	693.303	671.877
HUMAN	Q9H078	CLPB	Caseinolytic peptidase B protein homolog	18	12	2133.15	2012.83	2329.36	2207.68	2327.43	2593.37	2690.06	2522.4	2798.01	2728.25	2441.37	2406.9	2419.35	2468.85	2417.11	2370.62	2472.04	2443.44	2403.34
HUMAN	Q16740	CLPP	ATP-dependent Clp protease proteolytic subunit, mitochondrial	13	5	1248.14	1308.08	1329.14	1295.28	1448.77	1524.92	1663.62	1461.97	1506.31	1579.71	1080.02	1128.37	1172.14	1190.08	1156.46	1176.71	1077.51	1085.55	1142.24
HUMAN	O96005	CLPTM1	Cleft lip and palate transmembrane protein 1	12	9	1496.94	1263.81	1503.05	1435.71	1338.22	1796.93	1523.74	1775.25	1558.59	1630.62	2639.94	2693.84	2567.18	2662.26	2636.67	2803.38	2522.14	2675.48	2590.61
HUMAN	Q96KA5	CLPTM1L	Cleft lip and palate transmembrane protein 1-like protein	5	9	345.789	319.079	360.255	334.589	364.389	451.304	454.355	448.008	436.963	442.972	1858.36	1905.8	1722.16	1839.9	1660.69	1715.34	1658.39	1906.38	1827.04
HUMAN	O76031	CLPX	ATP-dependent Clp protease ATP-binding subunit clpX-like, mitochondrial	31	30	4072.04	3486.66	4129.06	3802.05	3710.61	5264.59	5961.34	5309.89	4631.31	4845.85	6058.23	6274.2	6267.31	6223	6245.18	6028.38	5864.34	6238.05	6455.87
HUMAN	Q9HAW4	CLSPN	Claspin	10	2	735.007	265.453	1057.21	1646.7	1192.53	895.239	457.566	1458.8	3838.46	2437.82	206.975	210.696	208.318	205.037	227.125	295.907	188.729	214.183	192.475
HUMAN	O94985	CLSTN1	Calsyntenin-1	7	1	1150.34	763.485	1219.93	1252.31	968.715	928.701	938.578	865.246	1006.48	779.166	212.2	226.547	237.736	196.949	238.788	297.716	181.432	219.637	248.269
HUMAN	P09496-2	CLTA	Isoform Non-brain of Clathrin light chain A	15	33	1023.62	1033.79	1041.68	1057.43	1252.32	2360.9	3010.4	2432.81	2808.29	2532.31	6849.23	7486.28	7146.12	7277.56	7064.32	6787.39	6854.59	7321.22	7534.16
HUMAN	P09497	CLTB	Clathrin light chain B	12	13	2719.99	2254.21	2737.32	2300.16	2444.47	1211.27	1349.8	1133.11	1196.25	1060.33	4707.85	4876.01	4825.38	4889.76	4890.05	4447.07	4491.26	4676.62	4753.51
HUMAN	P09497-2	CLTB	Isoform Non-brain of Clathrin light chain B	1	3	191.231	197.813	179.476	209.657	181.403	84.0826	95.3054	87.2559	76.9912	90.2422	1105.23	1040.73	1099.32	1053.04	1042.38	1006.09	1123.14	1054.67	1033.42
HUMAN	Q00610	CLTC	Clathrin heavy chain 1	182	285	23263.8	24150.3	23482.8	21545.5	23052.1	28963.3	32744.8	30075.4	29091.7	26891.5	57476.2	57336.1	57038.7	56870.2	55595.8	52305.3	55004.8	57368.3	57826.1
HUMAN	Q00610-2	CLTC	Isoform 2 of Clathrin heavy chain 1	1	0	42.0044	44.5119	41.0559	41.1791	40.0346	39.4866	39.7467	41.7382	42.6139	38.1072	0	0	0	0	0	0	0	0	0
HUMAN	P53675	CLTCL1	Clathrin heavy chain 2	6	3	986.596	969.166	1058.57	981.93	1049.55	905.278	1027.16	914.923	938.705	956.309	398.718	330.863	357.202	342.644	333.132	370.007	344.549	358.009	374.646
HUMAN	P10909-2	CLU	Isoform 2 of Clusterin	7	8	361.746	516.566	407.679	440.912	477.559	1368.89	3189.79	1258.05	1589.59	1566.82	2163.09	1712.01	2075.32	1900.75	1974.57	1776.17	2113.51	1840.24	1670.9
HUMAN	J3KNW5	CLUAP1	Clusterin-associated protein 1	4	4	400.987	356.718	434.702	429.57	520.998	392.636	461.316	370.468	454.373	365.725	1411.08	1406.1	1527.79	1409.95	1407.79	1400.1	1386.16	1386.54	1464.47
HUMAN	O75153	CLUH	Clustered mitochondria protein homolog	33	55	3920.31	3613.19	4027.52	3766.21	3322.85	4551.03	4875.37	4764.1	4914.57	4744.3	10836.6	11024.3	10950	11164.9	11425.6	11859.4	11178.5	11344.7	11213.2
HUMAN	I3L2B0	CLUH	Clustered mitochondria protein homolog	3	6	234.751	220.962	221.945	250.768	183.661	309.503	264.575	291.169	150.669	288.018	963.159	1145.6	1004.63	1089.63	1083.34	1041.9	1041.65	1136.43	1118.06
HUMAN	Q8N0X4	CLYBL	Citrate lyase subunit beta-like protein, mitochondrial	5	8	992.876	1132.96	1013.46	973.673	1442.41	1026.93	2264.94	953.903	1406.01	1461.29	2386.6	2474	2377.02	2428.39	2343.03	2143	2155.73	2347.06	2390.55
HUMAN	Q8NFW8	CMAS	N-acylneuraminate cytidylyltransferase	15	11	3515.52	4271.35	3662.98	3790.01	4133.79	2671.84	2835.56	2547.46	2512.91	2697.63	2823.48	2864.85	2829.63	2924.35	2817.18	2560.72	2958	2960.15	2817.4
HUMAN	Q96DG6	CMBL	Carboxymethylenebutenolidase homolog	7	17	1045.51	1032.69	1149.19	1141.72	1102.66	2478.57	3060.67	2443.57	2028.42	2063.74	4068.72	4027.7	4025.02	4159.38	3922.92	3374.49	4007.68	4299.61	4271.75
HUMAN	H7C3D8	CMC1	COX assembly mitochondrial protein homolog	3	3	480.463	477.109	430.48	469.692	404.915	459.657	503.793	472.606	436.27	441.275	1462.01	1413	1473.47	1446.74	1421.07	1409	1503.82	1366.5	1379.51
HUMAN	Q9NRP2	CMC2	COX assembly mitochondrial protein 2 homolog	2	0	154.85	155.73	162.793	182.094	177.076	372.569	373.856	346.955	350.474	379.379	0	0	0	0	0	0	0	0	0
HUMAN	H3BTB6	CMC2	COX assembly mitochondrial protein 2 homolog	1	0	80.2544	67.6098	80.9592	86.7941	89.5641	85.8718	107.795	87.9328	98.6864	106.003	0	0	0	0	0	0	0	0	0
HUMAN	P56277	CMC4	Cx9C motif-containing protein 4	2	3	177.385	200.244	192.533	161.7	185.741	243.061	388.357	235.96	297.373	245.114	729.666	726.087	736.338	748.276	742.724	687.274	643.306	702.8	711.217
HUMAN	Q8IY22	CMIP	C-Maf-inducing protein	5	1	620.121	595.378	656.425	599.923	551.747	343.24	335.347	329.965	326.566	294.237	24.1844	22.3438	31.543	31.5661	25.8247	25.2483	26.9208	28.436	34.1343
HUMAN	P30085	CMPK1	UMP-CMP kinase	24	28	3298.42	3657.69	3351.92	3229.74	3684.11	2836.17	3254.52	2835.75	2945.56	2906.17	9272.08	9830.33	9524.97	9706.66	9246.05	9166.93	9259.68	9945.36	10176.5
HUMAN	Q9BQ75	CMSS1	Protein CMSS1	4	2	409.698	354.347	437.746	409.054	370.122	413.015	341.287	439.16	455.974	521.792	695.984	764.513	668.468	716.413	756.912	704.337	662.36	748.705	692.359
HUMAN	Q96MX0	CMTM3	CKLF-like MARVEL transmembrane domain-containing protein 3	0	2	0	0	0	0	0	0	0	0	0	0	526.896	542.734	420.476	476.822	463.527	332.762	446.272	561.259	593.119
HUMAN	Q9NX76	CMTM6	CKLF-like MARVEL transmembrane domain-containing protein 6	1	0	219.402	190.593	190.391	254.881	225.236	198.627	148.695	205.458	129.123	152.169	0	0	0	0	0	0	0	0	0
HUMAN	Q96FZ5	CMTM7	CKLF-like MARVEL transmembrane domain-containing protein 7	1	0	167.571	108.708	148.21	116.848	85.899	58.897	57.7403	63.396	45.9107	45.4949	0	0	0	0	0	0	0	0	0
HUMAN	Q8N1G2	CMTR1	Cap-specific mRNA (nucleoside-2'-O-)-methyltransferase 1	18	6	2005.03	1778.23	2006.5	2032.11	2040.94	2218.53	2065.77	2198.59	2127.78	2163.39	1416.71	1466.53	1462.03	1461.36	1512.75	1632.29	1468.63	1504.25	1506.88
HUMAN	Q8IYT2	CMTR2	Cap-specific mRNA (nucleoside-2'-O-)-methyltransferase 2	3	5	485.575	487.832	474.591	462.856	405.257	432.774	412.778	418.733	425.608	392.56	613.592	686.131	608.055	642.517	665.264	619.188	641.282	671.234	646.587
HUMAN	P62633-4	CNBP	Isoform 4 of Cellular nucleic acid-binding protein	16	14	2763.85	3956.48	2513.64	2632.28	1884.02	3537.4	2163.05	3651.77	1925.63	1801.71	2991.17	2639.96	3357.25	3910.59	3257.9	3412.93	2960.46	2963.38	3099.55
HUMAN	P62633	CNBP	Cellular nucleic acid-binding protein	1	2	90.2618	103.322	113.854	89.3922	71.4935	98.4047	72.2023	98.3281	72.0961	38.444	270.489	220.912	307.498	328.849	280.116	319.673	298.627	270.276	296.494
HUMAN	Q96KP4	CNDP2	Cytosolic non-specific dipeptidase	104	262	8281.37	8950.15	8376.76	8421.71	9421.31	19966.6	27328.8	20106.2	21362	19149.8	74992.6	75874.9	77884.5	76359.7	74889.3	69709.2	78088.5	78659.5	80440
HUMAN	Q8N9A8-2	CNEP1R1	Isoform 2 of Nuclear envelope phosphatase-regulatory subunit 1	0	1	0	0	0	0	0	0	0	0	0	0	222.486	231.305	225.157	201.818	206.776	226.724	226.269	227.68	248.754
HUMAN	Q969H4	CNKSR1	Connector enhancer of kinase suppressor of ras 1	3	0	759.223	618.035	785.882	682.118	596.416	90.7712	79.2803	80.5407	71.464	71.3649	0	0	0	0	0	0	0	0	0
HUMAN	Q6P9H4	CNKSR3	Connector enhancer of kinase suppressor of ras 3	0	1	0	0	0	0	0	0	0	0	0	0	252.792	240.438	248.843	230.015	261.365	244.197	261.008	246.558	236.256
HUMAN	P51911	CNN1	Calponin-1	3	0	424.653	755.484	359.804	485.445	480.274	166.874	152.763	150.794	139.723	140.786	0	0	0	0	0	0	0	0	0
HUMAN	B4DUT8	CNN2	Calponin-2	49	66	9260.38	7556.25	9150.33	7995.44	7518.65	5569.75	4643.53	5301.58	5086.94	4373.57	14770.1	14858.2	14863.6	15145.6	14893	14078	14814	14595.2	14852.8
HUMAN	Q15417	CNN3	Calponin-3	56	39	5783.37	5644.01	5906.48	6147.71	6596.7	15598	16436.1	15930.8	16391.9	16162.2	11823.2	11682.7	12455.1	11896.1	11686.5	12063.2	11669.4	11478.8	12055.8
HUMAN	Q9H8M5	CNNM2	Metal transporter CNNM2	2	0	312.511	458.527	274.759	353.21	360.32	224.714	212.676	213.715	207.07	246.555	0	0	0	0	0	0	0	0	0
HUMAN	Q8NE01	CNNM3	Metal transporter CNNM3	3	4	268.313	431.829	269.25	372.598	428.883	404.124	447.434	418.034	394.79	492.845	733.555	778.375	794.447	742.169	794.426	954.313	674.745	762.224	786.461
HUMAN	Q6P4Q7	CNNM4	Metal transporter CNNM4	10	5	1276.85	1602.74	1217.86	1428.33	1568.2	1501.88	1512.17	1431.88	1512.06	1552.08	829.116	812.592	785.151	807.569	843.25	879.999	834.428	803.853	761.082
HUMAN	A5YKK6	CNOT1	CCR4-NOT transcription complex subunit 1	54	29	8378.81	8112.34	8518.39	7951.3	7976.37	8121.61	7593.38	8098.39	8738.97	8082.8	7910.57	7983.61	7710.5	7913.82	7832.23	8255.52	7917.14	7986.56	7834.94
HUMAN	Q9H9A5-6	CNOT10	Isoform 6 of CCR4-NOT transcription complex subunit 10	11	5	1303.79	1193.33	1309.69	1198.15	1235.88	1151.31	1091.44	1140.76	1151.06	1147.58	691.705	712.145	715.515	684.771	708.709	726.898	723.799	700.637	683.757
HUMAN	Q9UKZ1	CNOT11	CCR4-NOT transcription complex subunit 11	5	2	797.759	783.664	799.473	818.373	683.746	677.186	636.675	678.553	657.861	644.894	250.3	270.544	265.405	247.647	265.023	311.593	267.037	289.789	260.578
HUMAN	Q9NZN8	CNOT2	CCR4-NOT transcription complex subunit 2	6	11	339.063	392.871	354.304	358.906	358.059	386.284	346.832	332.413	340.282	354.769	2768.65	3108.37	2688.5	3050.95	2728.8	2823.46	2849.01	3042.45	3003.18
HUMAN	O75175	CNOT3	CCR4-NOT transcription complex subunit 3	11	17	1582.97	1946.82	1544.93	1552.38	1602.59	1445.71	1371.95	1390.37	1386.3	1364.24	3066.39	3139.88	3117.57	3213.86	3133.89	3145.42	3208.73	3131.83	3162.22
HUMAN	O95628-10	CNOT4	Isoform 10 of CCR4-NOT transcription complex subunit 4	11	2	1586.85	1304.58	1575.57	1599.66	1615.48	1389.29	1282.91	1404.35	1339.02	1397.24	799.441	816.043	789.047	808.384	799.102	843.709	747.392	800.607	752.935
HUMAN	H0Y9Z5	CNOT6L	CCR4-NOT transcription complex subunit 6-like	5	5	1369.96	1397.93	1350.1	1470.83	1624.51	1313.83	1166.65	1349.16	1405.61	1340.81	416.461	383.8	364.059	431.569	385.102	386.656	366.209	376.042	383.494
HUMAN	Q9UIV1	CNOT7	CCR4-NOT transcription complex subunit 7	4	2	343.309	418	373.918	407.67	433.613	447.809	323.546	428.603	363.441	350.878	145.616	134.036	171.303	155.443	138.942	145.411	151.92	141.31	144.905
HUMAN	Q9UFF9	CNOT8	CCR4-NOT transcription complex subunit 8	2	0	435.433	301.305	439.369	400.155	267.802	384.482	391.153	405.532	455.017	337.711	0	0	0	0	0	0	0	0	0
HUMAN	P09543	CNP	2',3'-cyclic-nucleotide 3'-phosphodiesterase	26	25	3363.39	3675.82	3470.47	4203.61	4666.77	5144.26	6172.27	5054.64	6390.86	6737.2	9823.27	10099.3	10994.8	9879.93	10093	12923.6	9672.12	10089	10513.7
HUMAN	Q9Y2B0	CNPY2	Protein canopy homolog 2	12	17	2096.13	2117.42	2138.75	2110.22	2438.19	2087.94	1905.36	2041.25	1499.32	1814.81	5945.44	5742.3	5502.24	6201.13	5884.5	5367.24	5740.27	5881.04	5592.46
HUMAN	Q9BT09	CNPY3	Protein canopy homolog 3	8	20	973.565	887.966	986.354	1014.57	1093.12	1067	1211.75	1111.16	1043.31	1088.62	7169.5	6650.48	5977.69	7077.45	6869.64	6107.1	7363.26	6806.6	6069.09
HUMAN	Q8N129	CNPY4	Protein canopy homolog 4	4	4	770.297	606.047	788.423	822.639	842.083	1055.23	816.666	1078.64	633.049	915.687	913.082	944.911	880.99	931.358	896.652	900.499	883.957	910.121	900.99
HUMAN	Q96F85	CNRIP1	CB1 cannabinoid receptor-interacting protein 1	3	2	36.7562	59.9155	36.3881	53.6939	62.6139	1096.17	1142.34	1144.49	1177.59	1167.7	313.334	318.237	281.353	306.848	304.357	319.964	297.724	301.732	315.89
HUMAN	Q6PJW8	CNST	Consortin	2	0	142.872	114.529	146.611	128.663	151.215	184.037	160.312	173.06	201.467	160.498	0	0	0	0	0	0	0	0	0
HUMAN	Q9NXG0-2	CNTLN	Isoform 2 of Centlein	1	0	29.9404	18.4661	25.0123	32.8843	35.9671	38.4225	37.3256	34.1517	48.9962	45.1594	0	0	0	0	0	0	0	0	0
HUMAN	Q12860	CNTN1	Contactin-1	12	0	1551.22	1593.3	1584.93	2350.81	1931.42	425.814	347.111	346.523	448.835	430.538	0	0	0	0	0	0	0	0	0
HUMAN	P78357	CNTNAP1	Contactin-associated protein 1	1	0	23.5393	20.8534	17.6176	41.7973	35.8566	107.458	159.057	112.731	135.286	184.629	0	0	0	0	0	0	0	0	0
HUMAN	Q9BZ76	CNTNAP3	Contactin-associated protein-like 3	3	1	197.088	181.331	207.309	184.092	184.816	239.73	181.931	244.129	236.531	215.125	190.515	194.287	191.093	200.543	190.938	193.854	182.173	206.5	193.632
HUMAN	Q7Z7A1	CNTRL	Centriolin	3	0	153.65	124.978	157.949	178.825	198.606	93.1713	77.6339	92.5414	150.073	164.814	0	0	0	0	0	0	0	0	0
HUMAN	Q8N137-2	CNTROB	Isoform 2 of Centrobin	0	1	0	0	0	0	0	0	0	0	0	0	126.243	129.303	137.338	135.512	127.133	115.56	130.394	129.338	127.422
HUMAN	Q9Y2R0	COA3	Cytochrome c oxidase assembly factor 3 homolog, mitochondrial	2	1	212.143	213.931	198.047	236.828	246.809	199.714	277.44	186.004	240	228.612	414.396	419.562	447.383	445.095	458.522	424.646	386	416.824	449.358
HUMAN	Q9NYJ1-2	COA4	Isoform 2 of Cytochrome c oxidase assembly factor 4 homolog, mitochondrial	10	4	338.336	325.1	354.046	358.585	319.827	1531.8	1261.56	1511.38	1470.02	1250.75	390.47	339.535	330.923	386.105	399.954	383.618	356.907	323.802	334.732
HUMAN	Q86WW8	COA5	Cytochrome c oxidase assembly factor 5	2	3	183.128	176.129	196.167	222.982	263.197	465.522	556.948	465.61	540.711	411.88	475.749	428.682	480.616	504.641	462.472	483.434	514.693	465.597	442.795
HUMAN	Q5JTJ3-2	COA6	Isoform 2 of Cytochrome c oxidase assembly factor 6 homolog	6	7	701.107	657.463	707.541	640.582	645.887	634.714	732.892	621.022	650.619	592.13	1378.91	1422.94	1410.76	1491.38	1353.57	1285.07	1359.05	1465.25	1448.74
HUMAN	Q96BR5	COA7	Cytochrome c oxidase assembly factor 7	9	7	1426.83	1311.51	1429.19	1233.14	1167.32	1406.77	1455.66	1424.08	1318.03	1296.73	2660.86	2781.6	2792.03	2716.25	2826.12	2771.96	2717.03	2733.99	2998.79
HUMAN	Q13057-2	COASY	Isoform 2 of Bifunctional coenzyme A synthase	15	9	1520.97	1770.47	1533.24	1682.2	1887.9	1672.22	1710.78	1685.79	1683.26	1782.39	2326.53	2380.47	2379.06	2381.59	2257.78	2194.54	2262.25	2431.6	2366.71
HUMAN	G8JL86	COBLL1	Cordon-bleu protein-like 1	55	60	7416.6	10580.4	7541.88	8485.28	8683.6	9556.39	11234.7	9271.88	7921.68	7520.53	13654.8	13993.9	16460.8	13745.9	14369.5	13350.2	14145.3	14315.8	16140.9
HUMAN	Q53SF7	COBLL1	Cordon-bleu protein-like 1	2	0	55.4512	73.6137	54.717	74.7487	71.3604	81.7858	129.205	81.083	84.0589	80.512	0	0	0	0	0	0	0	0	0
HUMAN	Q8WTW3	COG1	Conserved oligomeric Golgi complex subunit 1	24	14	3617.68	3284.62	3663.73	3415.35	3284.9	2564.36	2400.16	2525.32	2335.42	2310.22	3161.08	3013.31	2974.86	3085.51	2992.9	2963.74	3150.33	3063.16	2917.99
HUMAN	Q14746	COG2	Conserved oligomeric Golgi complex subunit 2	28	16	6789.55	6599.18	6777.04	6317.71	6331.89	3934.77	4066.31	3869.34	4050.1	3683.88	2289.02	2192.29	2170.58	2245.38	2241.25	2155.55	2224.6	2259.15	2193.27
HUMAN	Q96JB2	COG3	Conserved oligomeric Golgi complex subunit 3	21	15	2912.33	2850.47	2856.79	2675.44	2666.13	1834.74	1852.43	1813.27	1680.09	1804.58	3432.27	3186.31	3293.4	3177.55	3256.42	3186.04	3547.33	3197.02	3208.47
HUMAN	J3KNI1	COG4	Conserved oligomeric Golgi complex subunit 4	19	6	4198.53	3853.14	4080.3	4052.79	3951.34	3228.99	3003.75	3168.84	3148.57	3068.68	2315.54	2349.31	2259.17	2261.08	2306.5	2141.03	2279.58	2223.62	2156.62
HUMAN	Q9UP83-2	COG5	Isoform 2 of Conserved oligomeric Golgi complex subunit 5	21	7	3165.98	2842.44	3094.58	3063.59	3138.48	2176.91	2212.79	2085.09	2018.81	2050.9	2171.36	2221.77	2116.2	2185.18	2226.17	2044.19	2249.48	2201.5	2231.33
HUMAN	Q9Y2V7	COG6	Conserved oligomeric Golgi complex subunit 6	16	4	2940.71	3001.78	2972.58	2965.09	3081.12	2070.58	2120.41	2082.05	1982.58	1909.33	1109.14	1165.79	1149.75	1185.69	1174.19	1136.8	1120.99	1164.71	1191.72
HUMAN	P83436	COG7	Conserved oligomeric Golgi complex subunit 7	21	11	2852.06	2635.12	2833.95	2756.04	2746.72	2298.05	2345.71	2194.54	2083.19	2039.69	4530.02	4625.28	4484.73	4901.94	4538.24	4511.72	4505.45	4704.32	4739.3
HUMAN	Q96MW5	COG8	Conserved oligomeric Golgi complex subunit 8	7	5	748.183	741.515	780.017	748.726	718.812	712.365	676.3	708.057	664.66	595.59	1798.55	1903.86	1782.33	1878.83	1703.41	1677.26	1786.62	1854.39	1909.51
HUMAN	P38432	COIL	Coilin	8	10	1243.76	1237.21	1161.04	1334.01	1173.27	903.297	751.428	840.781	822.752	885.902	2200.61	2164.03	2218.91	2064.4	2151.86	2401.76	2172.81	2167.81	2123.4
HUMAN	Q99715	COL12A1	Collagen alpha-1(XII) chain	9	8	1052.78	1043.74	1029.2	973.061	880.585	957.941	991.408	915.522	1061.03	1004.4	1363.56	1482.61	1602.9	1401.02	1494.59	1563.67	1250.99	1420.69	1550.85
HUMAN	Q9UMD9	COL17A1	Collagen alpha-1(XVII) chain	36	0	10753.8	7956.1	9843.56	9105.87	7303.52	1831.02	1653.48	1591.81	1568.87	1606.73	0	0	0	0	0	0	0	0	0
HUMAN	P39060	COL18A1	Collagen alpha-1(XVIII) chain	6	13	196.334	251.928	217.135	237.421	242.735	1391.87	1118.23	1378.86	810.871	1008.92	1890.69	2001.17	2043.21	1950.37	1938.76	1979.05	1880.15	1910.32	2077.65
HUMAN	P02452	COL1A1	Collagen alpha-1(I) chain	6	4	275.191	269.9	247.688	226.23	216.324	965.188	436.459	967.319	613.102	429.696	552.346	518.813	526.061	517.875	487.585	388.306	581.13	441.193	463.664
HUMAN	P02462	COL4A1	Collagen alpha-1(IV) chain	4	4	189.265	218.87	196.022	214.021	229.006	655.189	562.48	617.794	561.524	586.929	650.148	588.821	659.045	694.513	598.343	641.562	627.335	638.791	646.139
HUMAN	P08572	COL4A2	Collagen alpha-2(IV) chain	19	20	1145.45	1024.21	1193.49	1158.58	1095.1	6017.51	4756.37	6199.85	5136.38	5399.1	2792.83	2582.97	2876.71	2549.4	2692.83	2665.25	2740.5	2499.36	2602.15
HUMAN	Q9Y5P4-3	COL4A3BP	Isoform 3 of Collagen type IV alpha-3-binding protein	15	20	2173.48	2892.31	1942.25	2316.79	2224.07	1776.2	1910.31	1865.94	1752.33	1687.42	4528.33	4494.04	4738.11	4722.07	4781.31	4617.9	4419.54	4565.99	4612.82
HUMAN	P05997	COL5A2	Collagen alpha-2(V) chain	0	2	0	0	0	0	0	0	0	0	0	0	102.759	107.536	103.458	105.517	98.4158	106.412	96.6025	99.4118	105.587
HUMAN	P12109	COL6A1	Collagen alpha-1(VI) chain	6	2	565.608	1605.92	411.453	758.308	803.111	587.733	666.199	559.795	534.311	433.166	183.222	157.688	184.496	174.973	160.76	169.528	262.699	166.349	218.728
HUMAN	P12110	COL6A2	Collagen alpha-2(VI) chain	3	0	612.669	1290.48	505.34	703.318	683.659	215.625	157.31	198.384	169.994	133.923	0	0	0	0	0	0	0	0	0
HUMAN	P12111	COL6A3	Collagen alpha-3(VI) chain	5	6	562.874	1256.93	518.246	741.269	892.724	273.237	216.384	252.829	237.38	230.02	1174.54	1235.4	1241.3	1110.39	1163.74	1134.45	1183.61	1151.75	1193.54
HUMAN	Q02388	COL7A1	Collagen alpha-1(VII) chain	5	1	651.033	571.684	688.585	696.693	690.763	574.018	315.941	552.554	371.101	301.298	229.877	210.625	247.975	209.939	285.169	303.039	405.513	312.638	291.276
HUMAN	P27658	COL8A1	Collagen alpha-1(VIII) chain	0	3	0	0	0	0	0	0	0	0	0	0	1005.51	1024.48	993.689	962.424	1016.12	937.776	1078.24	1013.67	1008.08
HUMAN	Q8NBJ5	COLGALT1	Procollagen galactosyltransferase 1	23	23	3472.52	3545.94	3405.46	3630.47	3418.62	3647.49	2840.55	3771.82	3246.95	3669.86	5661.65	5811.62	5242.92	5975.45	5776.3	5724.25	5720.57	5661.71	5348.52
HUMAN	Q8N668	COMMD1	COMM domain-containing protein 1	13	8	1410.22	1273.66	1560.53	1322.52	1586.74	1326	1520.45	1300.95	1642.44	1512.41	1637.1	1604.67	1771.62	1678.3	1632.74	1722.04	1674.22	1673.93	1728.66
HUMAN	Q9Y6G5	COMMD10	COMM domain-containing protein 10	8	9	1310.12	1205.65	1312.9	1346.04	1520.98	1315.36	1575.5	1277.19	1431.61	1258.37	1590.44	1642.88	1619.28	1597.88	1600.41	1532.6	1632.76	1619.43	1644.53
HUMAN	Q86X83	COMMD2	COMM domain-containing protein 2	9	13	1214.51	1340.78	1253.02	1363.11	1376.63	1493.56	1473.86	1467.11	1403.14	1315.12	2377.22	2370.34	2361.36	2403.91	2381.75	2308.04	2418	2502.64	2479.17
HUMAN	Q9UBI1	COMMD3	COMM domain-containing protein 3	1	0	95.4772	103.826	99.5708	138.26	163.807	111.622	122.261	126.217	92.7056	120.146	0	0	0	0	0	0	0	0	0
HUMAN	R4GMX3	COMMD3-BMI1	#N/A	9	5	1847.04	1561.52	1669.09	1769.31	1779.91	1882.42	1928.5	1915.99	1807.15	1658.74	3055.29	3201.78	3121.06	3024.47	3046.43	2834.51	3060.88	3129.48	3210.3
HUMAN	Q9H0A8	COMMD4	COMM domain-containing protein 4	6	13	749.446	623.886	757.029	724.562	738.037	772.706	831.522	836.742	886.948	766.474	3277.19	3171.98	3162.16	3206.01	3158.62	3301.13	3329.76	3275.22	3217.67
HUMAN	Q9GZQ3	COMMD5	COMM domain-containing protein 5	4	0	487.398	506.733	455.35	442.695	465.015	600.461	610.413	594.751	517.904	475.234	0	0	0	0	0	0	0	0	0
HUMAN	Q7Z4G1	COMMD6	COMM domain-containing protein 6	6	4	1095.34	1093.08	1113.6	1248.22	1152.52	1278.75	1226.64	1240.27	1145.49	1297.41	981.768	1024.47	999.931	1075.41	998.937	1027.4	1002.97	1016.29	1028.53
HUMAN	Q86VX2	COMMD7	COMM domain-containing protein 7	3	4	550.952	578.216	535.884	518.324	539.275	638.285	667.766	629.173	606.417	514.109	929.628	877.223	874.152	840.616	844.534	816.23	911.364	882.124	884.562
HUMAN	Q9NX08	COMMD8	COMM domain-containing protein 8	2	5	215.008	150.184	195.438	199.024	192.445	258.551	228.722	251.164	254.074	237.591	566.47	521.146	563.223	534.176	557.809	560.723	580.592	538.815	559.339
HUMAN	Q9P000	COMMD9	COMM domain-containing protein 9	6	3	966.391	1259.95	917.252	889.417	852.561	1733.2	1421.5	1762.77	1393.25	1094.76	243.405	239.464	246.08	246.542	247.704	250.586	233.067	247.569	289.589
HUMAN	P21964	COMT	Catechol O-methyltransferase	21	9	2672.54	2797.75	2744.34	2858.49	3219.4	2554.76	2730.24	2584.33	2517.16	2476.72	2079.72	1938.59	1889.19	1993.96	1965.67	1770.09	1932.12	1935.24	1955.29
HUMAN	Q86VU5	COMTD1	Catechol O-methyltransferase domain-containing protein 1	1	2	91.0655	87.1617	88.2675	74.341	76.0768	154.396	137.298	136.97	115.348	105.731	444.081	437.723	423.371	459.959	456.997	412.192	459.374	459.508	432.931
HUMAN	P53621	COPA	Coatomer subunit alpha	108	121	17808.7	17659.3	17788.6	16729.3	16613.7	20265.6	18923	20582.7	18670.7	17379.3	35439.1	36323.9	33987.8	36833.2	34760.7	32156.9	34228.5	35936.9	35378.9
HUMAN	P53618	COPB1	Coatomer subunit beta	57	58	12294.6	11630.3	11889.4	11635.5	11550.1	12159.6	11355.4	12690.8	10425.2	10997.5	17119.2	16372.5	15877.2	16575.6	15784.4	15850.6	16847.2	16300.6	16074.6
HUMAN	P35606	COPB2	Coatomer subunit beta'	77	69	12577.4	13282.8	12676.2	13413.5	13393	12911.3	11981.6	12615.4	11524.8	11012.6	20503.2	20459.2	20423.5	20498.5	20474.2	20084.2	20543.6	20598	19974.2
HUMAN	M0QXB4	COPE	Coatomer subunit epsilon	22	6	2986.45	3133.38	3192.05	2971.22	2898.21	3551.75	3378.37	3741.51	2728.73	2764.61	1171.32	1220.26	1078.31	1267.22	1156.25	1012.14	1033.42	1154.82	1137.63
HUMAN	Q9Y678	COPG1	Coatomer subunit gamma-1	79	108	10447.7	9690.37	10299.8	9731.68	9333.55	12067	10990	12329.2	11026.8	10483	22495.2	21853.8	20879.4	22187	21189.1	19852.7	23209.6	21802.4	21299.9
HUMAN	Q9UBF2	COPG2	Coatomer subunit gamma-2	17	26	3527.49	3780.32	3442.77	3385.23	3457.26	2969.42	2927.38	2969.31	2899.86	2815.94	7280.91	7158.33	7383.54	7259.95	7154.2	7083.25	7410.82	7397.3	7408.9
HUMAN	Q9NQ92	COPRS	Coordinator of PRMT5 and differentiation stimulator	4	0	643.919	439.915	692.573	678.519	619.712	250.675	212.084	250.107	258.439	235.667	0	0	0	0	0	0	0	0	0
HUMAN	P61201	COPS2	COP9 signalosome complex subunit 2	23	61	5014.06	5139.7	4859.22	5096.61	4949.39	4296.3	4244.85	4410.7	3903.26	4135.36	10171.8	10106.7	10004.7	9911.57	10099.2	9777.21	10146	10070.9	9848.87
HUMAN	Q9UNS2	COPS3	COP9 signalosome complex subunit 3	36	28	6578.78	6374.66	6573.64	6673.51	6780.64	5359.48	5364.76	5471.49	5747.89	5510.37	6113.2	6275.15	6179.94	6212.72	6194.5	6520.45	6096.97	6165.43	6086.37
HUMAN	Q9BT78	COPS4	COP9 signalosome complex subunit 4	29	33	4509.3	4525.28	4526.01	4602.61	4907.44	3486.7	3606.14	3440.02	3603.41	3523.91	8626.42	8771.41	8572.67	8855.48	8715.55	8698.44	8278.01	8786.09	8789.27
HUMAN	Q92905	COPS5	COP9 signalosome complex subunit 5	21	41	3262.95	3168.28	3122.6	3125.99	3192.13	2837.59	2769.54	2819.27	2762.68	2585.61	6974.27	6613.8	6689.19	6704.29	6875.27	6655.69	6727.95	6762.54	6715.58
HUMAN	Q7L5N1	COPS6	COP9 signalosome complex subunit 6	16	8	1766.26	1812.82	1808.72	1730.87	1756.4	1530.55	1534.33	1556.11	1439.81	1452.49	1624.82	1703.5	1659.5	1632.16	1615.44	1613.01	1704.33	1683.65	1672.31
HUMAN	Q9UBW8	COPS7A	COP9 signalosome complex subunit 7a	8	3	830.112	868.313	880.993	760.845	877.273	912.743	893.909	890.631	884.468	874.428	429.006	446.924	472.818	455.152	454.732	448.225	435.449	409.593	445.674
HUMAN	Q9H9Q2	COPS7B	COP9 signalosome complex subunit 7b	7	9	1228.04	1248.66	1267.24	1295.03	1368.7	783.082	850.808	828.564	806.608	805.213	1423.39	1385.87	1443.47	1391.59	1371.34	1347.38	1481.2	1484.66	1472.91
HUMAN	Q99627	COPS8	COP9 signalosome complex subunit 8	10	9	1857.4	1776.37	1842.56	1847.95	1901.86	1668.75	1536.33	1652.68	1753.46	1592.62	1935.73	1951.91	1922.56	2014.37	2043.83	2101.5	1851.68	1925.4	1951.36
HUMAN	Q8WXC6	COPS9	COP9 signalosome complex subunit 9	8	0	720.999	661.831	613.258	760.58	650.41	480.863	587.649	528.702	399.102	404.523	0	0	0	0	0	0	0	0	0
HUMAN	F8VVA7	COPZ1	Coatomer subunit zeta-1	3	5	570.907	443.24	606.316	547.797	574.837	485.444	537.761	471.398	512.52	438.887	869.77	890.723	821.901	867.59	824.031	777.037	825.529	825.99	802.815
HUMAN	Q9P299	COPZ2	Coatomer subunit zeta-2	4	0	406.874	464.764	417.107	430.174	450.838	326.504	300.114	306.659	290.948	280.574	0	0	0	0	0	0	0	0	0
HUMAN	Q9H8M1	COQ10B	Coenzyme Q-binding protein COQ10 homolog B, mitochondrial	2	3	242.053	242.429	239.397	247.207	283.191	255.223	286.339	243.472	309.206	278.249	543.752	532.962	516.537	570.28	492.546	510.784	535.336	514.907	522.734
HUMAN	Q9NZJ6	COQ3	Ubiquinone biosynthesis O-methyltransferase, mitochondrial	2	6	556.76	673.233	543.159	581.309	552.275	373.19	392.817	368.995	360.185	369.94	663.431	696.423	682.909	729.036	669.86	667.295	687.376	723.3	711.916
HUMAN	Q5HYK3	COQ5	2-methoxy-6-polyprenyl-1,4-benzoquinol methylase, mitochondrial	2	1	203.325	223.352	222.489	191.321	234.68	156.632	166.762	150.503	162.622	135.134	234.877	201.499	222.675	236.477	209.529	212.167	258.552	236.479	239.475
HUMAN	Q9Y2Z9	COQ6	Ubiquinone biosynthesis monooxygenase COQ6, mitochondrial	5	0	705.292	895.195	774.21	800.286	876.441	712.956	754.32	690.032	717.356	654.62	0	0	0	0	0	0	0	0	0
HUMAN	Q99807	COQ7	5-demethoxyubiquinone hydroxylase, mitochondrial	1	3	94.6221	98.3516	93.3334	90.1969	100.305	74.3139	73.2115	72.603	85.2441	72.6392	964.98	954.727	959.448	1009.23	934.128	848.889	945.054	946.233	1012.94
HUMAN	Q8NI60	COQ8A	Atypical kinase COQ8A, mitochondrial	2	1	246.757	593.145	245.751	303.959	232.241	315.91	384.381	300.068	243.485	305.205	209.046	195.326	217.771	223.162	193.9	162.618	191.06	192.958	232.488
HUMAN	Q96D53	COQ8B	Atypical kinase COQ8B, mitochondrial	4	13	479.191	606.278	474.996	653.384	755.947	791.888	1069.36	852.304	770.105	952.878	1668.18	1864.18	1796.91	1720.2	1748.58	1659.39	1634.98	1802.55	1925.7
HUMAN	O75208	COQ9	Ubiquinone biosynthesis protein COQ9, mitochondrial	4	12	326.64	396.645	337.51	357.344	424.564	330.121	669.107	328.999	389.887	378.587	2616.54	2445.66	2612.97	2517.54	2526.16	2292.62	2608.55	2518.06	2512.44
HUMAN	P31146	CORO1A	Coronin-1A	7	1	1236.55	1426.99	1129.44	1242.26	1148.71	763.939	542.801	693.738	692.45	671.533	132.789	139.228	147.08	123.948	141.515	139.096	141.045	142.421	135.991
HUMAN	Q9BR76	CORO1B	Coronin-1B	29	49	2658.52	2838.22	2815.38	2787.74	3390.9	3107.49	3774.55	3131.5	3536.2	3289.5	18668	18762.9	18441.9	19437	18981.6	18011.4	18803.7	19189.8	19369.7
HUMAN	Q9ULV4-3	CORO1C	Isoform 3 of Coronin-1C	63	69	9289.54	11860.6	9048.53	10042.2	9132.62	11793.7	10246	11773.8	10212.6	10991.2	23358	22610.9	22157.7	22340.4	23372.1	22249.3	23698.8	22495.2	21384.7
HUMAN	Q92828	CORO2A	Coronin-2A	10	0	2678.3	3695.73	2671.88	2871.57	2966.53	643.319	614.957	559.931	569.357	575.317	0	0	0	0	0	0	0	0	0
HUMAN	Q9UQ03	CORO2B	Coronin-2B	11	7	399.913	372.506	403.713	403.982	422.274	1563.83	1531.6	1513.79	1440.38	1218.63	1322.97	1349.31	1282.74	1353.52	1301.75	1160.33	1211.12	1328.65	1290.81
HUMAN	P57737-3	CORO7	Isoform 3 of Coronin-7	19	17	2454.62	2475.84	2368.99	2428.21	2476.93	3690.93	4294.17	3571.46	3554.05	3573.3	3523.7	3589.01	3525.67	3572.88	3420.77	3287.59	3287.93	3611.19	3474.39
HUMAN	Q14019	COTL1	Coactosin-like protein	27	15	4933.35	8030.32	4866.23	4863.28	3956.44	7722.21	6241.54	7571.25	5891.32	6050.2	6415.31	6261.35	6448.26	6178.61	6407.41	5818.75	6246.16	6077.47	5845.45
HUMAN	Q9Y6N1	COX11	Cytochrome c oxidase assembly protein COX11, mitochondrial	1	2	97.356	93.8389	87.2846	97.1553	98.9528	125.225	111.284	123.64	122.181	112.632	590.87	586.569	631.634	609.482	574.869	595.536	586.82	599.719	686.208
HUMAN	Q96I36	COX14	Cytochrome c oxidase assembly protein COX14	1	5	115.136	140.667	114.513	101.069	111.113	256.327	254.316	253.832	199.647	146.525	2300.48	2143.57	2143.09	2221.31	2109.34	1807.06	2142.21	2280.25	2310.06
HUMAN	Q7KZN9	COX15	Cytochrome c oxidase assembly protein COX15 homolog	2	1	68.2562	58.407	76.5449	81.1106	82.2526	79.884	100.527	82.2528	99.783	85.9315	146.695	141.896	149.882	159.078	150.858	169.682	144.828	159.409	150.424
HUMAN	Q9P0S2	COX16	Cytochrome c oxidase assembly protein COX16 homolog, mitochondrial	1	1	173.48	115.511	178.19	165.056	140.914	119.508	123.343	112.492	120.13	66.0973	361.375	405.247	393.16	396.161	382.546	376.544	385.343	438.015	480.839
HUMAN	Q14061	COX17	Cytochrome c oxidase copper chaperone	4	13	590.861	533.735	573.322	585.941	639.514	518.047	552.901	516.26	507.924	444.243	6020.22	5673.41	5715.19	5976.98	5877.78	6071.43	6069.99	5683.08	5587.83
HUMAN	B7ZL88	COX18	Mitochondrial inner membrane protein COX18	5	1	509.712	449.138	508.308	468.72	509.002	541.171	631.173	539.541	574.623	544.948	263.277	276.18	283.929	268.456	288.026	296.385	273.218	293.408	283.654
HUMAN	Q49B96	COX19	Cytochrome c oxidase assembly protein COX19	1	3	64.5004	54.9161	71.0415	54.0721	82.1774	70.5459	82.1672	75.0528	88.2794	77.2692	865.458	865.603	903.794	894.753	845.285	872.923	884.292	850.055	869.726
HUMAN	Q5RI15-2	COX20	Isoform 2 of Cytochrome c oxidase protein 20 homolog	1	0	111.541	86.515	94.271	91.6144	96.8142	98.798	88.0352	92.7962	87.4664	83.1758	0	0	0	0	0	0	0	0	0
HUMAN	P13073	COX4I1	Cytochrome c oxidase subunit 4 isoform 1, mitochondrial	14	42	1249.13	1557.87	1222.52	1389.35	1372.67	1806.87	1863.34	1800.67	1526.35	1727.98	17702.9	16845.2	17649.9	18021.3	17868.2	16526.1	17123.7	16800.8	17783.2
HUMAN	P20674	COX5A	Cytochrome c oxidase subunit 5A, mitochondrial	7	16	850.365	869.105	825.746	895.789	933.3	951.562	1163.34	899.706	978.108	944.644	4670.92	4564.51	4699.13	4492.18	4444.78	4416.66	4395.5	4471.81	4710.27
HUMAN	P10606	COX5B	Cytochrome c oxidase subunit 5B, mitochondrial	11	16	2637.17	2592.95	2624.06	2582.81	2818.34	2850.11	3334.08	2736.1	2297.7	2642.98	5455.5	5478.28	5783.81	5440.26	5617.23	4953.53	5304.53	5432.24	5349.36
HUMAN	Q5T8I0	COX6A1P2	Cytochrome c oxidase subunit 6A, mitochondrial	2	0	150.949	165	157.041	171.234	133.614	207.294	211.765	187.842	134.645	124.637	0	0	0	0	0	0	0	0	0
HUMAN	P14854	COX6B1	Cytochrome c oxidase subunit 6B1	12	20	1033.64	1040.98	1012.43	916.372	1043.01	1208.39	1497.02	1169.82	1269.22	1085.51	2116.94	2113.3	2155.79	2199.98	2102.82	2036.08	2049.98	2195.14	2336.89
HUMAN	P09669	COX6C	Cytochrome c oxidase subunit 6C	5	8	1226.23	1289.65	1223.21	1228.17	1314.96	1685.61	1871.44	1662	1561.78	1700.8	3749.39	3775.2	4023.25	3701.53	3808.09	3711.01	3748.65	3730.32	3879.17
HUMAN	H0UI06	COX7A2	Cytochrome c oxidase subunit 7A2, mitochondrial	1	27	95.1531	70.1508	100.525	72.8012	100.464	85.2869	152.933	86.3767	124.389	95.393	4939.52	4734.89	4890.02	4719.34	4791.02	4487.89	4826.66	4834.88	4885.33
HUMAN	O14548	COX7A2L	Cytochrome c oxidase subunit 7A-related protein, mitochondrial	6	2	694.013	634.072	664.692	682.161	693.9	803.964	1018.15	800.826	863.785	791.714	748.801	854.316	826.306	762.177	750.644	694.744	717.087	792.985	836.764
HUMAN	P15954	COX7C	Cytochrome c oxidase subunit 7C, mitochondrial	5	4	878.963	1685.82	859.661	1182.16	1003.34	1696.2	1841.44	1622.38	1680.76	1741.45	2441.55	2695.67	2537.65	2621.17	2440.7	2391.2	2498.33	2714.13	2871.79
HUMAN	P00450	CP	Ceruloplasmin	3	2	368.124	681.995	290.877	401.478	325.83	126.378	260.338	123.743	150.709	147.443	238.305	201.789	231.749	230.82	228.27	205.114	241.603	228.549	226.446
HUMAN	Q9UI42	CPA4	Carboxypeptidase A4	1	0	112.165	102.745	104.2	102.845	72.6984	47.9721	32.4984	50.1267	43.0016	24.4658	0	0	0	0	0	0	0	0	0
HUMAN	O75976	CPD	Carboxypeptidase D	49	58	2975.96	3606.06	3165.96	4225.56	4984.03	7074.45	12869	7239.73	8458.35	8620.01	14269	13325.7	14408.3	14459.4	13303.4	13113.3	14403.9	13824.9	14245.6
HUMAN	F5H160	CPEB2	Cytoplasmic polyadenylation element-binding protein 2	3	5	177.181	172.93	178.717	162.993	191.371	198.394	290.951	196.197	246.186	255.004	1726.39	1743.2	1770.62	1794.04	1788.23	1877.44	1761.8	1811.75	1835.25
HUMAN	Q7Z5Q1-6	CPEB2	Isoform 5 of Cytoplasmic polyadenylation element-binding protein 2	1	2	72.6695	87.6199	48.5785	63.4548	55.0649	49.4614	55.566	61.6536	54.7743	68.915	108.597	99.2184	113.299	102.964	102.821	104.338	109.383	107.406	101.344
HUMAN	Q17RY0	CPEB4	Cytoplasmic polyadenylation element-binding protein 4	2	2	301.086	318.756	290.408	317.188	292.531	303.188	263.436	303.522	319.077	346.745	409.571	429.825	422.654	408.682	422.815	482.999	449.169	413.211	455.471
HUMAN	P14384	CPM	Carboxypeptidase M	13	13	469.971	646.539	500.534	560.781	615.738	3548.23	3808.26	3709.14	3444.95	3075.83	2624.7	2789.71	3012.7	2633.37	2781.56	2542.06	2632.04	2813.11	2912.53
HUMAN	B0QZ18	CPNE1	Copine-1	16	8	4998.21	5035.49	4858	4667.59	4613.74	1264.51	1298.92	1193.02	1157.74	1144.11	2362.57	2404.53	2486.51	2540.06	2302.56	2308.76	2330.81	2437.51	2542.93
HUMAN	Q96FN4	CPNE2	Copine-2	7	2	573.78	522.636	631.947	648.376	617.752	1025.57	926.412	1017.71	1099.36	1084.58	333.074	320.767	313.544	304.215	305.63	326.031	311.101	321.769	308.433
HUMAN	O75131	CPNE3	Copine-3	32	24	3604.37	3062.36	3512.58	3332.04	3236.33	2980.69	2709.87	2896.33	2586.06	2451.82	4534	4562.25	4606.37	4534.59	4477.71	4499.23	4533.35	4680.23	4618.74
HUMAN	Q9HCH3	CPNE5	Copine-5	1	0	79.3169	47.1819	68.1798	59.3297	74.2326	121.056	125.813	117.5	142.091	108.002	0	0	0	0	0	0	0	0	0
HUMAN	Q9UBL6	CPNE7	Copine-7	1	21	37.7991	35.4498	38.9704	36.3943	30.0123	54.7056	83.8843	44.7615	44.6335	62.2611	1731.37	1685.81	1724.06	1726.19	1712.16	1794.81	1855.75	1741.21	1662.94
HUMAN	Q86YQ8	CPNE8	Copine-8	6	3	713.289	769.729	729.454	768.199	797.714	1067.35	1145.09	1031.09	1138.03	1081.62	495.792	563	502.698	529.588	491.438	559.57	474.901	576.287	509.29
HUMAN	P36551	CPOX	Oxygen-dependent coproporphyrinogen-III oxidase, mitochondrial	23	20	2575.88	2805.02	2601.04	2871.11	3050.28	2331.55	2337.22	2330.4	2374.98	2640.75	4974.9	3913.49	3920.36	4063.46	4040.17	4253.94	3827.65	3796.46	3870.14
HUMAN	Q9BRF8	CPPED1	Serine/threonine-protein phosphatase CPPED1	12	3	798.095	837.079	849.406	832.858	879.201	2989.15	3156.52	3137.19	2752.64	2611.9	1330.08	1352.39	1374.57	1354	1306.66	1268.2	1320.8	1328.03	1399.83
HUMAN	Q9Y646	CPQ	Carboxypeptidase Q	5	9	300.594	396.525	314.124	346.95	446.032	694.493	866.61	682.716	671.882	681.866	1926.41	1903.38	1991.59	1911.12	2017.24	1898.53	2097.69	2011.96	1999.79
HUMAN	P31327-3	CPS1	Isoform 3 of Carbamoyl-phosphate synthase [ammonia], mitochondrial	13	4	1682.75	1521.76	1534.71	1513.71	1828.42	1113.76	1348.3	991.438	1179.21	1206.34	503.547	537.202	529.074	533.408	469.677	472.415	521	524.779	528.111
HUMAN	Q10570	CPSF1	Cleavage and polyadenylation specificity factor subunit 1	26	17	3949.83	3873.19	4187.95	3835.34	4185.67	3675.86	3145.06	3476.27	3778.76	3735.51	5236.56	5184.98	5104.68	5430.61	5403.95	5552.34	5295.48	5301.66	5283.1
HUMAN	Q9P2I0	CPSF2	Cleavage and polyadenylation specificity factor subunit 2	24	10	3632.79	2980.6	3612.53	3787.6	3290.37	3145.97	2819.69	3248.95	3315.72	3441.32	1158.1	1213.14	1160.65	1168.4	1199.36	1433.82	1244.52	1204.27	1175.48
HUMAN	Q9UKF6	CPSF3	Cleavage and polyadenylation specificity factor subunit 3	26	5	3790.86	3081.68	3942.59	3770.31	3929.16	3554.68	3106.88	3619.8	4016.02	3832.16	837.789	859.703	808.706	883.396	880.509	994.181	814.807	845.645	827.544
HUMAN	Q5TA45	CPSF3L	Integrator complex subunit 11	10	2	1418.69	1154.81	1399.75	1347.14	1310.36	1557.11	1273.93	1506.2	1446.24	1428.12	323.075	292.712	286.174	293.151	315.633	331.087	302.846	297.527	281.895
HUMAN	O95639	CPSF4	Cleavage and polyadenylation specificity factor subunit 4	6	4	690.299	593.514	702.132	668.049	679.021	633.948	580.344	644.728	637.106	662.874	764.757	640.819	727.415	706.055	682.736	718.087	683.037	666.86	667.922
HUMAN	Q16630-2	CPSF6	Isoform 2 of Cleavage and polyadenylation specificity factor subunit 6	22	9	3352.65	4496.03	3026.94	3600.64	3303.25	4039.72	3503.43	4268.6	3793.02	4095.29	1863.67	1942.7	1888.88	1814.49	1950.46	1915.42	1864.01	1873.08	1877.92
HUMAN	Q8N684-3	CPSF7	Isoform 3 of Cleavage and polyadenylation specificity factor subunit 7	13	12	1842.31	1779.43	1839.45	2048.83	2183.92	1847.56	1553.94	1757.36	1814.19	1944.61	3276.65	3121.53	3199.96	3127.66	3293.67	3774.81	3382.49	3089.29	3022.37
HUMAN	P50416	CPT1A	Carnitine O-palmitoyltransferase 1, liver isoform	9	3	1100.69	1183.82	1113	1065.87	1011.61	2028.21	1861.14	2067.43	1655.45	1575.58	336.502	351.386	345.565	379.647	344.542	324.996	343.162	378.015	342.398
HUMAN	P23786	CPT2	Carnitine O-palmitoyltransferase 2, mitochondrial	18	22	2717.63	4387.97	2636.07	3136.21	3453.78	1952.48	2589.5	1916.45	1954.85	2174.62	8669.19	7928.71	8583.81	8264.37	8149.72	7905.76	8464.98	8150.05	8394.46
HUMAN	Q5TA50	CPTP	Ceramide-1-phosphate transfer protein	1	1	270.23	288.664	242.871	236.781	233.424	326.585	297.197	341.945	264.062	191.845	562.43	645.742	712.286	682.577	690.138	703.603	660.488	678.572	654.382
HUMAN	Q9H3G5	CPVL	Probable serine carboxypeptidase CPVL	9	5	265.103	375.563	238.288	293.207	321.494	1887.99	2186.44	1860.59	1695.06	1510.09	1472.53	1487.43	1626.74	1496.62	1473.01	1413.73	1542.99	1545.08	1620.13
HUMAN	P29373	CRABP2	Cellular retinoic acid-binding protein 2	27	3	3819.76	6567.68	3842.67	4746.58	4667.15	1812.71	1760.35	1797.85	1904.98	1969.08	471.162	524.711	487.446	535.421	503.839	688.974	488.368	531.881	478.305
HUMAN	Q9BSW2-2	CRACR2A	Isoform 2 of EF-hand calcium-binding domain-containing protein 4B	4	0	952.778	586.894	1013.9	928.938	863.12	302.821	260.129	246.372	232.659	293.39	0	0	0	0	0	0	0	0	0
HUMAN	P78560	CRADD	Death domain-containing protein CRADD	7	0	413.406	416.946	418.412	452.977	475.707	425.389	412.854	406.166	401.746	370.198	0	0	0	0	0	0	0	0	0
HUMAN	P43155	CRAT	Carnitine O-acetyltransferase	22	14	1951.29	2957.85	2010.57	2327.65	2596.07	4130.77	5958.71	3989.65	3650	4461.6	4634.29	4440.05	4834.65	4589.61	4600.56	4428.97	4575.2	4575.34	4862.77
HUMAN	Q96SW2	CRBN	Protein cereblon	6	17	790.63	1239.67	790.969	824.441	829.352	936.341	1077.48	864.336	817.687	813.668	1212.18	1231.96	1208.9	1183.35	1142.59	1044.16	1153.6	1282.4	1248.78
HUMAN	O75575	CRCP	DNA-directed RNA polymerase III subunit RPC9	1	0	39.2691	26.9838	37.237	46.6293	35.6016	35.8334	31.1352	26.5214	32.6087	24.2591	0	0	0	0	0	0	0	0	0
HUMAN	P16220	CREB1	Cyclic AMP-responsive element-binding protein 1	4	9	479.267	383.243	485.941	487.41	519.79	414.444	411.477	448.53	555.856	517.343	1263.5	1284.94	1219.88	1286.27	1346.88	1512.95	1232.72	1249.84	1226.53
HUMAN	Q02930	CREB5	Cyclic AMP-responsive element-binding protein 5	1	3	318.22	251.102	300.273	270.164	252.823	434.891	441.558	413.451	408.733	385.468	1534.59	1534.2	1187.49	1533.32	1528.3	1407.89	1464.35	1515.49	1294.16
HUMAN	Q92793	CREBBP	CREB-binding protein	20	5	2331.12	2020	2329.38	2486.76	2402.63	2682.24	2086.35	2612.01	2862.13	2595.95	482.465	486.776	444.615	502.474	524.543	580.435	507.024	478.134	476.073
HUMAN	O75629	CREG1	Protein CREG1	2	0	418.849	676.118	583.055	592.29	622.801	298.577	299.842	293.511	298.569	326.521	0	0	0	0	0	0	0	0	0
HUMAN	Q96HD1-2	CRELD1	Isoform 2 of Cysteine-rich with EGF-like domain protein 1	8	10	675.602	594.857	689.274	573.827	598.382	947.727	1052.96	867.897	892.653	798.058	2925.09	2876.09	2482.01	3080.11	2951.27	2480.47	2981.81	2952.56	2685.41
HUMAN	Q6UXH1-5	CRELD2	Isoform 5 of Cysteine-rich with EGF-like domain protein 2	6	11	872.632	486.441	960.127	735.403	697.646	382.005	326.891	362.949	288.43	337.486	2156.43	2181.51	1808.43	2329.89	2220.46	2068.42	1997.94	2208.4	2027.31
HUMAN	Q03060	CREM	cAMP-responsive element modulator	1	0	42.8428	38.5634	52.9979	64.3996	78.2842	49.3306	57.3032	60.1848	87.2918	94.0088	0	0	0	0	0	0	0	0	0
HUMAN	Q9NZV1	CRIM1	Cysteine-rich motor neuron 1 protein	9	10	1026.34	738.422	936.525	843.2	705.313	1027.2	1047.25	1011.02	1014.47	772.007	1216.64	1097.31	1085.49	1233.69	1097.53	969.315	1177.65	1064.24	1156.93
HUMAN	P50238	CRIP1	Cysteine-rich protein 1	2	7	157.793	266.844	153.181	193.608	180.239	1117.28	845.689	1191.38	712.511	902.656	1380.28	1520.43	1386.71	1659.22	1532.91	1521.09	1205.55	1470.6	1516.73
HUMAN	P52943	CRIP2	Cysteine-rich protein 2	14	24	1073.82	1072	1010.08	1088.27	1136.65	2303.61	2630.06	2365.55	2217.21	2074.56	5293.41	5185.11	5404.29	5332.23	5136.68	4971.73	5542.97	5349.2	5405.71
HUMAN	Q9P021	CRIPT	Cysteine-rich PDZ-binding protein	1	1	297.724	204.256	327.146	310.722	259.472	326.361	235.992	368.969	118.203	219.99	92.3673	83.5557	76.0183	93.5436	81.8209	96.904	96.5424	92.7451	74.9383
HUMAN	Q9H0B8	CRISPLD2	Cysteine-rich secretory protein LCCL domain-containing 2	3	0	45.1392	53.1306	38.68	63.6205	64.1125	447.799	252.665	418.097	283.474	257.923	0	0	0	0	0	0	0	0	0
HUMAN	P46108	CRK	Adapter molecule crk	13	17	3420.79	3385.51	3380.15	3222.5	3044.19	3125.34	3132.39	3165.35	2744.54	2723.65	2617.05	2694.18	2688.61	2679.35	2816.45	2681.98	2732.25	2654.32	2772.09
HUMAN	P46109	CRKL	Crk-like protein	14	21	2331.68	2150.18	2296.67	2070.07	2355.16	1050.09	1114.65	1068.1	1246.16	1085.3	5079.88	4981.94	4949.18	5048.33	4967.37	5331.18	4921.74	5250.17	5190.96
HUMAN	Q8IUI8	CRLF3	Cytokine receptor-like factor 3	10	0	1819.29	1742.37	1864.3	1676.74	1728.7	1341.26	1141.43	1358.7	1493.8	1511.47	0	0	0	0	0	0	0	0	0
HUMAN	Q14194-2	CRMP1	Isoform LCRMP-1 of Dihydropyrimidinase-related protein 1	16	17	2582.26	3994.35	2295.16	2829.59	3069.51	2664.87	2556.61	2585.97	2556.85	2405.76	5053.21	5156.36	5243.11	5041.13	5080.73	5111.46	4938.96	5132.2	5112.43
HUMAN	Q9BZJ0	CRNKL1	Crooked neck-like protein 1	15	5	2269.82	1852.24	2310.29	2041.96	2067.45	2303.11	1928.84	2215.67	2225.49	1976.75	808.743	784.349	705.698	823.662	768.772	829.011	755.174	776.484	716.726
HUMAN	Q9UBG3	CRNN	Cornulin	15	0	806.467	7396.06	734.276	1239.27	3618.26	219.898	172.876	168.511	219.317	197.388	0	0	0	0	0	0	0	0	0
HUMAN	Q5TZA2	CROCC	Rootletin	21	12	2513.9	2518.29	2447.76	2652.29	2727.71	1953.29	1855.41	1841.93	2104.04	1858.28	2278.63	2328.93	2411.84	2396.67	2329.34	2305.8	2314.3	2359.55	2408.61
HUMAN	H7BZ55	CROCC2	Putative ciliary rootlet coiled-coil protein 2	2	2	354.956	479.265	327.604	451.77	453.298	469.737	380.244	482.346	553.857	595.183	506.144	382.138	365.797	392.992	407.635	351.139	375.815	396.479	382.551
HUMAN	Q9UKG9	CROT	Peroxisomal carnitine O-octanoyltransferase	12	6	2651.43	2703.85	2645.47	2794.45	2540.74	1683.75	1475.76	1631.95	1471.57	1314.55	1166.02	1139.26	1240.34	1082.52	1192.83	1212.06	1169.35	1150.5	1222.9
HUMAN	O75718	CRTAP	Cartilage-associated protein	16	16	1685.55	1445.09	1661.47	1649.05	1553.97	3782.85	2980.66	3793.62	3246.33	2666.62	5085.81	4898.85	4483.9	5161.46	5047.87	4689.76	4786.66	4989.14	4719.63
HUMAN	Q6UUV9-2	CRTC1	Isoform 2 of CREB-regulated transcription coactivator 1	3	1	295.129	202.361	267.844	234.118	240.093	124.623	161.516	131.928	150.181	133.035	45.8223	44.4344	42.8237	40.578	50.2446	43.8766	49.0105	37.4058	43.3835
HUMAN	Q53ET0	CRTC2	CREB-regulated transcription coactivator 2	6	3	442.602	668.715	446.113	530.007	517.202	596.446	571.735	546.418	557.944	555.932	325.846	345.33	311.75	327.099	340.507	316.72	313.657	316.888	347.62
HUMAN	H0YDQ8	CRTC2	CREB-regulated transcription coactivator 2	1	0	192.421	198.437	189.922	224.206	275.174	180.386	223.487	184.948	196.088	197.451	0	0	0	0	0	0	0	0	0
HUMAN	Q6UUV7	CRTC3	CREB-regulated transcription coactivator 3	3	2	473.381	436.605	474.862	459.166	501.934	445.475	491.393	424.602	459.159	436.502	723.215	775.748	804.007	733.439	763.988	753.132	721.031	686.479	755.467
HUMAN	Q16526	CRY1	Cryptochrome-1	4	3	440.166	524.095	478.106	614.41	694.819	483.335	390.809	499.767	663.776	599.309	545.794	521.487	538.458	531.068	557.417	598.823	542.1	537.01	513.641
HUMAN	P02511	CRYAB	Alpha-crystallin B chain	19	34	1091.07	1457.8	1039.51	1166.93	1383.89	5456.73	7866.83	5667.25	4360.63	4329.66	6936.91	6329.88	5850.23	6887.45	6428.07	5439.09	6913.77	6638.42	5787.66
HUMAN	E7ET48	CRYBG2	#N/A	10	0	2069.69	2743.86	2075.31	1980.46	1865.22	435.802	398.069	400.629	412.303	405.37	0	0	0	0	0	0	0	0	0
HUMAN	E9PIR9	CRYBG2	#N/A	6	0	708.363	781.232	676.782	601.419	607.433	254.347	215.478	247.497	280.575	253.034	0	0	0	0	0	0	0	0	0
HUMAN	B4DLE8	CRYBG3	Beta/gamma crystallin domain-containing protein 3 (Fragment)	19	12	2958.25	2721.43	3053.79	2942.73	2673.98	2711.2	2144.81	2662.46	2472.6	2522.31	2072.68	2084.57	1989.85	2102.29	2264.56	2241.48	2297.47	2102.75	2046.83
HUMAN	Q68DQ2	CRYBG3	Very large A-kinase anchor protein	6	4	578.031	529.463	617.139	634.231	597.974	552.725	464.737	586.699	409.295	494.885	655.759	676.528	632.111	699.759	688.451	697.368	689.543	653.673	667.2
HUMAN	Q9Y2S2	CRYL1	Lambda-crystallin homolog	20	31	2600.37	2926.81	2526.84	2671.86	3148.07	6150.1	10510.2	5842.02	6778.85	6724.5	7612.16	7843.67	7849.28	8113.6	7519.89	7219.41	7925.02	8222.53	8312.1
HUMAN	Q14894	CRYM	Ketimine reductase mu-crystallin	9	10	280.42	349.509	238.938	314.278	383.3	2000.83	2591.73	1940.55	1863.23	1622.62	3383.02	3521.77	3692.77	3616.41	3377.84	3362.73	3196.18	3463.22	3788.44
HUMAN	Q08257	CRYZ	Quinone oxidoreductase	28	78	2651.64	2745.13	2600.36	2730.88	2871.13	5302.16	6463.91	5382.93	4385.76	4967.15	18481.8	18353.6	19171.9	18633	17770.3	16964.7	17552.9	18298.6	19299.2
HUMAN	O95825	CRYZL1	Quinone oxidoreductase-like protein 1	12	16	1528.57	1511.59	1515.42	1444.49	1484.33	2001.41	2251.68	2016.74	2075.84	1975.41	6497.19	6559.93	6816.7	6387.02	6218.02	5855.99	6564.94	6488.21	6400.45
HUMAN	O75390	CS	Citrate synthase, mitochondrial	34	88	7396	7379.65	7479.04	7061.55	7752.12	8361.62	9704.42	8214.68	8960.11	9189.99	25793	27196.3	27068.6	29215.2	28003.3	27861.7	26100.4	28182.7	28624.1
HUMAN	G5E9Q2	CSDE1	Cold shock domain containing E1, RNA-binding, isoform CRA_d	56	39	10957.3	8200.69	11078.6	10692.7	9012.79	10738.9	8317.92	11021.3	10046.4	9265.93	9933.94	10045.4	9038.73	10509.8	10245.4	9959.22	9995.38	9918.13	9220.8
HUMAN	O75534-3	CSDE1	Isoform 3 of Cold shock domain-containing protein E1	1	0	146.194	87.181	127.267	148.104	116.353	113.906	109.661	136.525	133.889	111.166	0	0	0	0	0	0	0	0	0
HUMAN	P55060	CSE1L	Exportin-2	53	31	9254.24	8171.7	9158.38	9208.86	9151.19	7654.52	6478.23	8128.96	8260.94	8437.37	8842.38	9374.02	8977.57	8914.37	8863.66	11187.3	8917.15	8986.44	8797.6
HUMAN	Q8N6G5	CSGALNACT2	Chondroitin sulfate N-acetylgalactosaminyltransferase 2	1	0	264.529	209.717	254.44	214.467	252.311	286.952	278.129	274.199	300.787	258.526	0	0	0	0	0	0	0	0	0
HUMAN	P41240	CSK	Tyrosine-protein kinase CSK	13	15	2199.36	2204.39	2239.91	2111.8	2087.74	2185.21	1881.89	2050.37	1998.38	1930.18	4900.03	5057.65	4912.88	5072.74	5159.92	4870.47	4778.59	4976.88	4957.45
HUMAN	P48729-2	CSNK1A1	Isoform 2 of Casein kinase I isoform alpha	11	8	2629.19	3104.79	2918.79	2608.28	2574.94	1379.55	1321.73	1454.4	1386.52	1175.96	1666.54	1662.57	1713.98	1606.18	1750.16	1870.65	1789.81	1652.98	1662.86
HUMAN	Q71TU5	CSNK1A1	Casein kinase 1, alpha 1, isoform CRA_g	2	2	1121.46	1171.26	1021.7	1208.9	1056.14	368.738	334.486	371.223	357.145	312.478	274.038	268.377	271.455	272.907	242.028	268.579	260.306	259.994	269.001
HUMAN	H7BYT1	CSNK1D	Casein kinase I isoform delta	10	6	2261.64	2312.4	2417.06	2426.92	2252.24	1578.49	1590.81	1593.93	1329.41	1153.74	836.139	862.613	817.124	880.008	851.635	835.148	788.311	823.978	822.459
HUMAN	P49674	CSNK1E	Casein kinase I isoform epsilon	3	4	419.115	324.106	425.851	403.684	430.538	253.685	237.308	246.154	238.926	210.524	542.08	540.854	582.697	563.521	549.454	556.75	572.728	513.675	529.289
HUMAN	U3KQB3	CSNK1G1	Casein kinase I isoform gamma-1	6	5	1044.12	810.074	980.369	897.013	898.16	1015.93	888.023	917.176	915.944	891.049	1493.89	1726.52	1497.96	1727.39	1558.13	1933.55	1420.87	1716.47	1728.42
HUMAN	Q9Y6M4-4	CSNK1G3	Isoform 4 of Casein kinase I isoform gamma-3	3	0	204.701	171.654	211.786	232.603	254.924	201.579	198.982	191.437	229.685	237.145	0	0	0	0	0	0	0	0	0
HUMAN	P68400	CSNK2A1	Casein kinase II subunit alpha	17	17	1861.29	1871.77	1984.69	2058.75	2496.84	1993.03	1789.89	2059.98	2249.19	2641.53	3842.38	3891.83	3404.46	3994.43	4111.74	4549.64	3516.79	3620.24	3671.22
HUMAN	P19784	CSNK2A2	Casein kinase II subunit alpha'	17	6	2125.03	2269.59	2129.03	2286.59	2304.22	2191.96	2020.49	2224.94	2581.69	2386.55	829.167	828.229	811.017	831.184	792.803	772.132	794.97	796.217	801.021
HUMAN	Q5SRQ6	CSNK2B	Casein kinase II subunit beta	18	18	1931.36	1752.33	1923.48	1967.81	2319.53	1951.67	1782.53	1886.95	2266.77	2296.16	2735.34	2689.29	2741.55	2875.42	2831.27	3245.55	2843.97	2763.22	2737.31
HUMAN	P21291	CSRP1	Cysteine and glycine-rich protein 1	18	14	3381.18	3123.57	3253.89	2897.77	2963.72	2303.33	1892.62	2247.98	1817.51	1699.73	2284.09	2229.1	2280.64	2451.15	2258.15	2118.1	2310.06	2287.65	2296.79
HUMAN	F8VW96	CSRP2	Cysteine and glycine-rich protein 2	11	6	1415.05	1333.12	1277.77	1350.54	1206.21	1249.02	1062.32	1269.95	1439.16	1458.02	1588.1	1465.89	1660.26	1585.18	1508.9	1759.49	1707.83	1558.08	1556.75
HUMAN	P01034	CST3	Cystatin-C	3	6	419.324	346.311	434.088	429.58	341.253	459.213	448.594	426.246	356.169	224.174	2286.04	2335.47	2239.45	2427.1	2309.97	1997.44	2105.94	2215.52	2217.47
HUMAN	P04080	CSTB	Cystatin-B	16	173	5017.16	8891.2	4822.37	4263.47	4070.74	2089.7	2322.14	2148.26	1790.19	1642.56	44778	42556.8	43647.1	44671.9	43107.2	40657	40770.7	42130.9	43567.7
HUMAN	Q05048	CSTF1	Cleavage stimulation factor subunit 1	6	9	812.638	924.34	800.212	858.862	809.911	981.618	815.309	1001.13	887.157	919.401	2940.82	2892.37	2855.57	2879.22	2905.74	2981.61	2938.55	2877.3	2763.78
HUMAN	E7EWR4	CSTF2	Cleavage stimulation factor subunit 2	6	3	778.347	812.309	743.665	869.955	701.625	909.754	605.495	820.682	618.093	721.515	680.302	722.248	686.607	718.676	679.058	711.091	651.267	686.319	650.207
HUMAN	Q9H0L4	CSTF2T	Cleavage stimulation factor subunit 2 tau variant	24	10	2602.91	2123.41	2531.9	2401.3	2400.32	2413.18	2177.78	2399.87	2571.28	2614.24	2742.75	2749.32	2653.26	2705.27	2723.64	2835.42	2693.3	2727.7	2653.34
HUMAN	Q12996	CSTF3	Cleavage stimulation factor subunit 3	34	25	5625.04	4844.65	5733.02	5185.59	5107.56	5487.55	5404.37	5724.06	6243.02	6014.96	5506.76	5424.12	5184.49	5473.5	5441.71	5512.42	5457.07	5199.52	5151.2
HUMAN	Q13363	CTBP1	C-terminal-binding protein 1	14	4	1581.59	1734.38	1612.75	1601.83	1677.89	1966.33	1888.27	1909.46	1647.48	1645.84	1290.16	1262.02	1246.44	1227.8	1271.22	1191.94	1353.4	1261.34	1249.97
HUMAN	P56545-2	CTBP2	Isoform 2 of C-terminal-binding protein 2	13	11	1384.21	1267.39	1399.62	1431.41	1474.88	1406.49	1392.61	1410.51	1269.18	1401.85	2697	2711.54	2616.07	2782.77	2708.4	2640.41	2624.61	2639.86	2601.18
HUMAN	Q01459	CTBS	Di-N-acetylchitobiase	8	8	703.991	982.619	679.918	778.124	913.071	844.773	996.069	818	671.235	728.633	1656.49	1662.44	1681.58	1686.53	1730.2	1538.81	1674.96	1675.05	1580.51
HUMAN	Q2NKJ3	CTC1	CST complex subunit CTC1	1	0	57.4124	32.6115	63.928	56.7072	61.2058	110	117.935	112.312	122.394	118.299	0	0	0	0	0	0	0	0	0
HUMAN	P49711	CTCF	Transcriptional repressor CTCF	16	10	2714.37	2454.79	2681.28	2632.77	2826.22	2535.97	2185.65	2496.44	2965.9	2872.57	4026.13	3951.08	3686.4	4056.06	3976.41	4649.18	3940.54	3919.84	3597.29
HUMAN	Q9Y5B0	CTDP1	RNA polymerase II subunit A C-terminal domain phosphatase	15	5	1829.55	1830.63	1856	1775.35	1771.45	1811.75	1660.18	1781.42	1804.38	1779.71	673.428	720.051	749.615	704.188	745.127	746.122	693.056	743.839	771.563
HUMAN	H7C1Z7	CTDSP1	Carboxy-terminal domain RNA polymerase II polypeptide A small phosphatase 1	2	1	109.481	105.167	104.871	113.715	103.914	97.2648	97.8961	93.0001	104.668	105.39	133.614	140.393	146.994	134.671	145.1	138.858	138.323	139.416	147.595
HUMAN	O15194	CTDSPL	CTD small phosphatase-like protein	2	2	248.612	293.249	259.526	279.107	305.703	227.056	242.042	228.924	239.1	242.02	378.097	380.822	430.299	378.011	393.055	421.829	398.812	376.781	411.335
HUMAN	Q05D32	CTDSPL2	CTD small phosphatase-like protein 2	7	1	955.295	726.21	985.418	1168.33	1196.72	921.052	758.149	978.451	1241.94	1353.93	84.7354	103.815	78.4094	80.0228	93.1957	158.571	71.6695	79.4103	83.771
HUMAN	P29279	CTGF	Connective tissue growth factor	9	13	751.328	662.179	757.957	690.93	710.682	1595.13	706.1	1308.97	682.667	488.706	2778.07	2695.96	2207.21	2648.38	2204.81	1098.81	2710.82	2220.37	2180.91
HUMAN	P32929	CTH	Cystathionine gamma-lyase	6	9	1707.65	1592.03	1637.56	1416.68	1659.53	816.814	928.773	804.948	671.636	818.887	1352.61	1188.93	1165.86	1237.93	1282.81	1030.44	1275.81	1292.23	1204.51
HUMAN	O43310	CTIF	CBP80/20-dependent translation initiation factor	9	3	930.263	1198.9	961.938	790.103	1041.15	453.079	588.241	436.343	510.696	460.109	735.217	719.5	734.495	759.771	716.985	694.033	726.652	733.619	711.745
HUMAN	P35221	CTNNA1	Catenin alpha-1	61	76	9287.81	10077.7	9552.83	9941.81	8694.8	9085.89	10766.2	9001.08	8696.81	7335.31	20205	19754.1	23904.9	19285.6	21392.6	20813.9	21185.5	20043	21919.3
HUMAN	P26232	CTNNA2	Catenin alpha-2	17	21	2036.82	2243.13	2141.97	2163.65	1931.39	2085.64	2357.15	2061.24	2065.63	1671.16	3843.06	3861.72	3999.22	3926.96	3896.67	3708.4	3789.55	3952.8	4127.56
HUMAN	Q9UBT7	CTNNAL1	Alpha-catulin	7	8	967.965	421.177	1075.93	887.747	784.19	1725.56	1534.29	1748.84	1622.61	1109.04	1426.59	1398.17	1339.85	1326.96	1449.19	1329.81	1302.11	1397.44	1321.49
HUMAN	P35222	CTNNB1	Catenin beta-1	43	34	8648.95	7860.8	8523.6	8186.91	7523.58	9258.35	12789.6	9365.9	9429.91	8408.83	10475.3	11340.3	11801.6	10409.9	11174.2	10853.9	10208.8	11000.1	11328.7
HUMAN	Q9NSA3	CTNNBIP1	Beta-catenin-interacting protein 1	2	4	200.188	160.64	193.939	165.379	165.101	55.1249	45.6155	58.8111	51.5694	55.5161	524.883	604.418	530.585	537.408	578.309	569.938	491.819	585.25	557.108
HUMAN	Q8WYA6	CTNNBL1	Beta-catenin-like protein 1	16	11	3207.17	2702.55	3307.32	3290.87	3235.4	2598.12	2606.7	2725.94	2882.29	2892.82	2971.6	3090.96	2859.64	3042.74	2863.54	3094.6	2862.76	3099.41	3018.77
HUMAN	O60716-3	CTNND1	Isoform 1AC of Catenin delta-1	70	103	11602.6	13550.9	12007.6	12644.9	12829	8908.6	11207	9050.79	9769.33	10319.9	24481.4	23894.4	25407.5	24930.7	24188.6	24927.6	23658	23943	25619.8
HUMAN	P17812	CTPS1	CTP synthase 1	24	18	3270.66	3257.88	3611.65	3181.27	3541.28	2538.24	2518.67	2636.04	2518.7	3136.34	4487.37	4870.08	4451.93	4700.41	4642.8	5389.3	4587.07	4779.78	4780.46
HUMAN	Q9NRF8	CTPS2	CTP synthase 2	10	5	1565.54	1605.97	1551.37	1592.76	1650.61	1774.4	1701.77	1705.26	1703.21	1610.03	1378.45	1355.79	1403.73	1375.08	1413.85	1343.92	1367.1	1410.37	1425.63
HUMAN	Q6PD62	CTR9	RNA polymerase-associated protein CTR9 homolog	26	21	3018.09	2129.88	3135.81	2899.65	2787.24	3347.77	2876.58	3377.13	3741.65	3705.13	3907.84	3916.19	3700.96	3986.54	3979.33	4209.72	3838.52	3932.07	3830.33
HUMAN	P10619	CTSA	Lysosomal protective protein	8	28	787.017	950.495	805.371	837.114	914.054	1417.64	1789.71	1504.08	1401.92	1262.4	9729.69	8279.26	8653.54	8730.29	8403.32	7173.09	9138.82	8747.15	8323.73
HUMAN	P07858	CTSB	Cathepsin B	39	154	3469.64	3942.01	3421.32	3547.72	4175.91	6791.51	7923.08	6627.05	5476.32	5897.71	30381.9	30136.1	29424	31699	30072.4	26060.5	30743.4	31818.9	30627.5
HUMAN	P53634	CTSC	Dipeptidyl peptidase 1	19	22	1801.8	1680.41	1804.09	1538.66	1721.15	2542.62	3491.72	2675.24	2782.35	2858.03	4699.48	4002.56	4292.98	4106.89	4211.09	3758.28	3955.54	4200.67	4310.93
HUMAN	Q9UBX1	CTSF	Cathepsin F	0	3	0	0	0	0	0	0	0	0	0	0	866.996	804.914	755.042	758.761	799.369	578.979	958.219	824.421	814.579
HUMAN	P09668	CTSH	Pro-cathepsin H	22	14	4987.56	7410.7	4782.33	5743.49	5550.27	1267.24	1320.74	1160.51	1169.96	1188.05	4746.82	4837.11	5176	4828.25	4750.27	4510.72	4665.96	4911.64	5096.72
HUMAN	P07711	CTSL	Cathepsin L1	10	4	574.621	466.386	554.784	435.352	384.39	1212.68	1504.05	1116.3	1010.56	812.963	677.743	625.368	654.377	661.864	681.423	642.029	592.483	634.069	663.723
HUMAN	P43234	CTSO	Cathepsin O	4	5	310.208	437.274	365.154	317.642	412.966	445.223	574.602	403.152	586.059	602.554	804.538	816.267	838.458	823.604	785.687	754.624	798.615	848.747	856.782
HUMAN	P25774	CTSS	Cathepsin S	3	1	222.033	327.224	257.933	228.591	252.331	237.845	193.97	231.288	234.986	202.973	232.861	265.451	254.325	276.289	234.053	228.692	216.779	245.477	256.399
HUMAN	O60911	CTSV	Cathepsin L2	2	3	309.169	213.239	300.1	276.214	287.782	376.517	446.921	395.448	464.936	305.308	1291.37	1454.34	1228.99	1415.12	1151.51	1142.87	1186.55	1453.22	1332.82
HUMAN	Q9UBR2	CTSZ	Cathepsin Z	9	13	556.477	593.99	589.623	581.821	620.119	951.667	1014.9	987.873	744.84	767.747	2798.13	2908.74	2690.52	3221.33	2725.46	2265.22	2653.31	2866.98	2906.93
HUMAN	Q14247-2	CTTN	Isoform 2 of Src substrate cortactin	35	70	7004.39	7536.5	6982.93	7178.92	6814.63	6035.61	6527.08	5912.47	4601.98	5235.48	23167.8	23247.1	24445.9	22423.5	23374.5	22878.8	24313.9	23168.9	23762.4
HUMAN	Q14247	CTTN	Src substrate cortactin	8	12	994.801	1404.94	818.348	1009.1	1005.55	999.318	1214.1	1029.44	786.85	915.183	2069.07	2015.66	2097.14	2032.21	2156.61	2085.6	2092.23	2059.55	2162.49
HUMAN	Q8WZ74	CTTNBP2	Cortactin-binding protein 2	5	15	218.936	330.785	299.577	307.176	342.557	696.045	1306.56	692.205	878.278	786.313	2932.38	3013.77	3521.16	3001.66	3147.17	3491.37	3108.34	3153.93	3365.14
HUMAN	Q9P2B4	CTTNBP2NL	CTTNBP2 N-terminal-like protein	21	16	2036.41	2118.62	2032.28	2106.99	2075.5	2234.98	2156.43	2164.04	2179.58	2075.33	3539.61	3601.42	3401.88	3590.27	3462.66	3120.31	3321.56	3454.56	3450.95
HUMAN	H3BSW6	CTU2	Cytoplasmic tRNA 2-thiolation protein 2	8	4	708.104	652.031	692.296	720.803	671.97	554.044	544.13	539.01	557.915	586.982	805.126	798.906	828.772	827.744	787.847	760.63	769.913	757.411	788.905
HUMAN	Q9NWM3	CUEDC1	CUE domain-containing protein 1	4	2	306.146	247.933	289.024	295.589	255.741	450.561	407.96	449.338	379.074	345.471	311.595	113.828	94.9951	110.025	113.493	101.555	98.1884	109.358	116.515
HUMAN	Q9H467	CUEDC2	CUE domain-containing protein 2	4	6	335.458	225.982	364.027	380.146	285.414	429.778	403.754	428.103	567.599	436.86	1379.17	1431.52	1266.15	1396.14	1508.3	2120.19	1327.87	1364.27	1283.47
HUMAN	Q13616	CUL1	Cullin-1	34	19	5285.23	5171.12	5389.1	5164.69	4585.89	4803.99	4403.3	4980.32	4329.17	4084.59	4944.97	5093.7	4965.5	5004.69	5040.34	4757.5	4775.35	5063.2	5007.49
HUMAN	Q13617-2	CUL2	Isoform 2 of Cullin-2	51	36	5846.49	5913.04	5724.95	5885.76	6159.92	8407.96	9062.95	8599.43	9041.34	8635.59	5870.79	5989.13	6253.18	5989.32	6042.78	6081.3	5932.58	6152.51	6114.62
HUMAN	Q13618	CUL3	Cullin-3	34	28	4343.84	4725.57	4291.77	4622.51	4600.52	3723.3	3594.44	3755.04	3983.22	3942.86	6344.06	6502.71	6242.4	6471.47	6257.51	6248.56	6203.81	6488.66	6234.4
HUMAN	Q13619	CUL4A	Cullin-4A	18	22	3717.61	2911.27	3704.9	3308.75	3280.15	3418.22	3845.08	3576.47	3517.2	3029.82	6715.64	6692.27	6757.32	6700.12	6684.4	6660.02	6903.17	6795.66	6879.37
HUMAN	Q13620	CUL4B	Cullin-4B	28	25	5153.44	5539.41	4885.94	5376.44	5531.56	4327.81	4452.75	4244.92	4305.7	4115.59	6127.44	6040	6250.32	6064.16	6216.18	6115.4	6322.4	6262.85	6216.09
HUMAN	Q93034	CUL5	Cullin-5	23	32	3639.49	3985.97	3659.65	3777.09	4163.88	3158.42	3622.3	3208.09	3503.19	3244.57	7813.37	7880.77	7876.78	8017.57	7611.81	7498.52	7735.43	7944.44	8004.92
HUMAN	Q14999-2	CUL7	Isoform 2 of Cullin-7	5	8	636.661	524.883	582.613	596.272	545.119	705.052	706.159	695.947	718.216	487.477	1572.14	1604.13	1605.37	1596.02	1584.62	1462.19	1578.74	1582.86	1636.71
HUMAN	Q8IWT3	CUL9	Cullin-9	5	5	495.062	660.067	501.832	594.548	550.822	662.626	826.161	632.21	764.361	746.149	745.067	738.495	774.068	741.683	746.705	716.235	648.518	703.76	720.8
HUMAN	O60888-2	CUTA	Isoform A of Protein CutA	13	4	3377.7	3890.23	3314.54	3666.91	3861.01	3446.29	3928.54	3443.9	3215.83	3422.18	977.697	891.598	923.263	876.139	911.87	860.572	884.338	898.416	903.261
HUMAN	C9IZG4	CUTA	Protein CutA	0	4	0	0	0	0	0	0	0	0	0	0	199.476	195.945	228.302	225.763	207.514	215.136	207.919	221.289	219.893
HUMAN	Q9NTM9	CUTC	Copper homeostasis protein cutC homolog	0	1	0	0	0	0	0	0	0	0	0	0	208.74	216.625	193.665	222.468	201.494	195.429	212.195	212.624	209.485
HUMAN	P39880-3	CUX1	Isoform 3 of Homeobox protein cut-like 1	22	18	2741.23	2477.94	2681.29	2799.05	2786.62	2420.57	2449.43	2291.12	2624.91	2688.78	3791.16	3718.61	3605.62	3745.26	3793.36	3689.93	3804.58	3743.42	3648.4
HUMAN	Q13948	CUX1	Protein CASP	1	1	94.9986	69.3066	83.0337	81.1758	92.7674	69.7696	70.0399	80.9585	86.3263	57.7871	102.954	100.262	108.609	112.944	100.037	95.8705	90.6785	97.236	109.231
HUMAN	Q9P013	CWC15	Spliceosome-associated protein CWC15 homolog	10	4	2102.98	1823.17	2110.59	2131.77	2161.14	1860.69	1804	1935.49	1844.06	1875.87	740.315	726.038	759.655	749.741	735.269	736.345	708.653	750.032	742.726
HUMAN	Q9HCG8	CWC22	Pre-mRNA-splicing factor CWC22 homolog	15	6	1716.14	1583.08	1801.06	1722.94	1634.44	2020.02	1756.75	1953.48	2067.28	2064.72	1200.23	1070.69	1142.77	1120.09	1116.77	1323.85	1105.01	1092.28	1065.38
HUMAN	Q9NXE8	CWC25	Pre-mRNA-splicing factor CWC25 homolog	4	2	427.774	299.315	437.614	352.276	353.186	410.074	342.2	400.33	423.328	377.852	230.845	225.345	204.495	202.59	238.572	195.464	212.489	235.644	196.567
HUMAN	Q6UX04	CWC27	Peptidyl-prolyl cis-trans isomerase CWC27 homolog	15	5	1988.41	1746.83	1943	2027.06	1986.91	2437.37	2246.13	2323.41	2112.71	2425.02	1461.68	1455.25	1490.61	1472.6	1445.42	1596.42	1528.3	1471.18	1490.99
HUMAN	Q69YN2	CWF19L1	CWF19-like protein 1	18	4	2366.46	1787.87	2325.42	2262.34	2359.29	2106.83	1938.85	2118.54	2425.22	2305.47	808.347	850.014	731.324	884.175	865.406	979.325	792.245	807.354	800.987
HUMAN	Q2TBE0	CWF19L2	CWF19-like protein 2	5	3	1095.41	877.874	1114.44	1264.39	1371.65	1101.44	947.998	1106.2	1221.89	1354.33	690.83	650.396	669.125	703.082	658.123	713.514	675.491	637.289	659.241
HUMAN	P78310	CXADR	Coxsackievirus and adenovirus receptor	12	10	1633.37	1788.8	1529.54	2248.17	2284.63	1021.35	1120.04	1020.03	1964	1398.27	1958.31	2188.2	2056.92	1950.15	1909.52	2093.44	1882	2027.48	2082.13
HUMAN	O95715	CXCL14	C-X-C motif chemokine 14	2	0	188.519	500.465	213.498	278.271	248.468	372.024	641.418	339.057	444.077	355.483	0	0	0	0	0	0	0	0	0
HUMAN	Q9H2A7	CXCL16	C-X-C motif chemokine 16	1	0	175.826	200.525	168.867	212.987	223.69	91.1695	84.9586	79.0721	84.9059	91.7443	0	0	0	0	0	0	0	0	0
HUMAN	A2AJT9	CXorf23	Uncharacterized protein CXorf23	1	0	98.0196	300.996	124.87	160.958	157.775	113.84	130.707	136.482	111.529	127.027	0	0	0	0	0	0	0	0	0
HUMAN	Q8TB03	CXorf38	Uncharacterized protein CXorf38	8	4	1083.32	954.361	1067.07	1016.96	1016.79	1239.51	1113.14	1252.18	1020.29	1005.07	1278.21	1338.1	1340.99	1307.62	1277.96	1286.17	1317.45	1344.43	1296.31
HUMAN	Q9H5V9	CXorf56	UPF0428 protein CXorf56	5	3	520.221	410.504	497.468	439.888	449.05	410.63	358.741	398.613	420.669	350.753	669.146	653.842	589.69	608.775	632.752	655.681	655.153	677.525	631.805
HUMAN	Q9P0U4-2	CXXC1	Isoform 2 of CXXC-type zinc finger protein 1	5	4	815.675	840.086	860.403	894.687	951.363	727.66	627.919	719.691	504.65	801.058	427.306	408.331	397.379	438.826	401.621	430.423	391.512	423.915	398.646
HUMAN	Q7LFL8	CXXC5	CXXC-type zinc finger protein 5	3	0	167.105	184.483	167.283	169.38	132.412	278.982	228.385	247.365	246.736	169.179	0	0	0	0	0	0	0	0	0
HUMAN	F5H757	CYB561	Cytochrome b561	0	1	0	0	0	0	0	0	0	0	0	0	124.424	130.7	124.23	133.408	127.368	128.757	117.286	123.383	137.19
HUMAN	P00167	CYB5A	Cytochrome b5	7	6	595.22	850.292	720.032	1031.73	1142.62	763.815	1626.18	960.698	1324.79	1598.72	642.595	663.819	614.616	703.556	705.27	703.561	703.236	688.842	665.964
HUMAN	J3KNF8	CYB5B	Cytochrome b5 type B	7	8	1320.61	1527.37	1439.66	1522.52	1658.16	1131.54	1311.78	1162.78	589.745	1478.06	1532.27	1430.48	1624.59	1420.04	1564.08	1791.65	1735.53	1526.68	1629.41
HUMAN	Q9UHQ9	CYB5R1	NADH-cytochrome b5 reductase 1	13	9	2820.5	3676.53	2950.95	3079.7	3543.42	892.565	985.915	830.213	846.773	848.107	2359.47	2435.43	2429.14	2483.41	2371.64	2285.27	2392.1	2472.17	2595.15
HUMAN	Q6BCY4	CYB5R2	NADH-cytochrome b5 reductase 2	8	0	2300.14	2250.88	2295.42	2103.71	2052.53	432.132	372.492	422.054	399.131	409.222	0	0	0	0	0	0	0	0	0
HUMAN	P00387-3	CYB5R3	Isoform 3 of NADH-cytochrome b5 reductase 3	21	60	2122.38	1910.75	2030.69	1960.12	2293.64	2324.7	2869.49	2377.06	2271.88	2324.65	11959.2	10612.3	11087.4	10977.5	10692.2	10341.6	11182.1	11408	11023.9
HUMAN	Q7L1T6	CYB5R4	Cytochrome b5 reductase 4	7	3	1891.37	1587.66	1972.32	1869.14	1938.18	2006.41	2059.41	2042.17	2032.72	2071.99	1089.3	1127	1017.86	1031.42	1031.93	1041.22	1081.1	1014.78	1002.02
HUMAN	P13498	CYBA	Cytochrome b-245 light chain	4	0	242.841	116.374	233.222	151.303	109.215	763.372	632.976	767.658	580.84	313.676	0	0	0	0	0	0	0	0	0
HUMAN	Q53TN4	CYBRD1	Cytochrome b reductase 1	1	3	174.358	240.291	221.931	230.396	239.161	177.216	194.641	186.489	237.785	290.485	355.702	368.365	376.561	383.243	351.677	327.059	347.009	349.537	361.556
HUMAN	P08574	CYC1	Cytochrome c1, heme protein, mitochondrial	16	9	2373.27	2492.44	2413.92	2422.15	2628.87	2224.9	2513.9	2176.04	2577.64	2404.59	3052.55	2855.6	3238.1	2891.69	3004.48	2959.33	3639.9	2864.54	3231.4
HUMAN	P99999	CYCS	Cytochrome c	11	17	3262.75	3522.72	3157.91	3280.16	2936.55	2699.85	2950.39	2920.65	2521.52	2475.83	8038.53	8170.88	7851.35	8099.63	7836.45	7579.37	7446.5	7879.26	7755.91
HUMAN	Q7L576	CYFIP1	Cytoplasmic FMR1-interacting protein 1	21	8	3056.53	3973.25	3093.66	3110.36	3089.86	2646.98	2655.29	2627.62	2524.99	2403.22	2509.76	2551.39	2586.59	2535.09	2588.91	2478.78	2471.4	2595.76	2649.09
HUMAN	Q96F07	CYFIP2	Cytoplasmic FMR1-interacting protein 2	25	30	3711.58	4984.49	3882.12	3944.68	4085.41	4126.23	4143.65	4150.41	3676.87	3601.59	7306.53	7874.08	7272.51	7656.66	7483.83	6618.8	7209.6	7970.47	8048.52
HUMAN	K7EMC7	CYGB	Cytoglobin	3	0	588.09	389.614	587.13	441.441	395.242	183.44	129.97	192.684	171.943	143.097	0	0	0	0	0	0	0	0	0
HUMAN	E9PJD7	CYHR1	Cysteine and histidine-rich protein 1	5	4	531.708	758.181	542.003	592.413	603.337	342.148	331.787	305.684	284.965	317.996	245.579	225.384	225.218	239.494	224.795	213.151	236.797	234.931	224.758
HUMAN	F5H2R7	CYLD	Ubiquitin carboxyl-terminal hydrolase CYLD	5	2	387.96	381.785	384.065	425.91	410.237	362.332	321.338	333.787	334.064	341.253	357.913	378.288	384.159	345.42	361.89	377.239	385.939	377.151	379.134
HUMAN	Q6UW02	CYP20A1	Cytochrome P450 20A1	6	12	1031.27	861.988	1031.13	877.749	1004.19	765.91	644.475	745.735	760.236	812.766	2434.52	2345.2	2330.69	2518.9	2473.22	2543.72	2238.86	2439.48	2444.96
HUMAN	Q02318	CYP27A1	Sterol 26-hydroxylase, mitochondrial	8	6	686.311	784.862	563.467	683.783	780.358	3008.78	3623.62	2922.05	2888.15	2663.24	1693.32	1803.25	1780.05	1775.59	1802.12	1639.08	1700.17	1842.85	1804.92
HUMAN	Q96SQ9-2	CYP2S1	Isoform 2 of Cytochrome P450 2S1	4	0	595.533	531.678	601.447	477.679	477.07	135.304	130.471	136.744	142.069	117.648	0	0	0	0	0	0	0	0	0
HUMAN	P20815	CYP3A5	Cytochrome P450 3A5	4	1	443.98	447.477	451.636	441.057	502.176	900.967	938.255	871.875	793.41	695.582	190.521	190.388	198.999	192.943	178.016	165.338	207.611	202.777	194.892
HUMAN	Q9HBI6	CYP4F11	Phylloquinone omega-hydroxylase CYP4F11	4	2	1542.67	1498.09	1523.47	1458.45	1293.51	171.088	131.667	152.783	136.955	124.277	647.169	603.547	566.263	659.266	574.463	499.221	680.691	663.89	593.32
HUMAN	Q6ZWL3	CYP4V2	Cytochrome P450 4V2	1	1	28.1933	15.3169	16.998	17.5755	13.2755	44.0294	45.2309	45.746	41.216	36.8478	101.901	92.5948	105.772	99.2069	97.3481	101.593	111.641	99.1795	104.213
HUMAN	Q16850	CYP51A1	Lanosterol 14-alpha demethylase	18	6	2697.06	1531.15	2914.69	2600.15	1995.71	1923.94	2668.7	2014.04	2341.06	2358.24	1343.96	1516.76	1582.98	1395.35	1414.51	1810.27	1195.55	1415.65	1566.24
HUMAN	O00622	CYR61	Protein CYR61	38	44	5354.26	4323.96	5371.13	3772.36	2938.12	7618.88	4139.94	6702.16	4296.45	3081.39	10434.3	9862.03	9324.99	10219.1	9172.19	6070.7	11431	9226.62	9261.66
HUMAN	Q717R9	CYS1	Cystin-1	2	2	25.8023	26.4905	29.1529	35.6813	46.6832	351.471	479.664	375.764	120.525	248.746	291.77	300.541	336.008	317.745	304.35	332.955	304.725	329.007	347.175
HUMAN	B8A4K4	CYSRT1	Cysteine-rich tail protein 1	1	0	330.872	727.514	365.922	228.278	209.607	30.9961	22.25	23.2706	19.2039	18.2606	0	0	0	0	0	0	0	0	0
HUMAN	Q9H1C7	CYSTM1	Cysteine-rich and transmembrane domain-containing protein 1	0	1	0	0	0	0	0	0	0	0	0	0	154.167	178.087	171.291	128.581	191.717	168.815	169.082	167.125	176.639
HUMAN	Q99418	CYTH2	Cytohesin-2	2	0	400.032	373.587	382.663	366.502	373.94	229.443	235.046	215.626	224.511	188.984	0	0	0	0	0	0	0	0	0
HUMAN	Q8N465	D2HGDH	D-2-hydroxyglutarate dehydrogenase, mitochondrial	9	5	617.484	730.429	567.576	651.352	754.237	745.069	1015.72	728.679	686.637	802.967	1649.41	1735.4	1829.91	1839.4	1657.3	1637.75	1517.48	1694.71	1876.27
HUMAN	Q9Y4D1	DAAM1	Disheveled-associated activator of morphogenesis 1	8	2	1741.79	2348.4	1766.53	1963.32	1957.55	953.654	911.376	978.5	1003.78	913.819	339.287	341.385	330.441	344.537	334.159	297.375	334.455	323.01	316.699
HUMAN	P98082	DAB2	Disabled homolog 2	19	30	369.512	304.439	375.788	353.105	450.954	4663.19	8647.04	4650.23	5399.03	4798.71	9323.58	9380.01	9934.17	9502.6	8972.95	8149.24	8935.07	9103.31	10033.7
HUMAN	Q5VWQ8	DAB2IP	Disabled homolog 2-interacting protein	8	4	1499.34	1667.32	1489.59	1543.63	1357.9	854.816	757.383	804.23	761.882	772.212	1003.28	884.752	1064.08	974.944	972.888	1120.39	1106.09	951.689	983.44
HUMAN	P61803	DAD1	Dolichyl-diphosphooligosaccharide--protein glycosyltransferase subunit DAD1	4	0	286.353	298.192	290.373	298.293	255.993	686.955	588.535	698.02	568.918	571.847	0	0	0	0	0	0	0	0	0
HUMAN	Q14118	DAG1	Dystroglycan	9	7	918.189	763.515	913.118	1177.64	1119.63	949.588	1157.11	985.269	1196.69	1159.05	1700.72	1680.6	1844.3	1657.68	1742.1	1991.79	1618.47	1702.83	1709.76
HUMAN	Q8NCG7	DAGLB	Sn1-specific diacylglycerol lipase beta	5	5	345.275	337.399	353.598	379.19	442.943	342.4	381.986	323.444	340.323	355.182	1109.64	926.26	912.495	923.252	927.479	929.894	908.562	980.065	941.487
HUMAN	Q5D0E6	DALRD3	DALR anticodon-binding domain-containing protein 3	2	0	159.828	142.71	157.496	148.74	140.207	234.377	264.554	228.352	221.239	199.965	0	0	0	0	0	0	0	0	0
HUMAN	P51397	DAP	Death-associated protein 1	11	3	1098.17	1181.71	1082.63	1139.09	1161.39	1544.57	1391.04	1534.85	1453.36	1404.91	784.598	824.325	848.752	838.924	870.977	833.189	866.743	847.672	886.722
HUMAN	P51398	DAP3	28S ribosomal protein S29, mitochondrial	16	15	1479.69	1909.38	1619.53	1560.73	1476.44	1379.2	1460.71	1329.03	1227.66	1301.09	3541.42	3607.66	3545.14	3527.2	3488.71	3373.84	3472.31	3699.1	3636.66
HUMAN	Q5T8F1	DAPK1	Death-associated protein kinase 1	8	6	1217.03	1188	1210.58	1228.45	1144.43	1862.65	1535.98	1868.59	1605.43	1496.8	1697.67	1838.28	1717.16	1708.81	1793.05	1615.43	1683.18	1760.14	1744.25
HUMAN	Q9UIK4-2	DAPK2	Isoform 2 of Death-associated protein kinase 2	3	0	241.601	477.328	234.512	395.916	471.804	147.114	139.302	153.557	139.363	155.951	0	0	0	0	0	0	0	0	0
HUMAN	O43293	DAPK3	Death-associated protein kinase 3	8	7	1741.27	1629.85	1782.17	1569.63	1508.36	979.799	892.702	948.784	923.785	879.25	1122.16	1137.46	1110.9	1084.59	1163.07	1134.14	1114.67	1125.72	1102.88
HUMAN	Q9UN19	DAPP1	Dual adapter for phosphotyrosine and 3-phosphotyrosine and 3-phosphoinositide	2	0	281.287	291.037	255.071	221.063	262.844	140.023	149.074	129.661	141.081	148.311	0	0	0	0	0	0	0	0	0
HUMAN	P14868	DARS	Aspartate--tRNA ligase, cytoplasmic	55	50	10076.9	9592.46	9877.54	8865.93	9686.52	8852.11	9247.06	9103.1	8898.41	8112.85	14535.2	14513.5	14451	14569.1	14297.6	14009.9	14299	14519.9	14637.6
HUMAN	Q6PI48	DARS2	Aspartate--tRNA ligase, mitochondrial	17	18	2335.73	2344.2	2381.42	2175.97	2489.87	2149.29	2376.1	2088.57	2030.36	2246	4634.88	4530.95	4329.39	4748.31	4388.36	4205	4199.06	4545.72	4563.41
HUMAN	Q9UER7	DAXX	Death domain-associated protein 6	14	2	1105.22	1086.52	1141.14	1260.55	1312.41	1136.65	1068.32	1195.89	983.516	1205.83	181.493	187.349	223.273	205.276	219.413	218.473	219.01	205.372	217.586
HUMAN	Q96EP5	DAZAP1	DAZ-associated protein 1	22	11	2725	2484.02	2715.64	2543.73	2696.43	2256.45	2424.06	2281.18	2433.43	2310.61	1450.03	1492.67	1460.91	1415.11	1460.21	1440.06	1417.79	1442.9	1502.22
HUMAN	Q15038	DAZAP2	DAZ-associated protein 2	1	2	162.101	149.008	168.529	209.17	220.258	125.873	136.997	134.414	157.639	102.861	151.605	113.862	125.448	127.441	128.693	137.779	122.621	126.314	129.048
HUMAN	Q9UBU7	DBF4	Protein DBF4 homolog A	1	0	69.3679	85.8476	68.827	96.2691	114.1	41.9605	41.9953	53.5195	104.935	133.116	0	0	0	0	0	0	0	0	0
HUMAN	P07108-5	DBI	Isoform 5 of Acyl-CoA-binding protein	16	150	1419.7	1996.26	1477.42	1683.03	1808.57	1956.82	3334.77	1975.85	2558.48	2685.87	33311.2	28133.2	30448.9	29508.6	30337.6	28442.8	31268.2	29522.8	29552.5
HUMAN	Q16643-3	DBN1	Isoform 3 of Drebrin	45	49	4178.1	3625.61	4118.04	3919.74	3725.33	5917.82	5031.47	5668.8	5187.27	4955.04	17520.9	17525.4	16846	16874.3	17049.2	15282.1	17248.7	16881.5	16716
HUMAN	Q9H9R9-3	DBNDD1	Isoform 3 of Dysbindin domain-containing protein 1	1	0	30.7739	37.2883	25.4694	28.2164	37.3041	124.401	164.669	133.634	137.849	123.78	0	0	0	0	0	0	0	0	0
HUMAN	Q9UJU6-3	DBNL	Isoform 3 of Drebrin-like protein	25	40	4176.66	4232.62	4090.96	4077.24	4326.03	3664.38	3657.08	3630.57	3730.82	3583.26	11144.5	11675.4	10707.4	11642.9	11324.3	11220.8	11296.3	11679.8	11151.7
HUMAN	Q9UJU6	DBNL	Drebrin-like protein	3	6	501.111	594.543	536.922	447.898	393.215	497.161	525.55	465.571	228.074	380.944	368.326	386.465	376.86	414.034	391.99	384.813	337.216	394.205	367.782
HUMAN	Q9UK59	DBR1	Lariat debranching enzyme	6	3	1066.4	956.306	1086.36	977.489	1061.16	986.683	876.521	1019.28	868.2	962.293	629.011	668.255	670.296	662.838	705.723	726.964	669.983	690.124	700.168
HUMAN	P11182	DBT	Lipoamide acyltransferase component of branched-chain alpha-keto acid dehydrogenase complex, mitochondrial	25	14	3990.97	4675.56	3948.9	4376.33	4807.09	2858.91	3352.75	2632.84	2606.09	2928.75	4607.75	4376.93	4687.54	4681.02	4644.27	4276.21	4829.14	4581.18	4672.11
HUMAN	Q5QP82	DCAF10	DDB1- and CUL4-associated factor 10	4	0	606.238	575.046	637.144	571.767	543.389	471.009	531.86	468.234	383.856	430.686	0	0	0	0	0	0	0	0	0
HUMAN	Q8TEB1	DCAF11	DDB1- and CUL4-associated factor 11	2	1	95.2663	130.317	119.181	164.186	207.929	120.367	145.708	136.905	172.982	179.784	67.83	76.9455	71.666	69.7376	70.4548	68.4743	70.8611	64.01	84.1769
HUMAN	Q5VU92	DCAF12L1	DDB1- and CUL4-associated factor 12-like protein 1	3	3	140.949	116.934	137.081	113.618	123.762	294.404	293.525	279.779	408.172	320.222	262.853	279.882	262.435	260.438	310.112	324.617	245.741	264.089	270.313
HUMAN	Q9NV06	DCAF13	DDB1- and CUL4-associated factor 13	8	13	2336.31	2038.43	2467.56	2049.08	1822.65	1981.77	1737.52	1969.61	1988.55	1893.9	1817.13	1715.76	1606.11	1748.94	1737.4	1518	1935.37	1753.86	1598.05
HUMAN	Q66K64	DCAF15	DDB1- and CUL4-associated factor 15	1	0	104.175	104.395	107.116	99.9508	104.956	75.8067	77.5313	90.8531	109.414	92.3829	0	0	0	0	0	0	0	0	0
HUMAN	Q9NXF7	DCAF16	DDB1- and CUL4-associated factor 16	3	1	519.804	495.061	621.204	563.681	664.424	440.042	410.252	448.727	348.869	490.794	90.2848	103.228	101.394	108.749	98.5444	110.555	76.2547	85.9499	89.4292
HUMAN	Q8WV16	DCAF4	DDB1- and CUL4-associated factor 4	1	2	38.5043	33.3765	49.3733	34.1551	38.7666	65.3413	59.419	60.9446	72.8208	57.0617	332.552	322.187	316.864	330.944	309.116	264.976	334.441	310.581	342.736
HUMAN	Q96JK2	DCAF5	DDB1- and CUL4-associated factor 5	3	0	196.863	191.456	190.341	217.733	206.015	167.996	172.002	165.856	179.454	161.614	0	0	0	0	0	0	0	0	0
HUMAN	Q58WW2-3	DCAF6	Isoform 3 of DDB1- and CUL4-associated factor 6	8	6	1031.32	848.103	1034.23	1033.59	965.402	1552.41	1579.39	1527.45	1496.01	1353.32	776.15	826.968	883.413	775.121	854.918	845.897	789.006	803.616	839.544
HUMAN	P61962	DCAF7	DDB1- and CUL4-associated factor 7	8	4	1175.47	1491.22	1160.1	1414.91	1300.42	884.064	779.639	896.224	809.573	700.251	515.509	519.577	526.439	509.735	563.256	569.468	511.469	515.259	522.999
HUMAN	G3V3G9	DCAF8	DDB1- and CUL4-associated factor 8	15	17	2019.11	2130.29	2042.18	2169.54	2077.63	1993.06	2319.87	1908.11	1906.43	1771.07	4258.12	4257.25	4317.17	4279.28	4417.57	4040.2	4611.13	4451.33	4441.73
HUMAN	Q8WVC6	DCAKD	Dephospho-CoA kinase domain-containing protein	7	4	1365.18	1404.17	1359.41	1468.16	1572.04	850.127	1071.19	810.569	888.593	1005.76	1244.87	1272.64	1211.9	1206.73	1225.24	1154.22	1177.38	1209.14	1318.33
HUMAN	Q8N8Z6	DCBLD1	Discoidin, CUB and LCCL domain-containing protein 1	3	0	402.223	363.311	417.013	436.229	388.051	70.8546	69.164	92.1403	93.0754	97.9182	0	0	0	0	0	0	0	0	0
HUMAN	Q96PD2-2	DCBLD2	Isoform 2 of Discoidin, CUB and LCCL domain-containing protein 2	19	28	1281.61	795.589	1275.71	1103.75	1075.99	3595.2	3225.96	3619.43	3079.43	2598.29	3611.89	3765.87	3675.28	3664.43	3682.65	3209.5	3603.01	3730.06	3648.79
HUMAN	Q9UHG0	DCDC2	Doublecortin domain-containing protein 2	23	39	263.738	233.927	287.081	336.329	413.132	5987.6	6279.28	6247.46	5789.38	3302.31	7561.08	7746.21	8532.32	7339.47	7660.83	6780.45	7747.42	7626.79	8250.51
HUMAN	D6RFG8	DCK	Deoxycytidine kinase	7	9	424.739	331.683	432.225	512.537	525.331	795.468	601.416	826.666	823.934	917.91	1095.17	1250.41	1104.06	1212.83	1201.81	1496.19	1155.28	1221.04	1280.3
HUMAN	O15075	DCLK1	Serine/threonine-protein kinase DCLK1	8	5	693.952	1037.72	652.826	768.634	803.456	1629.78	1365.18	1632.55	1564.62	1301.15	546.919	510.831	548.283	519.762	530.365	596.524	515.459	512.809	553.964
HUMAN	Q8N568-3	DCLK2	Isoform 3 of Serine/threonine-protein kinase DCLK2	1	0	112.303	152.669	104.511	130.449	118.012	412.695	266.121	383.875	358.789	322.189	0	0	0	0	0	0	0	0	0
HUMAN	Q96SD1	DCLRE1C	Protein artemis	2	0	216.991	168.948	199.088	202.728	206.836	196.253	155.711	187.691	192.311	185.623	0	0	0	0	0	0	0	0	0
HUMAN	P07585	DCN	Decorin	5	2	670.741	769.855	653.799	641.388	697.67	661.416	888.294	623.181	651.27	573.888	416.481	503.752	550.968	427.003	503.117	493.983	466.428	506.27	548.287
HUMAN	U3KQI9	DCP1A	mRNA-decapping enzyme 1A	8	5	771.512	625.403	765.336	762.549	784.457	722.852	723.396	737.313	755.709	731.055	2271.35	2454.06	2508.46	2386.66	2473.09	2519.55	2208.86	2422.99	2542.45
HUMAN	Q8IZD4	DCP1B	mRNA-decapping enzyme 1B	9	9	987.903	993.464	1000.33	958.833	992.104	1480.17	1413.81	1470.44	1425.57	1376.07	1258.36	1267.73	1353.51	1388.95	1359.25	1241.22	1325.4	1320.26	1387.89
HUMAN	Q8IU60	DCP2	m7GpppN-mRNA hydrolase	3	0	508.712	566.238	510.167	495.932	629.495	632.905	652.045	577.149	768.809	701.577	0	0	0	0	0	0	0	0	0
HUMAN	Q96C86	DCPS	m7GpppX diphosphatase	9	3	1836.57	1775.01	1856.11	1818.55	2064.88	1065.2	1060.08	1039.78	1139.56	1032.43	810.641	850.998	764.99	808.55	786.611	905.577	827.747	807.426	796.627
HUMAN	P32321-2	DCTD	Isoform 2 of Deoxycytidylate deaminase	13	14	2767.44	2886.21	2748.28	2699.76	2643.55	2025.71	2057.54	2070.47	1857.7	1897.96	4821.4	4990.61	4852.05	4888.15	4750.04	4510.04	4709.63	4838.33	4805.91
HUMAN	Q14203	DCTN1	Dynactin subunit 1	97	108	13291.4	13068.9	12899	12978.7	13563.7	15349.7	15854.3	15435.3	14723.3	14356.3	22442.3	22525	22979	22221.9	22778.9	22119.8	23082.5	22599.9	22868.9
HUMAN	Q13561	DCTN2	Dynactin subunit 2	25	69	3033.92	3189.47	3099.61	3194.81	3123.45	3544.41	3904.2	3521.83	3572.52	3434.06	10131.4	10382.9	10474	10368.1	10373.3	10170.9	9999.34	10373.3	10695.1
HUMAN	O75935	DCTN3	Dynactin subunit 3	10	13	1688.44	1764.22	1553.5	1749.13	1649.08	1895.2	1993.16	1984.73	1866.93	1860.79	4513.28	4829	5036.56	4650.69	4813.58	4645.09	4625.44	4707.16	5000
HUMAN	Q9UJW0	DCTN4	Dynactin subunit 4	27	17	2582.9	2319.11	2485.73	2478.49	2626.02	2788.94	2986.44	2737.25	2661.91	2633.02	3831.55	3914.06	3964.97	3862.99	3792.4	3631.52	3783.33	3840.25	3918.87
HUMAN	Q9BTE1	DCTN5	Dynactin subunit 5	7	6	1616.39	1372.71	1588.14	1342.03	1431.81	1527.25	1696.99	1491.05	1670.4	1292.9	2366.47	2494.69	2533.16	2435.2	2405.87	2432.44	2305.4	2354.59	2544.97
HUMAN	O00399	DCTN6	Dynactin subunit 6	2	5	150.516	116.074	138.453	130.106	119.889	121.861	132.944	120.915	100.993	94.3903	748.563	965.842	787.275	909.915	780.605	698.985	787.861	955.936	1023.21
HUMAN	Q9H773	DCTPP1	dCTP pyrophosphatase 1	7	4	886.484	734.246	860.012	793.763	777.019	1253.9	957.558	1288.08	1064.31	1014.96	701.623	750.615	701.009	746.001	775.38	840.498	817.178	735.397	775.165
HUMAN	Q96GG9	DCUN1D1	DCN1-like protein 1	13	7	1721.91	1774.39	1724.32	1653.22	1780.38	1491.62	1508.44	1583.62	1440.99	1342.06	1122.12	1233.58	1220.03	1243.78	1240.82	1259.43	1095.69	1227.39	1274.14
HUMAN	Q8IWE4	DCUN1D3	DCN1-like protein 3	4	4	402.308	350.385	383.696	357.033	437.046	297.244	334.056	281.352	338.989	328.007	629.373	681.437	662.713	651.096	646.831	609.371	664.693	668.371	691.455
HUMAN	B4DH25	DCUN1D4	DCN1-like protein	4	2	421.716	307.428	426.75	380.023	390.563	494.789	490.922	529.998	599.95	465.981	341.107	266.969	315.448	328.955	350.516	489.547	432.793	314.041	308.794
HUMAN	Q9BTE7	DCUN1D5	DCN1-like protein 5	6	2	735.326	524.437	794.696	621.957	629.242	737.198	536.919	672.374	635.004	538.578	989.664	989.121	1058.34	1010.81	973.187	942.708	1024.06	1023.09	998.691
HUMAN	Q7Z4W1	DCXR	L-xylulose reductase	13	10	3335.13	3624.85	3409.34	3445.35	3841.09	2312.35	2807.08	2191.55	2366.1	2525.07	2575.02	2552.6	2362.37	2790.94	2514.29	2306.06	2389.25	2458.23	2430.59
HUMAN	Q9BW61	DDA1	DET1- and DDB1-associated protein 1	2	4	243.143	209.114	248.764	225.624	214.014	228.514	207.458	227.424	240.95	219.196	1144.72	1090.86	1165.54	1129.54	1155.9	1238.63	1192.32	1125.14	1094.62
HUMAN	O94760	DDAH1	N(G),N(G)-dimethylarginine dimethylaminohydrolase 1	19	37	3343.81	2987.34	3461.52	3363.58	3663.09	6820.37	7893.66	6905.2	6698.53	7621.58	8438.07	8742.35	9342.99	8301.99	8567.97	8992.47	9158.23	8853.63	9358.99
HUMAN	O95865	DDAH2	N(G),N(G)-dimethylarginine dimethylaminohydrolase 2	6	5	325.928	431.076	310.653	352.772	485.639	789.353	1098.47	764.564	947.665	791.537	1243.28	1223.78	1291.22	1203.57	1215.72	1099.79	1134.15	1153.05	1157.68
HUMAN	Q16531	DDB1	DNA damage-binding protein 1	49	57	7141.16	6478.3	7384.83	6542.66	6869.05	7885.55	8428.43	7995.65	8292.11	7534.29	17665.8	17625.8	17669.4	17731	17371.3	17395.6	16664.9	17359.8	17521.1
HUMAN	Q92466	DDB2	DNA damage-binding protein 2	11	6	2357.7	2288.09	2127.28	2310.9	2230.78	1536.88	1292.54	1478.27	1286.92	1115.44	1925.17	1925.73	2129.98	1894.99	1932.81	1971.92	1907.22	1965.87	2112.93
HUMAN	Q8NEL9	DDHD1	Phospholipase DDHD1	0	1	0	0	0	0	0	0	0	0	0	0	64.1818	65.6227	53.4717	57.1989	55.9462	62.49	62.5155	63.7156	61.0895
HUMAN	O94830	DDHD2	Phospholipase DDHD2	4	4	255.738	261.07	260.406	287.901	283.356	228.068	214.262	222.086	235.818	231.545	722.596	802.768	809.568	733.25	789.529	821.329	799.932	801.176	818.254
HUMAN	Q5TDH0-3	DDI2	Isoform 3 of Protein DDI1 homolog 2	11	8	1716.54	1933.33	1694.74	1703.24	1818.79	1173.46	1153.33	1206.67	1084.36	1137.44	994.987	953.474	924.183	976.701	963.389	987.653	916.696	955.248	969.035
HUMAN	Q9NX09	DDIT4	DNA damage-inducible transcript 4 protein	2	0	398.936	273.085	418.911	291.916	264.417	157.889	133.388	139.365	136.181	128.122	0	0	0	0	0	0	0	0	0
HUMAN	Q99489-3	DDO	Isoform 3 of D-aspartate oxidase	1	0	61.225	58.838	63.0685	56.5666	65.4703	105.947	117.809	99.4773	108.346	112.325	0	0	0	0	0	0	0	0	0
HUMAN	P39656	DDOST	Dolichyl-diphosphooligosaccharide--protein glycosyltransferase 48 kDa subunit	16	17	1860.23	1655.22	1871.01	1745.58	1789.56	1986.52	2064.11	2017.65	2066.85	2142.45	4591.9	4846.04	4335.87	4911.51	4406.32	4091.4	4303.67	4705.47	4355.35
HUMAN	Q08345-5	DDR1	Isoform 4 of Epithelial discoidin domain-containing receptor 1	12	0	2711.52	2567.61	2626.24	3338.13	2989.58	837.379	914.7	676.476	771.366	531.275	0	0	0	0	0	0	0	0	0
[truncated: 7,317 more rows]

## Sheet: Plots
			Vp1
			CCNB1
			CCND2
			TP53

## Sheet: Experiment 1
	Total Peptides	Total proteins
All	129748	8992
Human	129403	8987
Viral	345	5

## Sheet: Experiment 2
	Total Peptides	Total proteins
[truncated: 3 more rows]
