# Supplementary material for: Temporal Proteomic Analysis of BK Polyomavirus Infection Reveals Virus-Induced G2 Arrest and Highly Effective Evasion of Innate Immune Sensing
Source: J Virol. 2019 Jul 30;93(16):e00595-19. doi: 10.1128/JVI.00595-19 (PMC6675895; doi:10.1128/JVI.00595-19)
Supplement: Supplemental file 2 [file JVI.00595-19-s0002.xlsx]

## Sheet: Innate Immunity
					Experiment 1							Experiment 2
Entry	Entry name	Protein names	Quantified Exp1	Quantified Exp2	HU cells fold-change 24 hpi	HU cells fold-change 48 hpi	HU cells fold-change 72 hpi	RPTE cels fold-change 24 hpi	RPTE cells fold-change 48 hpi	RPTE cells fold-change 72 hpi		RPTE cells fold-change 12 hpi	RPTE cells fold-change 24 hpi	RPTE cells fold-change 48 hpi
P78563	ADARB1	Double-stranded RNA-specific editase 1 (EC 3.5.4.37) (RNA-editing deaminase 1) (RNA-editing enzyme 1) (dsRNA adenosine deaminase)	YES	NO	0.987326	0.967561	0.923092	0.784438	1.26627	0.887605
O43823	AKAP8	A-kinase anchor protein 8 (AKAP-8) (A-kinase anchor protein 95 kDa) (AKAP 95)	YES	YES	1.0692	0.999463	1.03012	1.08688	1.10855	1.10827		0.976245	0.983449	1.09411
O75179	ANKRD17	Ankyrin repeat domain-containing protein 17 (Gene trap ankyrin repeat protein) (Serologically defined breast cancer antigen NY-BR-16)	YES	YES	1.15381	1.05037	0.924047	1.03143	1.06315	1.02115		1.01699	1.0251	1.11488
P04083	ANXA1	Annexin A1 (Annexin I) (Annexin-1) (Calpactin II) (Calpactin-2) (Chromobindin-9) (Lipocortin I) (Phospholipase A2 inhibitory protein) (p35)	YES	YES	0.963154	0.846898	0.812912	0.961373	1.01179	1.02475		0.96254	0.985407	0.946431
Q9NRW3	APOBEC3C	DNA dC->dU-editing enzyme APOBEC-3C (A3C) (EC 3.5.4.-) (APOBEC1-like) (Phorbolin I)	YES	NO	0.891613	0.790212	0.598531	1.02561	0.711083	0.629748
Q9HC16	APOBEC3G	DNA dC->dU-editing enzyme APOBEC-3G (EC 3.5.4.-) (APOBEC-related cytidine deaminase) (APOBEC-related protein) (ARCD) (APOBEC-related protein 9) (ARP-9) (CEM-15) (CEM15) (Deoxycytidine deaminase) (A3G)	YES	YES	0.94849	0.891528	0.792562	1.00008	1.09116	1.08775		0.940342	0.921132	0.91467
P78540	ARG2	Arginase-2, mitochondrial (EC 3.5.3.1) (Arginase II) (Kidney-type arginase) (Non-hepatic arginase) (Type II arginase)	YES	NO	1.24406	0.755777	1.27036	0.612245	0.948025	0.907567
P30530	AXL	Tyrosine-protein kinase receptor UFO (EC 2.7.10.1) (AXL oncogene)	YES	YES	1.08979	1.00386	0.883843	1.14024	1.08915	0.86359		0.996718	1.04027	0.922034
Q10589	BST2	Bone marrow stromal antigen 2 (BST-2) (HM1.24 antigen) (Tetherin) (CD antigen CD317)	YES	YES	0.936057	1.3953	1.21048	1.20563	1.39195	1.08458		0.98707	0.943406	0.797562
Q3KP66	C1orf106	Innate immunity activator protein	YES	NO	1.07022	0.92353	0.757724	1.12119	0.660732	0.645247
Q07021	C1QBP	Complement component 1 Q subcomponent-binding protein, mitochondrial (ASF/SF2-associated protein p32) (Glycoprotein gC1qBP) (C1qBP) (Hyaluronan-binding protein 1) (Mitochondrial matrix protein p32) (gC1q-R protein) (p33)	YES	YES	1.09834	0.933479	1.05927	0.900721	1.07099	1.05787		1.03268	0.982946	0.935647
Q9NZP8	C1RL	Complement C1r subcomponent-like protein (C1r-LP) (C1r-like protein) (EC 3.4.21.-) (C1r-like serine protease analog protein) (CLSPa)	YES	NO	1.01599	1.3071	1.03612	0.705473	0.668387	0.559965
P01024	C3	Complement C3 (C3 and PZP-like alpha-2-macroglobulin domain-containing protein 1) [Cleaved into: Complement C3 beta chain; C3-beta-c (C3bc); Complement C3 alpha chain; C3a anaphylatoxin; Acylation stimulating protein (ASP) (C3adesArg); Complement C3b alpha' chain; Complement C3c alpha' chain fragment 1; Complement C3dg fragment; Complement C3g fragment; Complement C3d fragment; Complement C3f fra…	YES	YES	0.860498	0.821912	0.914387	0.648372	0.595632	0.476417		1.06719	0.945833	0.840686
P0C0L5	C4B	Complement C4-B (Basic complement C4) (C3 and PZP-like alpha-2-macroglobulin domain-containing protein 3) [Cleaved into: Complement C4 beta chain; Complement C4-B alpha chain; C4a anaphylatoxin; C4b-B; C4d-B; Complement C4 gamma chain]	YES	YES	0.822527	1.3343	2.01586	0.633485	0.934733	0.737098		1.16315	0.881675	0.874077
P13671	C6	Complement component C6	YES	NO	1.16043	1.31116	1.33585	1.2849	1.18405	2.13301
Q8WUQ7	CACTIN	Cactin (Renal carcinoma antigen NY-REN-24)	YES	YES	1.12181	1.09463	1.06746	1.01184	1.08233	1.00668		0.990522	0.981612	0.969225
P49662	CASP4	Caspase-4 (CASP-4) (EC 3.4.22.57) (ICE and Ced-3 homolog 2) (ICH-2) (ICE(rel)-II) (Mih1) (Protease TX) [Cleaved into: Caspase-4 subunit 1; Caspase-4 subunit 2]	YES	YES	1.01353	1.02757	1.0388	0.917929	0.897223	0.873242		1.0098	0.99343	0.983766
P08571	CD14	Monocyte differentiation antigen CD14 (Myeloid cell-specific leucine-rich glycoprotein) (CD antigen CD14) [Cleaved into: Monocyte differentiation antigen CD14, urinary form; Monocyte differentiation antigen CD14, membrane-bound form]	YES	YES	1.21807	1.23316	0.935188	0.84834	0.993882	1.02505		1.0115	0.972066	0.91234
P15529	CD46	Membrane cofactor protein (TLX) (Trophoblast leukocyte common antigen) (CD antigen CD46)	YES	YES	1.09795	1.0538	1.27597	0.930503	1.1565	0.972583		0.98426	0.972084	1.05267
P08174	CD55	Complement decay-accelerating factor (CD antigen CD55)	YES	YES	0.847204	0.854685	0.976261	0.890567	0.932929	0.891862		0.977256	0.960621	0.844206
P08603	CFH	Complement factor H (H factor 1)	YES	YES	1.08511	1.26284	1.16397	0.683124	0.955785	0.908102		1.02866	1.00499	1.0528
P10909	CLU	Clusterin (Aging-associated gene 4 protein) (Apolipoprotein J) (Apo-J) (Complement cytolysis inhibitor) (CLI) (Complement-associated protein SP-40,40) (Ku70-binding protein 1) (NA1/NA2) (Testosterone-repressed prostate message 2) (TRPM-2) [Cleaved into: Clusterin beta chain (ApoJalpha) (Complement cytolysis inhibitor a chain); Clusterin alpha chain (ApoJbeta) (Complement cytolysis inhibitor b cha…	YES	YES	0.928324	1.004	1.08745	0.551935	0.697391	0.687403		0.958294	0.995509	0.895482
Q9BT09	CNPY3	Protein canopy homolog 3 (CTG repeat protein 4a) (Expanded repeat-domain protein CAG/CTG 5) (Protein associated with TLR4) (Trinucleotide repeat-containing gene 5 protein)	YES	YES	1.05972	1.09004	1.17443	0.97524	0.915689	0.95545		1.07247	1.04098	0.925427
O75575	CRCP	DNA-directed RNA polymerase III subunit RPC9 (RNA polymerase III subunit C9) (Calcitonin gene-related peptide-receptor component protein) (CGRP-RCP) (CGRP-receptor component protein) (CGRPRCP) (HsC17)	YES	NO	1.12409	1.40761	1.07472	0.792054	0.97385	0.72449
Q5VWQ8	DAB2IP	Disabled homolog 2-interacting protein (DAB2 interaction protein) (DAB2-interacting protein) (ASK-interacting protein 1) (AIP-1) (DOC-2/DAB-2 interactive protein)	YES	YES	0.940796	0.974926	0.857623	0.99768	0.945146	0.957961		0.990759	0.988669	1.13856
O00571	DDX3X	ATP-dependent RNA helicase DDX3X (EC 3.6.4.13) (DEAD box protein 3, X-chromosomal) (DEAD box, X isoform) (Helicase-like protein 2) (HLP2)	YES	YES	1.08112	0.995165	0.948087	1.07513	1.08826	1.0003		0.986762	1.0312	1.05732
O95786	DDX58	Probable ATP-dependent RNA helicase DDX58 (EC 3.6.4.13) (DEAD box protein 58) (RIG-I-like receptor 1) (RLR-1) (Retinoic acid-inducible gene 1 protein) (RIG-1) (Retinoic acid-inducible gene I protein) (RIG-I)	YES	YES	1.0169	0.887249	0.866464	1.11539	0.881045	0.759157		0.97856	0.996998	0.895069
Q8IY21	DDX60	Probable ATP-dependent RNA helicase DDX60 (EC 3.6.4.13) (DEAD box protein 60)	YES	YES	1.09866	1.18278	1.32958	0.958227	1.03545	0.915974		1.00054	0.965698	1.13247
Q08211	DHX9	ATP-dependent RNA helicase A (EC 3.6.4.13) (DEAH box protein 9) (DExH-box helicase 9) (Leukophysin) (LKP) (Nuclear DNA helicase II) (NDH II) (RNA helicase A)	YES	YES	1.08402	0.963861	0.979339	1.02002	1.0962	0.988259		1.01008	0.984859	0.99293
Q8TDB6	DTX3L	E3 ubiquitin-protein ligase DTX3L (EC 2.3.2.27) (B-lymphoma- and BAL-associated protein) (Protein deltex-3-like) (RING-type E3 ubiquitin transferase DTX3L) (Rhysin-2) (Rhysin2)	YES	YES	1.06642	1.10685	1.11616	0.978092	0.979721	0.878911		0.968441	1.00323	1.0715
Q9BQ95	ECSIT	Evolutionarily conserved signaling intermediate in Toll pathway, mitochondrial (Protein SITPEC)	YES	YES	1.03052	1.07551	1.23225	0.999673	1.04673	1.13234		1.07978	0.982897	0.92315
P19525	EIF2AK2	Interferon-induced, double-stranded RNA-activated protein kinase (EC 2.7.11.1) (Eukaryotic translation initiation factor 2-alpha kinase 2) (eIF-2A protein kinase 2) (Interferon-inducible RNA-dependent protein kinase) (P1/eIF-2A protein kinase) (Protein kinase RNA-activated) (PKR) (Protein kinase R) (Tyrosine-protein kinase EIF2AK2) (EC 2.7.10.2) (p68 kinase)	YES	YES	1.07349	1.16793	1.22012	1.0474	1.10722	1.13425		1.0442	0.986999	1.09489
P55085	F2RL1	Proteinase-activated receptor 2 (PAR-2) (Coagulation factor II receptor-like 1) (G-protein coupled receptor 11) (Thrombin receptor-like 1) [Cleaved into: Proteinase-activated receptor 2, alternate cleaved 1; Proteinase-activated receptor 2, alternate cleaved 2]	YES	YES	1.1529	1.01046	0.920925	0.805586	0.75338	0.79179		0.969714	1.00105	0.969602
Q13158	FADD	FAS-associated death domain protein (FAS-associating death domain-containing protein) (Growth-inhibiting gene 3 protein) (Mediator of receptor induced toxicity) (Protein FADD)	YES	YES	1.16159	1.08519	1.09398	1.05633	1.06086	1.02884		1.04665	1.04714	1.75869
P02675	FGB	Fibrinogen beta chain [Cleaved into: Fibrinopeptide B; Fibrinogen beta chain]	YES	NO	0.894469	0.981016	1.57412	0.953824	0.814786	0.302297
P23771	GATA3	Trans-acting T-cell-specific transcription factor GATA-3 (GATA-binding factor 3)	YES	NO	1.12261	1.03806	1.04477	1.16195	1.14028	0.963093
Q8TDQ0	HAVCR2	Hepatitis A virus cellular receptor 2 (HAVcr-2) (T-cell immunoglobulin and mucin domain-containing protein 3) (TIMD-3) (T-cell immunoglobulin mucin receptor 3) (TIM-3) (T-cell membrane protein 3)	YES	YES	0.975228	0.968179	1.08141	0.590037	0.742217	0.538736		0.967869	1.0101	1.05476
O94992	HEXIM1	Protein HEXIM1 (Cardiac lineage protein 1) (Estrogen down-regulated gene 1 protein) (Hexamethylene bis-acetamide-inducible protein 1) (Menage a quatre protein 1)	YES	YES	1.14811	1.06768	1.08145	1.08633	1.03159	1.14107		1.04199	0.984106	1.10149
P09429	HMGB1	High mobility group protein B1 (High mobility group protein 1) (HMG-1)	YES	YES	1.12339	1.03678	1.24505	1.03771	1.15117	1.25538		0.982	0.998965	1.21168
P26583	HMGB2	High mobility group protein B2 (High mobility group protein 2) (HMG-2)	YES	YES	1.14212	1.26073	1.57624	1.09203	1.02735	1.46687		1.04093	1.06321	1.45786
O15347	HMGB3	High mobility group protein B3 (High mobility group protein 2a) (HMG-2a) (High mobility group protein 4) (HMG-4)	YES	YES	1.07138	1.04419	1.04096	1.04833	1.07373	1.03555		1.01794	1.07411	1.10009
Q16666	IFI16	Gamma-interferon-inducible protein 16 (Ifi-16) (Interferon-inducible myeloid differentiation transcriptional activator)	YES	YES	0.998376	0.939191	0.94721	0.914218	0.970168	0.89653		1.01474	0.971926	0.887504
Q9BYX4	IFIH1	Interferon-induced helicase C domain-containing protein 1 (EC 3.6.4.13) (Clinically amyopathic dermatomyositis autoantigen 140 kDa) (CADM-140 autoantigen) (Helicase with 2 CARD domains) (Helicard) (Interferon-induced with helicase C domain protein 1) (Melanoma differentiation-associated protein 5) (MDA-5) (Murabutide down-regulated protein) (RIG-I-like receptor 2) (RLR-2) (RNA helicase-DEAD box p…	YES	YES	1.15572	1.16005	1.04618	0.918424	0.968243	0.815722		1.08454	0.976571	1.03465
P09914	IFIT1	Interferon-induced protein with tetratricopeptide repeats 1 (IFIT-1) (Interferon-induced 56 kDa protein) (IFI-56K) (P56)	YES	YES	0.96332	1.34814	1.48522	0.932306	0.917165	0.824798		1.05413	1.03124	1.03415
P09913	IFIT2	Interferon-induced protein with tetratricopeptide repeats 2 (IFIT-2) (ISG-54 K) (Interferon-induced 54 kDa protein) (IFI-54K) (P54)	YES	NO	0.893748	1.29923	1.3442	0.907245	0.851034	0.84683
O14879	IFIT3	Interferon-induced protein with tetratricopeptide repeats 3 (IFIT-3) (CIG49) (ISG-60) (Interferon-induced 60 kDa protein) (IFI-60K) (Interferon-induced protein with tetratricopeptide repeats 4) (IFIT-4) (Retinoic acid-induced gene G protein) (P60) (RIG-G)	YES	YES	1.06354	1.54334	1.52537	1.12313	0.965221	0.875574		0.969153	1.04043	1.13683
Q13325	IFIT5	Interferon-induced protein with tetratricopeptide repeats 5 (IFIT-5) (Interferon-induced 58 kDa protein) (Retinoic acid- and interferon-inducible 58 kDa protein) (P58)	YES	YES	1.06583	0.968606	1.05238	1.06106	0.997494	0.891477		0.99741	0.998965	0.91996
Q01628	IFITM3	Interferon-induced transmembrane protein 3 (Dispanin subfamily A member 2b) (DSPA2b) (Interferon-inducible protein 1-8U)	YES	YES	1.17432	0.951667	1.24479	0.794853	0.783743	0.748731		1.07092	1.02176	1.05258
Q9NPH3	IL1RAP	Interleukin-1 receptor accessory protein (IL-1 receptor accessory protein) (IL-1RAcP) (Interleukin-1 receptor 3) (IL-1R-3) (IL-1R3)	YES	NO	1.19636	1.00904	0.93968	1.05481	1.08963	1.16537
P51617	IRAK1	Interleukin-1 receptor-associated kinase 1 (IRAK-1) (EC 2.7.11.1)	YES	YES	0.936023	0.904862	0.88885	0.985119	0.950726	0.763677		1.03174	0.985485	0.897287
Q9NWZ3	IRAK4	Interleukin-1 receptor-associated kinase 4 (IRAK-4) (EC 2.7.11.1) (Renal carcinoma antigen NY-REN-64)	YES	YES	0.940309	1.02508	0.931699	0.978488	0.950211	0.961951		1.01618	0.906034	0.830706
Q14653	IRF3	Interferon regulatory factor 3 (IRF-3)	YES	YES	1.08076	1.26951	1.38929	0.922905	0.806109	0.990076		1.00874	1.02656	1.18387
Q13568	IRF5	Interferon regulatory factor 5 (IRF-5)	YES	YES	0.922691	0.973666	0.928458	0.801269	0.954171	0.943241		0.982158	0.943848	1.09681
P05161	ISG15	Ubiquitin-like protein ISG15 (Interferon-induced 15 kDa protein) (Interferon-induced 17 kDa protein) (IP17) (Ubiquitin cross-reactive protein) (hUCRP)	YES	YES	0.998514	1.18596	1.13645	0.958844	0.870249	0.825283		0.981342	1.00739	1.02219
Q96AZ6	ISG20	Interferon-stimulated gene 20 kDa protein (EC 3.1.13.1) (Estrogen-regulated transcript 45 protein) (Promyelocytic leukemia nuclear body-associated protein ISG20)	NO	YES								1.11932	1.04449	1.04576
Q96J02	ITCH	E3 ubiquitin-protein ligase Itchy homolog (Itch) (EC 2.3.2.26) (Atrophin-1-interacting protein 4) (AIP4) (HECT-type E3 ubiquitin transferase Itchy homolog) (NFE2-associated polypeptide 1) (NAPP1)	YES	YES	1.22085	1.03004	1.03793	1.00038	1.0515	0.898331		0.980499	1.02015	0.974758
O60674	JAK2	Tyrosine-protein kinase JAK2 (EC 2.7.10.2) (Janus kinase 2) (JAK-2)	YES	NO	1.13896	1.19078	1.25661	1.18008	1.12095	0.91867
P17931	LGALS3	Galectin-3 (Gal-3) (35 kDa lectin) (Carbohydrate-binding protein 35) (CBP 35) (Galactose-specific lectin 3) (Galactoside-binding protein) (GALBP) (IgE-binding protein) (L-31) (Laminin-binding protein) (Lectin L-29) (Mac-2 antigen)	YES	YES	0.859233	0.722724	0.743713	0.949327	0.842464	0.739101		1.03834	1.01836	0.871535
Q9BXB1	LGR4	Leucine-rich repeat-containing G-protein coupled receptor 4 (G-protein coupled receptor 48)	YES	NO	1.27343	1.19182	0.955473	0.879629	0.858461	0.726622
P07948	LYN	Tyrosine-protein kinase Lyn (EC 2.7.10.2) (Lck/Yes-related novel protein tyrosine kinase) (V-yes-1 Yamaguchi sarcoma viral related oncogene homolog) (p53Lyn) (p56Lyn)	YES	NO	1.07509	0.924763	1.1529	0.917508	1.1104	0.738138
Q99683	MAP3K5	Mitogen-activated protein kinase kinase kinase 5 (EC 2.7.11.25) (Apoptosis signal-regulating kinase 1) (ASK-1) (MAPK/ERK kinase kinase 5) (MEK kinase 5) (MEKK 5)	YES	YES	0.958511	1.15515	1.16038	0.765704	1.13214	1.20868		0.905101	0.976611	1.07731
Q12851	MAP4K2	Mitogen-activated protein kinase kinase kinase kinase 2 (EC 2.7.11.1) (B lymphocyte serine/threonine-protein kinase) (Germinal center kinase) (GC kinase) (MAPK/ERK kinase kinase kinase 2) (MEK kinase kinase 2) (MEKKK 2) (Rab8-interacting protein)	YES	YES	1.11257	1.10713	1.2571	0.948036	1.07108	1.17032		0.950731	1.0009	1.03771
Q7Z434	MAVS	Mitochondrial antiviral-signaling protein (MAVS) (CARD adapter inducing interferon beta) (Cardif) (Interferon beta promoter stimulator protein 1) (IPS-1) (Putative NF-kappa-B-activating protein 031N) (Virus-induced-signaling adapter) (VISA)	YES	YES	0.963734	0.978409	1.02444	0.893211	0.849167	0.802293		1.04998	0.967293	0.912464
Q8N884	MB21D1	Cyclic GMP-AMP synthase (cGAMP synthase) (cGAS) (h-cGAS) (EC 2.7.7.86) (2'3'-cGAMP synthase) (Mab-21 domain-containing protein 1)	YES	NO	1.21636	1.07404	1.23453	1.25353	1.37478	1.54435
P14174	MIF	Macrophage migration inhibitory factor (MIF) (EC 5.3.2.1) (Glycosylation-inhibiting factor) (GIF) (L-dopachrome isomerase) (L-dopachrome tautomerase) (EC 5.3.3.12) (Phenylpyruvate tautomerase)	YES	YES	0.980985	1.01813	1.09263	0.940106	0.998775	1.01576		0.724157	0.857383	0.90298
Q95460	MR1	Major histocompatibility complex class I-related gene protein (MHC class I-related gene protein) (Class I histocompatibility antigen-like protein)	YES	NO	0.855503	1.03368	1.02231	0.877503	0.843033	0.687141
Q04912	MST1R	Macrophage-stimulating protein receptor (MSP receptor) (EC 2.7.10.1) (CDw136) (Protein-tyrosine kinase 8) (p185-Ron) (CD antigen CD136) [Cleaved into: Macrophage-stimulating protein receptor alpha chain; Macrophage-stimulating protein receptor beta chain]	YES	YES	1.09173	1.0247	1.01443	0.935371	0.887156	0.816039		0.971881	1.0297	0.882298
P20591	MX1	Interferon-induced GTP-binding protein Mx1 (Interferon-induced protein p78) (IFI-78K) (Interferon-regulated resistance GTP-binding protein MxA) (Myxoma resistance protein 1) (Myxovirus resistance protein 1) [Cleaved into: Interferon-induced GTP-binding protein Mx1, N-terminally processed]	YES	YES	0.964477	1.10379	1.00795	0.868319	0.869325	0.518092		0.923515	0.885027	0.830785
Q9C000	NLRP1	NACHT, LRR and PYD domains-containing protein 1 (Caspase recruitment domain-containing protein 7) (Death effector filament-forming ced-4-like apoptosis protein) (Nucleotide-binding domain and caspase recruitment domain)	YES	NO	1.18867	0.832711	0.755074	0.940067	0.714037	0.810696
Q9NX02	NLRP2	NACHT, LRR and PYD domains-containing protein 2 (Nucleotide-binding site protein 1) (PYRIN domain and NACHT domain-containing protein 1) (PYRIN-containing APAF1-like protein 2)	YES	NO	1.15456	1.04792	0.925384	1.01198	1.11023	1.06397
Q86UT6	NLRX1	NLR family member X1 (Caterpiller protein 11.3) (CLR11.3) (Nucleotide-binding oligomerization domain protein 26) (Nucleotide-binding oligomerization domain protein 5) (Nucleotide-binding oligomerization domain protein 9)	YES	YES	1.00975	0.893352	0.957304	1.00869	1.04194	1.02342		0.834347	0.946543	1.00896
Q15233	NONO	Non-POU domain-containing octamer-binding protein (NonO protein) (54 kDa nuclear RNA- and DNA-binding protein) (55 kDa nuclear protein) (DNA-binding p52/p100 complex, 52 kDa subunit) (NMT55) (p54(nrb)) (p54nrb)	YES	YES	1.02795	0.996727	1.02286	1.0385	1.11865	1.06077		0.9982	1.03766	1.08245
Q96RI1	NR1H4	Bile acid receptor (Farnesoid X-activated receptor) (Farnesol receptor HRR-1) (Nuclear receptor subfamily 1 group H member 4) (Retinoid X receptor-interacting protein 14) (RXR-interacting protein 14)	YES	YES	1.11299	1.17345	1.1306	0.828661	0.687021	0.684307		0.971189	0.921211	0.835496
P00973	OAS1	2'-5'-oligoadenylate synthase 1 ((2-5')oligo(A) synthase 1) (2-5A synthase 1) (EC 2.7.7.84) (E18/E16) (p46/p42 OAS)	YES	YES	1.08759	1.15962	1.13356	0.81857	1.06578	1.00202		0.830999	0.983113	1.02883
P29728	OAS2	2'-5'-oligoadenylate synthase 2 ((2-5')oligo(A) synthase 2) (2-5A synthase 2) (EC 2.7.7.84) (p69 OAS / p71 OAS) (p69OAS / p71OAS)	YES	NO	0.948575	0.983436	0.868352	1.06221	1.26682	1.11872
Q9Y6K5	OAS3	2'-5'-oligoadenylate synthase 3 ((2-5')oligo(A) synthase 3) (2-5A synthase 3) (EC 2.7.7.84) (p100 OAS) (p100OAS)	YES	YES	1.04005	1.08913	1.1743	1.06673	1.11074	1.07201		0.989321	1.03465	1.3194
Q96CV9	OPTN	Optineurin (E3-14.7K-interacting protein) (FIP-2) (Huntingtin yeast partner L) (Huntingtin-interacting protein 7) (HIP-7) (Huntingtin-interacting protein L) (NEMO-related protein) (Optic neuropathy-inducing protein) (Transcription factor IIIA-interacting protein) (TFIIIA-IntP)	YES	YES	0.999661	1.02549	1.01982	0.954016	0.890278	0.796258		0.999472	0.991395	0.939416
Q96BN8	OTULIN	Ubiquitin thioesterase otulin (EC 3.4.19.12) (Deubiquitinating enzyme otulin) (OTU domain-containing deubiquitinase with linear linkage specificity) (Ubiquitin thioesterase Gumby)	YES	YES	0.97431	0.898753	0.886292	0.974698	0.961967	0.922543		0.942521	1.03847	1.05725
Q460N5	PARP14	Poly [ADP-ribose] polymerase 14 (PARP-14) (EC 2.4.2.30) (ADP-ribosyltransferase diphtheria toxin-like 8) (ARTD8) (B aggressive lymphoma protein 2)	YES	YES	1.02627	1.20926	1.19184	1.04275	0.994694	0.891159		0.979948	0.9878	1.07234
Q8IXQ6	PARP9	Poly [ADP-ribose] polymerase 9 (PARP-9) (EC 2.4.2.30) (ADP-ribosyltransferase diphtheria toxin-like 9) (ARTD9) (B aggressive lymphoma protein)	YES	YES	1.00947	1.14791	1.22623	0.925838	0.993042	0.936971		0.950239	1.02032	1.03564
Q15366	PCBP2	Poly(rC)-binding protein 2 (Alpha-CP2) (Heterogeneous nuclear ribonucleoprotein E2) (hnRNP E2)	YES	YES	1.02716	1.02801	0.989118	1.06534	1.04839	0.960621		1.01793	1.00464	1.00777
P29590	PML	Protein PML (Promyelocytic leukemia protein) (RING finger protein 71) (Tripartite motif-containing protein 19)	YES	YES	0.947965	0.980188	0.830239	0.974181	0.767963	0.750488		1.19497	1.02153	0.820644
O14802	POLR3A	DNA-directed RNA polymerase III subunit RPC1 (RNA polymerase III subunit C1) (EC 2.7.7.6) (DNA-directed RNA polymerase III largest subunit) (DNA-directed RNA polymerase III subunit A) (RNA polymerase III 155 kDa subunit) (RPC155) (RNA polymerase III subunit C160)	YES	YES	1.05427	1.02762	0.996537	1.01107	0.989447	0.911486		0.990421	1.00806	0.946103
Q9NW08	POLR3B	DNA-directed RNA polymerase III subunit RPC2 (RNA polymerase III subunit C2) (EC 2.7.7.6) (C128) (DNA-directed RNA polymerase III 127.6 kDa polypeptide) (DNA-directed RNA polymerase III subunit B)	YES	YES	1.03823	1.01492	0.944909	1.02825	0.989889	0.938666		1.05544	1.01581	0.986225
Q9BUI4	POLR3C	DNA-directed RNA polymerase III subunit RPC3 (RNA polymerase III subunit C3) (DNA-directed RNA polymerase III subunit C) (RNA polymerase III 62 kDa subunit) (RPC62)	YES	YES	1.13903	1.09803	1.03707	1.15436	1.2194	1.1353		1.06135	0.916761	1.06574
P05423	POLR3D	DNA-directed RNA polymerase III subunit RPC4 (RNA polymerase III subunit C4) (DNA-directed RNA polymerase III subunit D) (Protein BN51) (RNA polymerase III 47 kDa subunit) (RPC53 homolog)	YES	YES	1.12597	1.03061	0.98679	0.992031	1.05512	0.942541		1.02114	1.02222	1.07016
Q9NVU0	POLR3E	DNA-directed RNA polymerase III subunit RPC5 (RNA polymerase III subunit C5) (DNA-directed RNA polymerase III 80 kDa polypeptide)	YES	YES	1.03316	0.963305	0.917035	0.996989	1.12602	0.90136		1.01197	1.07915	1.0663
Q9H1D9	POLR3F	DNA-directed RNA polymerase III subunit RPC6 (RNA polymerase III subunit C6) (DNA-directed RNA polymerase III subunit F) (RNA polymerase III 39 kDa subunit) (RPC39)	YES	YES	1.14127	1.04419	1.03481	1.01911	1.14874	1.0128		0.994885	1.03394	1.2446
O15318	POLR3G	DNA-directed RNA polymerase III subunit RPC7 (RNA polymerase III subunit C7) (DNA-directed RNA polymerase III subunit G) (RNA polymerase III 32 kDa apha subunit) (RPC32-alpha) (RNA polymerase III 32 kDa subunit) (RPC32)	YES	NO	1.44993	1.05768	1.13295	1.23016	1.43611	1.08592
Q9Y535	POLR3H	DNA-directed RNA polymerase III subunit RPC8 (RNA polymerase III subunit C8) (DNA-directed RNA polymerase III subunit H) (RNA polymerase III subunit 22.9 kDa subunit) (RPC22.9)	YES	YES	1.23279	0.916111	0.942739	0.991233	0.967112	0.755582		0.977078	1.20093	0.981027
Q9Y2Y1	POLR3K	DNA-directed RNA polymerase III subunit RPC10 (RNA polymerase III subunit C10) (DNA-directed RNA polymerase III subunit K) (RNA polymerase III 12.5 kDa subunit) (RPC12.5) (RNA polymerase III subunit C11) (HsC11p) (RPC11) (hRPC11)	YES	YES	1.05757	0.861953	0.902846	1.00843	1.09432	0.815367		1.00359	1.00405	1.01223
O00743	PPP6C	Serine/threonine-protein phosphatase 6 catalytic subunit (PP6C) (EC 3.1.3.16) [Cleaved into: Serine/threonine-protein phosphatase 6 catalytic subunit, N-terminally processed]	YES	YES	0.912444	0.973221	0.955946	1.0331	1.06281	1.05675		0.965713	0.995519	1.03928
O60828	PQBP1	Polyglutamine-binding protein 1 (PQBP-1) (38 kDa nuclear protein containing a WW domain) (Npw38) (Polyglutamine tract-binding protein 1)	YES	YES	1.03406	1.14132	1.05974	1.05943	1.1531	1.1569		0.987171	0.986645	1.14622
Q15139	PRKD1	Serine/threonine-protein kinase D1 (EC 2.7.11.13) (Protein kinase C mu type) (Protein kinase D) (nPKC-D1) (nPKC-mu)	YES	YES	1.02079	0.989366	0.959854	0.857985	0.930551	0.845465		1.08157	1.01524	1.07094
P78527	PRKDC	DNA-dependent protein kinase catalytic subunit (DNA-PK catalytic subunit) (DNA-PKcs) (EC 2.7.11.1) (DNPK1) (p460)	YES	YES	1.00064	1.00525	1.03125	1.01823	1.0589	1.05182		0.95355	0.953985	1.07307
Q8WXF1	PSPC1	Paraspeckle component 1 (Paraspeckle protein 1)	YES	YES	0.963526	0.990157	0.960888	1.01186	1.03439	1.04955		1.04181	1.04847	1.0269
Q9ULZ3	PYCARD	Apoptosis-associated speck-like protein containing a CARD (hASC) (Caspase recruitment domain-containing protein 5) (PYD and CARD domain-containing protein) (Target of methylation-induced silencing 1)	YES	YES	0.990669	1.09838	1.02896	1.00608	0.971275	0.813528		1.05358	0.969703	1.20673
Q96PK6	RBM14	RNA-binding protein 14 (Paraspeckle protein 2) (PSP2) (RNA-binding motif protein 14) (RRM-containing coactivator activator/modulator) (Synaptotagmin-interacting protein) (SYT-interacting protein)	YES	YES	1.02933	0.989181	1.01615	1.03695	1.05741	1.04402		1.07363	1.0309	1.01823
O14730	RIOK3	Serine/threonine-protein kinase RIO3 (EC 2.7.11.1) (RIO kinase 3) (sudD homolog)	YES	YES	0.930644	0.756077	0.846872	1.04896	0.71663	0.951456		1.00807	0.926439	0.823779
O43353	RIPK2	Receptor-interacting serine/threonine-protein kinase 2 (EC 2.7.11.1) (CARD-containing interleukin-1 beta-converting enzyme-associated kinase) (CARD-containing IL-1 beta ICE-kinase) (RIP-like-interacting CLARP kinase) (Receptor-interacting protein 2) (RIP-2) (Tyrosine-protein kinase RIPK2) (EC 2.7.10.2)	YES	YES	1.09595	0.951224	0.920322	1.02105	1.00457	0.92026		1.0007	1.00309	1.0231
Q8IUD6	RNF135	E3 ubiquitin-protein ligase RNF135 (EC 2.3.2.27) (RIG-I E3 ubiquitin ligase) (REUL) (RING finger protein 135) (RING-type E3 ubiquitin transferase RNF135) (Riplet)	YES	NO	0.93874	0.974102	0.91653	0.756662	0.63987	0.794885
Q9Y3Z3	SAMHD1	Deoxynucleoside triphosphate triphosphohydrolase SAMHD1 (dNTPase) (EC 3.1.5.-) (Dendritic cell-derived IFNG-induced protein) (DCIP) (Monocyte protein 5) (MOP-5) (SAM domain and HD domain-containing protein 1)	YES	YES	0.957583	1.01073	1.22744	0.981563	0.988369	1.07859		0.968755	0.997983	1.10141
Q92503	SEC14L1	SEC14-like protein 1	YES	YES	1.02877	0.844879	0.844577	1.10028	0.855086	0.610662		1.09958	0.979307	0.959379
Q13530	SERINC3	Serine incorporator 3 (Tumor differentially expressed protein 1)	NO	YES								1.02318	1.05153	1.01372
Q9BYW2	SETD2	Histone-lysine N-methyltransferase SETD2 (EC 2.1.1.43) (HIF-1) (Huntingtin yeast partner B) (Huntingtin-interacting protein 1) (HIP-1) (Huntingtin-interacting protein B) (Lysine N-methyltransferase 3A) (Protein-lysine N-methyltransferase SETD2) (EC 2.1.1.-) (SET domain-containing protein 2) (hSET2) (p231HBP)	YES	YES	1.05772	1.11081	1.06827	1.02725	1.07122	1.10705		0.991538	1.03639	1.16373
P23246	SFPQ	Splicing factor, proline- and glutamine-rich (100 kDa DNA-pairing protein) (hPOMp100) (DNA-binding p52/p100 complex, 100 kDa subunit) (Polypyrimidine tract-binding protein-associated-splicing factor) (PSF) (PTB-associated-splicing factor)	YES	YES	1.01955	0.950212	1.01405	1.04461	1.03263	0.995986		0.998469	1.0437	1.03345
Q8IXJ6	SIRT2	NAD-dependent protein deacetylase sirtuin-2 (EC 3.5.1.-) (Regulatory protein SIR2 homolog 2) (SIR2-like protein 2)	YES	YES	0.895281	0.989152	0.989681	0.835901	0.818012	0.753766		1.03212	0.974842	0.923039
P03973	SLPI	Antileukoproteinase (ALP) (BLPI) (HUSI-1) (Mucus proteinase inhibitor) (MPI) (Protease inhibitor WAP4) (Secretory leukocyte protease inhibitor) (Seminal proteinase inhibitor) (WAP four-disulfide core domain protein 4)	YES	NO	0.78987	0.688968	0.617997	0.766775	0.717098	0.76194
Q92485	SMPDL3B	Acid sphingomyelinase-like phosphodiesterase 3b (ASM-like phosphodiesterase 3b) (EC 3.1.4.-)	YES	YES	0.852592	0.869055	1.30369	0.793777	0.829907	0.835031		0.977203	1.00268	0.982453
P43405	SYK	Tyrosine-protein kinase SYK (EC 2.7.10.2) (Spleen tyrosine kinase) (p72-Syk)	YES	NO	1.02837	1.01763	1.02766	1.01135	1.03178	0.979631
Q9UHD2	TBK1	Serine/threonine-protein kinase TBK1 (EC 2.7.11.1) (NF-kappa-B-activating kinase) (T2K) (TANK-binding kinase 1)	YES	YES	1.00141	1.12527	1.17011	0.942656	0.954858	0.980251		0.984757	0.989928	0.993086
A7MCY6	TBKBP1	TANK-binding kinase 1-binding protein 1 (TBK1-binding protein 1)	YES	NO	1.03214	1.04466	0.802191	0.927572	0.724097	0.672158
Q8IUC6	TICAM1	TIR domain-containing adapter molecule 1 (TICAM-1) (Proline-rich, vinculin and TIR domain-containing protein B) (Putative NF-kappa-B-activating protein 502H) (Toll-interleukin-1 receptor domain-containing adapter protein inducing interferon beta) (MyD88-3) (TIR domain-containing adapter protein inducing IFN-beta)	YES	YES	0.580821	0.692856	0.684411	0.908718	0.930285	0.913278		0.924952	0.968005	1.02894
Q86XR7	TICAM2	TIR domain-containing adapter molecule 2 (TICAM-2) (Putative NF-kappa-B-activating protein 502) (TRIF-related adapter molecule) (Toll-like receptor adaptor protein 3) (Toll/interleukin-1 receptor domain-containing protein) (MyD88-4)	YES	YES	0.93172	0.994449	1.0698	1.01103	0.971815	0.956704		1.03144	1.02968	0.960707
O15455	TLR3	Toll-like receptor 3 (CD antigen CD283)	YES	YES	0.901564	0.966227	1.05201	0.898012	0.805174	0.884543		0.987813	1.0573	1.05408
Q86WV6	TMEM173	Stimulator of interferon genes protein (hSTING) (Endoplasmic reticulum interferon stimulator) (ERIS) (Mediator of IRF3 activation) (hMITA) (Transmembrane protein 173)	YES	YES	1.20798	1.2582	1.0666	0.970378	1.00059	1.15328		0.92473	0.968958	1.09039
Q9H0E2	TOLLIP	Toll-interacting protein	YES	YES	0.88096	0.897933	0.935778	0.886408	1.03241	0.914024		0.969879	0.98421	0.972013
O60858	TRIM13	E3 ubiquitin-protein ligase TRIM13 (EC 2.3.2.27) (B-cell chronic lymphocytic leukemia tumor suppressor Leu5) (Leukemia-associated protein 5) (Putative tumor suppressor RFP2) (RING finger protein 77) (RING-type E3 ubiquitin transferase TRIM13) (Ret finger protein 2) (Tripartite motif-containing protein 13)	YES	YES	0.94991	0.845915	0.805173	0.859972	0.853599	0.768949		1.08482	0.992014	0.896324
Q14142	TRIM14	Tripartite motif-containing protein 14	NO	YES								1.11209	1.07218	1.09713
Q14258	TRIM25	E3 ubiquitin/ISG15 ligase TRIM25 (EC 6.3.2.n3) (Estrogen-responsive finger protein) (RING finger protein 147) (RING-type E3 ubiquitin transferase) (EC 2.3.2.27) (RING-type E3 ubiquitin transferase TRIM25) (Tripartite motif-containing protein 25) (Ubiquitin/ISG15-conjugating enzyme TRIM25) (Zinc finger protein 147)	YES	YES	1.00043	0.940108	0.953557	1.04002	0.785534	0.860698		0.959122	0.958327	0.916721
Q12899	TRIM26	Tripartite motif-containing protein 26 (EC 2.3.2.27) (Acid finger protein) (AFP) (RING finger protein 95) (Zinc finger protein 173)	YES	YES	1.16359	0.924052	0.929226	1.10823	1.23245	0.913823		0.894735	1.05104	1.18512
Q14134	TRIM29	Tripartite motif-containing protein 29 (Ataxia telangiectasia group D-associated protein)	YES	NO	0.792713	0.838186	0.831956	0.969663	0.92627	0.91838
O00635	TRIM38	E3 ubiquitin-protein ligase TRIM38 (EC 2.3.2.27) (RING finger protein 15) (RING-type E3 ubiquitin transferase TRIM38) (Tripartite motif-containing protein 38) (Zinc finger protein RoRet)	YES	YES	0.853471	0.944636	1.01766	0.875484	0.778323	0.74529		0.964453	0.99332	0.904482
Q9C037	TRIM4	E3 ubiquitin-protein ligase TRIM4 (EC 2.3.2.27) (RING finger protein 87) (RING-type E3 ubiquitin transferase TRIM4) (Tripartite motif-containing protein 4)	YES	YES	0.910397	0.967747	0.929205	0.845496	0.883424	0.783859		1.00527	0.965744	0.885484
Q9BRZ2	TRIM56	E3 ubiquitin-protein ligase TRIM56 (EC 2.3.2.27) (RING finger protein 109) (RING-type E3 ubiquitin transferase TRIM56) (Tripartite motif-containing protein 56)	YES	YES	0.988143	1.02418	1.04643	1.02998	1.05169	0.987694		1.00806	0.992506	1.01583
Q9H1C4	UNC93B1	Protein unc-93 homolog B1 (Unc-93B1) (hUNC93B1)	YES	YES	1.52619	1.3441	1.33545	1.02938	0.945808	1.00451		1.05187	0.921659	0.94409
P54578	USP14	Ubiquitin carboxyl-terminal hydrolase 14 (EC 3.4.19.12) (Deubiquitinating enzyme 14) (Ubiquitin thioesterase 14) (Ubiquitin-specific-processing protease 14)	YES	YES	0.944033	0.972343	1.02366	0.999285	1.02698	1.00871		1.00073	0.981278	0.962232
Q96S55	WRNIP1	ATPase WRNIP1 (EC 3.6.1.3) (Werner helicase-interacting protein 1)	YES	YES	1.049	1.07821	1.12046	1.0034	1.0492	1.07043		0.996297	0.947678	1.08242
P13010	XRCC5	X-ray repair cross-complementing protein 5 (EC 3.6.4.-) (86 kDa subunit of Ku antigen) (ATP-dependent DNA helicase 2 subunit 2) (ATP-dependent DNA helicase II 80 kDa subunit) (CTC box-binding factor 85 kDa subunit) (CTC85) (CTCBF) (DNA repair protein XRCC5) (Ku80) (Ku86) (Lupus Ku autoantigen protein p86) (Nuclear factor IV) (Thyroid-lupus autoantigen) (TLAA) (X-ray repair complementing defective…	YES	YES	1.01985	1.0077	1.09982	0.978502	1.09223	1.07218		0.986948	0.998815	1.05627
P12956	XRCC6	X-ray repair cross-complementing protein 6 (EC 3.6.4.-) (EC 4.2.99.-) (5'-deoxyribose-5-phosphate lyase Ku70) (5'-dRP lyase Ku70) (70 kDa subunit of Ku antigen) (ATP-dependent DNA helicase 2 subunit 1) (ATP-dependent DNA helicase II 70 kDa subunit) (CTC box-binding factor 75 kDa subunit) (CTC75) (CTCBF) (DNA repair protein XRCC6) (Lupus Ku autoantigen protein p70) (Ku70) (Thyroid-lupus autoantige…	YES	YES	1.04702	1.02328	1.05628	0.98181	1.07649	1.04237		0.981984	1.01188	1.06669
Q9Y2K1	ZBTB1	Zinc finger and BTB domain-containing protein 1	YES	YES	1.18033	1.2447	1.03612	0.942331	1.0999	0.901476		0.990905	0.97234	1.06424

## Sheet: Antiviral Defense
					Experiment 1							Experiment 2
Entry	Entry name	Protein names	Quantified Exp1	Quantified Exp2	HU cells fold-change 24 hpi	HU cells fold-change 48 hpi	HU cells fold-change 72 hpi	RPTE cells fold-change 24 hpi	RPTE cells fold-change 48 hpi	RPTE cells fold-change 72 hpi		RPTE cells fold-change 12 hpi	RPTE cells fold-change 24 hpi	RPTE cells fold-change 48 hpi
Q9NUQ8	ABCF3	ATP-binding cassette sub-family F member 3	YES	YES	1.05887	0.980126	0.879796	1.02948	0.916453	0.769231		0.97	0.989381	0.838601
P78563	ADARB1	Double-stranded RNA-specific editase 1 (EC 3.5.4.37) (RNA-editing deaminase 1) (RNA-editing enzyme 1) (dsRNA adenosine deaminase)	YES	NO	0.987326	0.967561	0.923092	0.784438	1.26627	0.887605
Q9NRW3	APOBEC3C	DNA dC->dU-editing enzyme APOBEC-3C (A3C) (EC 3.5.4.-) (APOBEC1-like) (Phorbolin I)	YES	NO	0.891613	0.790212	0.598531	1.02561	0.711083	0.629748
Q9HC16	APOBEC3G	DNA dC->dU-editing enzyme APOBEC-3G (EC 3.5.4.-) (APOBEC-related cytidine deaminase) (APOBEC-related protein) (ARCD) (APOBEC-related protein 9) (ARP-9) (CEM-15) (CEM15) (Deoxycytidine deaminase) (A3G)	YES	YES	0.94849	0.891528	0.792562	1.00008	1.09116	1.08775		0.940342	0.921132	0.91467
Q14457	BECN1	Beclin-1 (Coiled-coil myosin-like BCL2-interacting protein) (Protein GT197) [Cleaved into: Beclin-1-C 35 kDa; Beclin-1-C 37 kDa]	YES	YES	1.03551	1.04918	0.992636	0.963205	0.960967	0.902966		1.00593	0.946268	0.95108
Q10589	BST2	Bone marrow stromal antigen 2 (BST-2) (HM1.24 antigen) (Tetherin) (CD antigen CD317)	YES	YES	0.936057	1.3953	1.21048	1.20563	1.39195	1.08458		0.98707	0.943406	0.797562
O75575	CRCP	DNA-directed RNA polymerase III subunit RPC9 (RNA polymerase III subunit C9) (Calcitonin gene-related peptide-receptor component protein) (CGRP-RCP) (CGRP-receptor component protein) (CGRPRCP) (HsC17)	YES	NO	1.12409	1.40761	1.07472	0.792054	0.97385	0.72449
Q9NX09	DDIT4	DNA damage-inducible transcript 4 protein (HIF-1 responsive protein RTP801) (Protein regulated in development and DNA damage response 1) (REDD-1)	YES	NO	1.24672	0.868771	0.78693	0.956924	0.935066	0.87973
O95786	DDX58	Probable ATP-dependent RNA helicase DDX58 (EC 3.6.4.13) (DEAD box protein 58) (RIG-I-like receptor 1) (RLR-1) (Retinoic acid-inducible gene 1 protein) (RIG-1) (Retinoic acid-inducible gene I protein) (RIG-I)	YES	YES	1.0169	0.887249	0.866464	1.11539	0.881045	0.759157		0.97856	0.996998	0.895069
Q8IY21	DDX60	Probable ATP-dependent RNA helicase DDX60 (EC 3.6.4.13) (DEAD box protein 60)	YES	YES	1.09866	1.18278	1.32958	0.958227	1.03545	0.915974		1.00054	0.965698	1.13247
Q13217	DNAJC3	DnaJ homolog subfamily C member 3 (Endoplasmic reticulum DNA J domain-containing protein 6) (ER-resident protein ERdj6) (ERdj6) (Interferon-induced, double-stranded RNA-activated protein kinase inhibitor) (Protein kinase inhibitor of 58 kDa) (Protein kinase inhibitor p58)	YES	YES	1.01286	1.03983	1.01927	1.0542	0.96862	0.997054		1.02889	0.99185	0.962408
Q8TDB6	DTX3L	E3 ubiquitin-protein ligase DTX3L (EC 2.3.2.27) (B-lymphoma- and BAL-associated protein) (Protein deltex-3-like) (RING-type E3 ubiquitin transferase DTX3L) (Rhysin-2) (Rhysin2)	YES	YES	1.06642	1.10685	1.11616	0.978092	0.979721	0.878911		0.968441	1.00323	1.0715
P19525	EIF2AK2	Interferon-induced, double-stranded RNA-activated protein kinase (EC 2.7.11.1) (Eukaryotic translation initiation factor 2-alpha kinase 2) (eIF-2A protein kinase 2) (Interferon-inducible RNA-dependent protein kinase) (P1/eIF-2A protein kinase) (Protein kinase RNA-activated) (PKR) (Protein kinase R) (Tyrosine-protein kinase EIF2AK2) (EC 2.7.10.2) (p68 kinase)	YES	YES	1.07349	1.16793	1.22012	1.0474	1.10722	1.13425		1.0442	0.986999	1.09489
Q9P2K8	EIF2AK4	eIF-2-alpha kinase GCN2 (EC 2.7.11.1) (Eukaryotic translation initiation factor 2-alpha kinase 4) (GCN2-like protein)	YES	YES	1.05938	1.0747	1.00025	1.01863	0.998024	0.91575		0.977926	1.00141	0.978758
Q8IZ81	ELMOD2	ELMO domain-containing protein 2	YES	YES	0.978949	1.10329	1.09328	1.05107	0.796993	0.995612		1.01968	0.971503	0.902051
Q9NV70	EXOC1	Exocyst complex component 1 (Exocyst complex component Sec3)	YES	YES	0.966107	0.936311	0.891381	0.991242	0.829074	0.792557		1.02533	1.00391	0.926527
Q96PZ2	FAM111A	Protein FAM111A	YES	YES	1.57668	1.67371	1.27759	1.30655	1.78271	1.1926		1.10268	1.05513	1.24565
P32455	GBP1	Guanylate-binding protein 1 (EC 3.6.5.-) (GTP-binding protein 1) (GBP-1) (HuGBP-1) (Guanine nucleotide-binding protein 1) (Interferon-induced guanylate-binding protein 1)	YES	YES	0.884081	0.906586	0.910528	1.12488	0.959108	0.945138		1.09232	0.98392	0.936
Q9H0R5	GBP3	Guanylate-binding protein 3 (EC 3.6.5.-) (GTP-binding protein 3) (GBP-3) (Guanine nucleotide-binding protein 3)	YES	YES	0.908905	1.00559	1.10606	1.11428	0.933052	0.794314		1.01972	0.966031	0.850394
Q9BYX4	IFIH1	Interferon-induced helicase C domain-containing protein 1 (EC 3.6.4.13) (Clinically amyopathic dermatomyositis autoantigen 140 kDa) (CADM-140 autoantigen) (Helicase with 2 CARD domains) (Helicard) (Interferon-induced with helicase C domain protein 1) (Melanoma differentiation-associated protein 5) (MDA-5) (Murabutide down-regulated protein) (RIG-I-like receptor 2) (RLR-2) (RNA helicase-DEAD box p…	YES	YES	1.15572	1.16005	1.04618	0.918424	0.968243	0.815722		1.08454	0.976571	1.03465
P09914	IFIT1	Interferon-induced protein with tetratricopeptide repeats 1 (IFIT-1) (Interferon-induced 56 kDa protein) (IFI-56K) (P56)	YES	YES	0.96332	1.34814	1.48522	0.932306	0.917165	0.824798		1.05413	1.03124	1.03415
P09913	IFIT2	Interferon-induced protein with tetratricopeptide repeats 2 (IFIT-2) (ISG-54 K) (Interferon-induced 54 kDa protein) (IFI-54K) (P54)	YES	NO	0.893748	1.29923	1.3442	0.907245	0.851034	0.84683
O14879	IFIT3	Interferon-induced protein with tetratricopeptide repeats 3 (IFIT-3) (CIG49) (ISG-60) (Interferon-induced 60 kDa protein) (IFI-60K) (Interferon-induced protein with tetratricopeptide repeats 4) (IFIT-4) (Retinoic acid-induced gene G protein) (P60) (RIG-G)	YES	YES	1.06354	1.54334	1.52537	1.12313	0.965221	0.875574		0.969153	1.04043	1.13683
Q13325	IFIT5	Interferon-induced protein with tetratricopeptide repeats 5 (IFIT-5) (Interferon-induced 58 kDa protein) (Retinoic acid- and interferon-inducible 58 kDa protein) (P58)	YES	YES	1.06583	0.968606	1.05238	1.06106	0.997494	0.891477		0.99741	0.998965	0.91996
Q01628	IFITM3	Interferon-induced transmembrane protein 3 (Dispanin subfamily A member 2b) (DSPA2b) (Interferon-inducible protein 1-8U)	YES	YES	1.17432	0.951667	1.24479	0.794853	0.783743	0.748731		1.07092	1.02176	1.05258
Q12906	ILF3	Interleukin enhancer-binding factor 3 (Double-stranded RNA-binding protein 76) (DRBP76) (M-phase phosphoprotein 4) (MPP4) (Nuclear factor associated with dsRNA) (NFAR) (Nuclear factor of activated T-cells 90 kDa) (NF-AT-90) (Translational control protein 80) (TCP80)	YES	NO	1.15653	1.19806	1.19296	0.898662	1.07856	1.10002
Q14653	IRF3	Interferon regulatory factor 3 (IRF-3)	YES	YES	1.08076	1.26951	1.38929	0.922905	0.806109	0.990076		1.00874	1.02656	1.18387
Q13568	IRF5	Interferon regulatory factor 5 (IRF-5)	YES	YES	0.922691	0.973666	0.928458	0.801269	0.954171	0.943241		0.982158	0.943848	1.09681
Q00978	IRF9	Interferon regulatory factor 9 (IRF-9) (IFN-alpha-responsive transcription factor subunit) (ISGF3 p48 subunit) (Interferon-stimulated gene factor 3 gamma) (ISGF-3 gamma) (Transcriptional regulator ISGF3 subunit gamma)	YES	YES	0.961289	1.10288	1.04505	0.832769	0.801754	0.749177		0.961827	0.986708	1.09118
P05161	ISG15	Ubiquitin-like protein ISG15 (Interferon-induced 15 kDa protein) (Interferon-induced 17 kDa protein) (IP17) (Ubiquitin cross-reactive protein) (hUCRP)	YES	YES	0.998514	1.18596	1.13645	0.958844	0.870249	0.825283		0.981342	1.00739	1.02219
Q96AZ6	ISG20	Interferon-stimulated gene 20 kDa protein (EC 3.1.13.1) (Estrogen-regulated transcript 45 protein) (Promyelocytic leukemia nuclear body-associated protein ISG20)	NO	YES								1.11932	1.04449	1.04576
Q96J02	ITCH	E3 ubiquitin-protein ligase Itchy homolog (Itch) (EC 2.3.2.26) (Atrophin-1-interacting protein 4) (AIP4) (HECT-type E3 ubiquitin transferase Itchy homolog) (NFE2-associated polypeptide 1) (NAPP1)	YES	YES	1.22085	1.03004	1.03793	1.00038	1.0515	0.898331		0.980499	1.02015	0.974758
Q7Z434	MAVS	Mitochondrial antiviral-signaling protein (MAVS) (CARD adapter inducing interferon beta) (Cardif) (Interferon beta promoter stimulator protein 1) (IPS-1) (Putative NF-kappa-B-activating protein 031N) (Virus-induced-signaling adapter) (VISA)	YES	YES	0.963734	0.978409	1.02444	0.893211	0.849167	0.802293		1.04998	0.967293	0.912464
Q8N884	MB21D1	Cyclic GMP-AMP synthase (cGAMP synthase) (cGAS) (h-cGAS) (EC 2.7.7.86) (2'3'-cGAMP synthase) (Mab-21 domain-containing protein 1)	YES	NO	1.21636	1.07404	1.23453	1.25353	1.37478	1.54435
P20591	MX1	Interferon-induced GTP-binding protein Mx1 (Interferon-induced protein p78) (IFI-78K) (Interferon-regulated resistance GTP-binding protein MxA) (Myxoma resistance protein 1) (Myxovirus resistance protein 1) [Cleaved into: Interferon-induced GTP-binding protein Mx1, N-terminally processed]	YES	YES	0.964477	1.10379	1.00795	0.868319	0.869325	0.518092		0.923515	0.885027	0.830785
Q53F19	NCBP3	Nuclear cap-binding protein subunit 3 (Protein ELG)	YES	YES	1.05681	1.07856	1.10521	1.035	1.02805	0.956087		1.08275	1.05738	1.03488
P00973	OAS1	2'-5'-oligoadenylate synthase 1 ((2-5')oligo(A) synthase 1) (2-5A synthase 1) (EC 2.7.7.84) (E18/E16) (p46/p42 OAS)	YES	YES	1.08759	1.15962	1.13356	0.81857	1.06578	1.00202		0.830999	0.983113	1.02883
P29728	OAS2	2'-5'-oligoadenylate synthase 2 ((2-5')oligo(A) synthase 2) (2-5A synthase 2) (EC 2.7.7.84) (p69 OAS / p71 OAS) (p69OAS / p71OAS)	YES	NO	0.948575	0.983436	0.868352	1.06221	1.26682	1.11872
Q9Y6K5	OAS3	2'-5'-oligoadenylate synthase 3 ((2-5')oligo(A) synthase 3) (2-5A synthase 3) (EC 2.7.7.84) (p100 OAS) (p100OAS)	YES	YES	1.04005	1.08913	1.1743	1.06673	1.11074	1.07201		0.989321	1.03465	1.3194
Q8IXQ6	PARP9	Poly [ADP-ribose] polymerase 9 (PARP-9) (EC 2.4.2.30) (ADP-ribosyltransferase diphtheria toxin-like 9) (ARTD9) (B aggressive lymphoma protein)	YES	YES	1.00947	1.14791	1.22623	0.925838	0.993042	0.936971		0.950239	1.02032	1.03564
Q15366	PCBP2	Poly(rC)-binding protein 2 (Alpha-CP2) (Heterogeneous nuclear ribonucleoprotein E2) (hnRNP E2)	YES	YES	1.02716	1.02801	0.989118	1.06534	1.04839	0.960621		1.01793	1.00464	1.00777
O15162	PLSCR1	Phospholipid scramblase 1 (PL scramblase 1) (Ca(2+)-dependent phospholipid scramblase 1) (Erythrocyte phospholipid scramblase) (MmTRA1b)	YES	YES	1.04847	0.841743	1.14649	0.848374	1.07554	1.13956		0.960976	0.890489	1.07715
P29590	PML	Protein PML (Promyelocytic leukemia protein) (RING finger protein 71) (Tripartite motif-containing protein 19)	YES	YES	0.947965	0.980188	0.830239	0.974181	0.767963	0.750488		1.19497	1.02153	0.820644
O14802	POLR3A	DNA-directed RNA polymerase III subunit RPC1 (RNA polymerase III subunit C1) (EC 2.7.7.6) (DNA-directed RNA polymerase III largest subunit) (DNA-directed RNA polymerase III subunit A) (RNA polymerase III 155 kDa subunit) (RPC155) (RNA polymerase III subunit C160)	YES	YES	1.05427	1.02762	0.996537	1.01107	0.989447	0.911486		0.990421	1.00806	0.946103
Q9NW08	POLR3B	DNA-directed RNA polymerase III subunit RPC2 (RNA polymerase III subunit C2) (EC 2.7.7.6) (C128) (DNA-directed RNA polymerase III 127.6 kDa polypeptide) (DNA-directed RNA polymerase III subunit B)	YES	YES	1.03823	1.01492	0.944909	1.02825	0.989889	0.938666		1.05544	1.01581	0.986225
Q9BUI4	POLR3C	DNA-directed RNA polymerase III subunit RPC3 (RNA polymerase III subunit C3) (DNA-directed RNA polymerase III subunit C) (RNA polymerase III 62 kDa subunit) (RPC62)	YES	YES	1.13903	1.09803	1.03707	1.15436	1.2194	1.1353		1.06135	0.916761	1.06574
P05423	POLR3D	DNA-directed RNA polymerase III subunit RPC4 (RNA polymerase III subunit C4) (DNA-directed RNA polymerase III subunit D) (Protein BN51) (RNA polymerase III 47 kDa subunit) (RPC53 homolog)	YES	YES	1.12597	1.03061	0.98679	0.992031	1.05512	0.942541		1.02114	1.02222	1.07016
Q9NVU0	POLR3E	DNA-directed RNA polymerase III subunit RPC5 (RNA polymerase III subunit C5) (DNA-directed RNA polymerase III 80 kDa polypeptide)	YES	YES	1.03316	0.963305	0.917035	0.996989	1.12602	0.90136		1.01197	1.07915	1.0663
Q9H1D9	POLR3F	DNA-directed RNA polymerase III subunit RPC6 (RNA polymerase III subunit C6) (DNA-directed RNA polymerase III subunit F) (RNA polymerase III 39 kDa subunit) (RPC39)	YES	YES	1.14127	1.04419	1.03481	1.01911	1.14874	1.0128		0.994885	1.03394	1.2446
O15318	POLR3G	DNA-directed RNA polymerase III subunit RPC7 (RNA polymerase III subunit C7) (DNA-directed RNA polymerase III subunit G) (RNA polymerase III 32 kDa apha subunit) (RPC32-alpha) (RNA polymerase III 32 kDa subunit) (RPC32)	YES	NO	1.44993	1.05768	1.13295	1.23016	1.43611	1.08592
Q9Y535	POLR3H	DNA-directed RNA polymerase III subunit RPC8 (RNA polymerase III subunit C8) (DNA-directed RNA polymerase III subunit H) (RNA polymerase III subunit 22.9 kDa subunit) (RPC22.9)	YES	YES	1.23279	0.916111	0.942739	0.991233	0.967112	0.755582		0.977078	1.20093	0.981027
Q9Y2Y1	POLR3K	DNA-directed RNA polymerase III subunit RPC10 (RNA polymerase III subunit C10) (DNA-directed RNA polymerase III subunit K) (RNA polymerase III 12.5 kDa subunit) (RPC12.5) (RNA polymerase III subunit C11) (HsC11p) (RPC11) (hRPC11)	YES	YES	1.05757	0.861953	0.902846	1.00843	1.09432	0.815367		1.00359	1.00405	1.01223
O14730	RIOK3	Serine/threonine-protein kinase RIO3 (EC 2.7.11.1) (RIO kinase 3) (sudD homolog)	YES	YES	0.930644	0.756077	0.846872	1.04896	0.71663	0.951456		1.00807	0.926439	0.823779
Q05823	RNASEL	2-5A-dependent ribonuclease (2-5A-dependent RNase) (EC 3.1.26.-) (Ribonuclease 4) (Ribonuclease L) (RNase L)	YES	YES	0.850253	1.11112	0.928394	1.07006	0.841405	1.08547		1.03181	1.05183	1.06817
Q9NUL5	RYDEN	Repressor of yield of DENV protein (RyDEN)	YES	YES	0.907907	1.0037	1.12363	0.841638	0.628822	0.814762		0.906998	0.998381	0.951816
Q9Y3Z3	SAMHD1	Deoxynucleoside triphosphate triphosphohydrolase SAMHD1 (dNTPase) (EC 3.1.5.-) (Dendritic cell-derived IFNG-induced protein) (DCIP) (Monocyte protein 5) (MOP-5) (SAM domain and HD domain-containing protein 1)	YES	YES	0.957583	1.01073	1.22744	0.981563	0.988369	1.07859		0.968755	0.997983	1.10141
Q13530	SERINC3	Serine incorporator 3 (Tumor differentially expressed protein 1)	NO	YES								1.02318	1.05153	1.01372
Q9BYW2	SETD2	Histone-lysine N-methyltransferase SETD2 (EC 2.1.1.43) (HIF-1) (Huntingtin yeast partner B) (Huntingtin-interacting protein 1) (HIP-1) (Huntingtin-interacting protein B) (Lysine N-methyltransferase 3A) (Protein-lysine N-methyltransferase SETD2) (EC 2.1.1.-) (SET domain-containing protein 2) (hSET2) (p231HBP)	YES	YES	1.05772	1.11081	1.06827	1.02725	1.07122	1.10705		0.991538	1.03639	1.16373
Q7Z7L1	SLFN11	Schlafen family member 11	YES	NO	1.54926	1.22345	1.55472	1.22287	2.14533	2.01081
P42224	STAT1	Signal transducer and activator of transcription 1-alpha/beta (Transcription factor ISGF-3 components p91/p84)	YES	YES	1.03041	1.17178	1.16237	0.955868	0.997169	1.06285		0.987172	0.975971	0.947826
P52630	STAT2	Signal transducer and activator of transcription 2 (p113)	YES	YES	1.05732	1.0651	0.97391	1.0042	0.957868	0.76799		0.91619	0.945446	0.888689
Q9UHD2	TBK1	Serine/threonine-protein kinase TBK1 (EC 2.7.11.1) (NF-kappa-B-activating kinase) (T2K) (TANK-binding kinase 1)	YES	YES	1.00141	1.12527	1.17011	0.942656	0.954858	0.980251		0.984757	0.989928	0.993086
Q8IUC6	TICAM1	TIR domain-containing adapter molecule 1 (TICAM-1) (Proline-rich, vinculin and TIR domain-containing protein B) (Putative NF-kappa-B-activating protein 502H) (Toll-interleukin-1 receptor domain-containing adapter protein inducing interferon beta) (MyD88-3) (TIR domain-containing adapter protein inducing IFN-beta)	YES	YES	0.580821	0.692856	0.684411	0.908718	0.930285	0.913278		0.924952	0.968005	1.02894
Q96F44	TRIM11	E3 ubiquitin-protein ligase TRIM11 (EC 2.3.2.27) (Protein BIA1) (RING finger protein 92) (RING-type E3 ubiquitin transferase TRIM11) (Tripartite motif-containing protein 11)	YES	NO	1.18446	0.980964	0.766906	1.19818	1.0818	0.894486
Q8IYM9	TRIM22	E3 ubiquitin-protein ligase TRIM22 (EC 2.3.2.27) (50 kDa-stimulated trans-acting factor) (RING finger protein 94) (RING-type E3 ubiquitin transferase TRIM22) (Staf-50) (Tripartite motif-containing protein 22)	YES	YES	1.02733	0.858099	0.885156	0.948516	0.855468	0.676281		0.979148	0.982078	0.861923
Q14258	TRIM25	E3 ubiquitin/ISG15 ligase TRIM25 (EC 6.3.2.n3) (Estrogen-responsive finger protein) (RING finger protein 147) (RING-type E3 ubiquitin transferase) (EC 2.3.2.27) (RING-type E3 ubiquitin transferase TRIM25) (Tripartite motif-containing protein 25) (Ubiquitin/ISG15-conjugating enzyme TRIM25) (Zinc finger protein 147)	YES	YES	1.00043	0.940108	0.953557	1.04002	0.785534	0.860698		0.959122	0.958327	0.916721
Q9BRZ2	TRIM56	E3 ubiquitin-protein ligase TRIM56 (EC 2.3.2.27) (RING finger protein 109) (RING-type E3 ubiquitin transferase TRIM56) (Tripartite motif-containing protein 56)	YES	YES	0.988143	1.02418	1.04643	1.02998	1.05169	0.987694		1.00806	0.992506	1.01583
Q9H1C4	UNC93B1	Protein unc-93 homolog B1 (Unc-93B1) (hUNC93B1)	YES	YES	1.52619	1.3441	1.33545	1.02938	0.945808	1.00451		1.05187	0.921659	0.94409
Q5D1E8	ZC3H12A	Endoribonuclease ZC3H12A (EC 3.1.-.-) (Monocyte chemotactic protein-induced protein 1) (MCP-induced protein 1) (MCPIP-1) (Regnase-1) (Reg1) (Zinc finger CCCH domain-containing protein 12A)	YES	YES	0.889276	0.919295	0.862353	0.776893	0.541991	0.804746		1.02593	1.15955	1.01685
