# Supplementary material for: Temporal Proteomic Analysis of BK Polyomavirus Infection Reveals Virus-Induced G2 Arrest and Highly Effective Evasion of Innate Immune Sensing
Source: J Virol. 2019 Jul 30;93(16):e00595-19. doi: 10.1128/JVI.00595-19 (PMC6675895; doi:10.1128/JVI.00595-19)
Supplement: Supplemental file 3 [file JVI.00595-19-s0003.xlsx]

## Sheet: Downregulation
List of proteins that are downregulated in BK-infected samples from both Exp1 (RPTE and HU cells) and Exp2 (RPTE cells)			Exp1 RPTE cells			Exp1 HU cells			Exp2 RPTE cells
			Fold-change compared to average Mock (log2)			Fold-change compared to average Mock (log2)			Fold-change compared to average Mock (log2)
Uniprot-s	Gene Name	Description	24 hpi	48 hpi	72 hpi	24 hpi	48 hpi	72 hpi	12 hpi	24 hpi	48 hpi
P01023	A2M	Alpha-2-macroglobulin	-0.0297195	-1.03515	-0.590397	-0.218897	-0.130748	-0.395888	0.393928	0.241893	-0.115909
Q4L235	AASDH	Acyl-CoA synthetase family member 4	-0.0695405	-1.12867	-0.164989	0.419921	0.464499	0.369427
Q5STZ8	ABCF1	ATP-binding cassette sub-family F member 1	0.423046	0.455767	0.41753	-1.2613	-0.0452701	-0.285596
D3YTG3	ABI3BP	Target of Nesh-SH3	-1.70329	-0.298224	-0.0297601	-0.0291265	0.269663	0.7144	-0.117011	-0.106736	0.0865366
Q8N961	ABTB2	Ankyrin repeat and BTB/POZ domain-containing protein 2	0.0484604	-1.53353	-0.885172	0.443762	0.0465663	-0.399138	0.150941	0.127057	-0.63995
P25106	ACKR3	Atypical chemokine receptor 3	-0.412323	0.569267	-0.786685	0.167019	-1.01974	-1.84839
H7C144	ACTN4	Alpha-actinin-4	0.159684	-1.17363	-0.380805	0.128608	-0.164555	0.104235
Q96EY9	ADAT3	Probable inactive tRNA-specific adenosine deaminase-like protein 3	-0.030636	-1.07622	-0.17165	0.115569	0.0924157	0.108064
Q9Y653	ADGRG1	Adhesion G-protein coupled receptor G1	0.481551	-0.953462	-1.48744	-0.060692	-0.0392128	-0.490899	0.0341706	-0.0318809	-0.737779
Q08117	AES	Isoform 2 of Amino-terminal enhancer of split	-0.0392014	-0.338511	-1.11158	-0.290359	0.0507027	-0.723865	0.171438	0.121447	0.0638104
O95081	AGFG2	Arf-GAP domain and FG repeat-containing protein 2	-0.0192341	-1.04505	-0.0849428	0.0498446	0.230432	0.178182	-0.0155184	0.0269388	0.279451
Q6RW13	AGTRAP	Type-1 angiotensin II receptor-associated protein	0.0896606	-0.0646363	0.103466	-1.07105	-0.117178	-0.549084	-0.149758	-0.0177639	-0.0994144
Q9BY76	ANGPTL4	Angiopoietin-related protein 4	0.188772	-0.412404	-1.09523	-1.35887	-0.0132806	-0.092901	0.299627	0.0284089	-0.46033
Q9H6X2	ANTXR1	Anthrax toxin receptor 1	-0.0769929	-0.892117	-1.6847	0.301773	0.169419	-0.911327	0.0637025	0.0780525	-0.0904687
P04114	APOB	Apolipoprotein B-100	0.617653	-0.893363	-1.28188	0.0890963	0.0626587	-0.040665	0.386081	-0.0391387	-0.663519
P05067	APP	Amyloid beta A4 protein	-0.20086	-0.350102	-1.01386	0.368512	0.133837	-0.487329	-0.047105	-0.0323721	-0.177828
D6RFX5	AREG	Amphiregulin	0.00262879	-0.109863	-0.319672	-0.0277767	-0.677802	-1.18509
Q13489	BIRC3	Baculoviral IAP repeat-containing protein 3	-0.485971	-0.71623	0.060967	-1.22409	-0.12921	-0.131814
Q12983	BNIP3	BCL2/adenovirus E1B 19 kDa protein-interacting protein 3	-0.215192	-1.68795	-0.415689	0.151183	-0.0195264	-0.242257	0.199461	0.0989999	-0.0280585
Q9H7M9	C10orf54	V-type immunoglobulin domain-containing suppressor of T-cell activation	0.0213029	-0.329827	-0.937585	0.582985	0.0220855	-1.00793
Q9NWQ9	C14orf119	Uncharacterized protein C14orf119	0.112485	-0.0235499	-1.35082	0.253754	0.0738092	-0.376835	0.0535794	-0.0398049	-0.0663082
Q96GX8	C16orf74	Uncharacterized protein C16orf74	-0.789433	0.30366	-1.51925	0.193797	-0.266431	0.226974
P01024	C3	Complement C3	-0.625106	-0.747508	-1.0697	-0.216756	-0.282944	-0.129124	0.0938228	-0.0803419	-0.25036
Q9H6K1	C6orf106	Uncharacterized protein C6orf106	-0.00762654	0.0787887	-0.264282	-1.36419	-0.323183	-1.14632	-0.0791248	0.00542982	0.0665452
Q6UWU4	C6orf89	Isoform 2 of Bombesin receptor-activated protein C6orf89	0.162258	-0.636525	0.100497	-1.13705	0.235449	-0.192118	0.0815737	-0.0068191	0.0308235
Q9NR00	C8orf4	Protein C8orf4	-0.75727	-1.07096	-1.33257	-1.21082	-2.29876	-1.4276
Q7Z7J9	CAMK2N1	Calcium/calmodulin-dependent protein kinase II inhibitor 1	0.204345	-0.295759	-1.66503	0.455094	-0.517552	-1.25774
P30279	CCND2	G1/S-specific cyclin-D2	-0.258502	-0.495192	-0.552123	0.261686	-0.715452	-1.31606	-0.229356	-0.0831095	-0.816059
Q14094	CCNI	Cyclin-I	-0.0504068	-0.100998	-1.66549	-0.00945079	-0.023908	-1.03371
Q96JP9	CDHR1	Cadherin-related family member 1	-0.854713	-0.216991	-1.11314	-0.29382	0.631181	0.378626
Q01850	CDR2	Cerebellar degeneration-related protein 2	0.20908	-1.30991	-0.769332	0.345166	-0.238005	-0.466828	0.0450791	-0.0267763	-0.115713
P06731	CEACAM5	Carcinoembryonic antigen-related cell adhesion molecule 5	-1.27226	-1.21258	-1.68044	-0.359571	-1.07648	-1.275
Q5T4B2	CERCAM	Probable inactive glycosyltransferase 25 family member 3	0.116785	-0.173801	-1.0338	0.141863	0.153928	-0.624638	-0.0424232	0.0733266	-0.155907
B4E1Z4	CFB	Complement factor B	-1.03259	-0.542552	-1.17444	0.0365563	-0.702402	-0.263553	-0.0212287	0.0628856	0.125186
Q9H2X0	CHRD	Chordin	-1.0446	-0.558499	-0.909179	0.0168948	-0.235715	0.0694492	-0.0936585	-0.0616129	0.0740129
F8W692	CLEC18A	C-type lectin domain family 18 member A	0.0518544	-0.540736	-1.03922	-0.23002	0.0060124	-0.0634497	0.235248	-0.00216403	-0.258709
P62633	CNBP	Cellular nucleic acid-binding protein	0.204998	-0.242683	-1.14985	0.234227	-0.114735	-0.437072	0.304375	0.0729741	0.263549
P12109	COL6A1	Collagen alpha-1(VI) chain	-0.163489	-0.230708	-0.533467	-1.39991	-0.517856	-0.43504	-0.00133328	-0.123559	-0.0469426
Q9P021	CRIPT	Cysteine-rich PDZ-binding protein	0.392025	-1.2502	-0.354035	0.382306	0.307997	0.0479499	0.155586	-0.0375842	0.206503
Q9UBG3	CRNN	Cornulin	-0.220857	0.159317	0.00733426	-2.48167	-1.72658	-0.180771
P01034	CST3	Cystatin-C	-0.090699	-0.349823	-1.01776	0.181331	0.16627	-0.165817	0.0857883	0.0144265	-0.195298
P29279	CTGF	Connective tissue growth factor	0.186025	-0.753149	-1.23536	0.100909	-0.0326676	0.00799625	0.0487338	-0.215724	-1.22044
J3KNF8	CYB5B	Cytochrome b5 type B	-0.0712554	-1.05068	0.274865	0.0157925	0.0965174	0.219646	-0.106759	0.0326228	0.228593
P13498	CYBA	Cytochrome b-245 light chain	0.136877	-0.265445	-1.15431	0.376853	-0.247413	-0.717679
Q717R9	CYS1	Cystin-1	-0.145258	-1.78575	-0.740409	0.157025	0.448554	0.836292	0.038209	-0.0239266	0.105666
B8A4K4	CYSRT1	Cysteine-rich tail protein 1	-0.194168	-0.471273	-0.543943	-0.532259	-1.213	-1.33611
Q9UJU6	DBNL	Isoform 3 of Drebrin-like protein	-0.0119347	0.0273614	-0.030858	-0.0395422	-0.0443901	0.0410606	0.0590759	0.0190446	0.00579912
Q8TB45	DEPTOR	DEP domain-containing mTOR-interacting protein	-1.1191	-0.978876	-1.41755	-0.129752	-0.189656	0.0553867	0.155339	0.154117	0.148734
Q13268	DHRS2	Dehydrogenase/reductase SDR family member 2, mitochondrial	-0.168351	-0.133414	-0.1068	-1.03282	-0.979407	-1.30002
Q16828	DUSP6	Dual specificity protein phosphatase 6	-0.509589	-0.857252	-1.65659	0.784112	-0.478404	-0.567178
Q16829	DUSP7	Dual specificity protein phosphatase 7	-0.180131	-0.591901	-1.0472	-0.125656	-0.553709	-0.981681
P63172	DYNLT1	Dynein light chain Tctex-type 1	0.0506518	-0.138284	-0.0117602	0.00266771	0.14641	-0.0956307	-2.17528	-2.11262	-2.03979
Q15125	EBP	3-beta-hydroxysteroid-Delta(8),Delta(7)-isomerase	-0.408127	-1.243	0.128927	0.308472	0.326309	0.982828	0.0814162	-0.0821419	0.0667195
P29692	EEF1D	Isoform 4 of Elongation factor 1-delta	0.353935	-1.563	0.47292	0.162104	0.561042	0.455754
B8ZZ50	EIF4E2	Eukaryotic translation initiation factor 4E type 2	0.0684542	-1.09675	-0.161681	-0.192537	-0.0656492	-0.083995
Q13541	EIF4EBP1	Eukaryotic translation initiation factor 4E-binding protein 1	-0.242115	-1.00471	-0.727053	-0.0591189	-0.24669	-0.0225242	0.000675571	0.00393169	-0.0557282
Q99607	ELF4	ETS-related transcription factor Elf-4	0.541245	0.427451	0.556502	-1.03577	0.038324	-0.435757	0.109341	0.160811	0.553009
Q9UJA9	ENPP5	Ectonucleotide pyrophosphatase/phosphodiesterase family member 5	-1.0896	-0.472131	-0.656395	-0.164452	0.248735	0.517862	-0.0756888	0.0136843	-0.276764
P21709	EPHA1	Ephrin type-A receptor 1	-1.22136	-0.30423	-0.342116	-0.133892	-0.30579	-0.68853
Q9HBU6	ETNK1	Ethanolamine kinase 1	-0.128967	-0.0837822	-1.09752	0.189762	0.339404	-0.165886	0.0206717	-0.138272	-0.334039
Q9NVM1	EVA1B	Protein eva-1 homolog B	-0.0636713	-1.31476	-1.90322	-0.441639	-0.349113	-0.250555
P57679	EVC	Ellis-van Creveld syndrome protein	-0.697752	-0.559647	-1.10796	-0.0897012	0.0256834	-0.11925
Q9NZB2	FAM120A	Constitutive coactivator of PPAR-gamma-like protein 1	0.197562	-3.06738	-0.325826	0.439475	0.593021	0.406539	-0.0365615	0.0604101	0.257469
Q8N5H3	FAM89B	Protein FAM89B	-0.0332628	-1.69014	-0.597074	0.0818137	0.252143	0.283842
P02675	FGB	Fibrinogen beta chain	-0.0682055	-0.295506	-1.72596	-0.160896	-0.0276512	0.654543
Q7Z7B0	FILIP1	Filamin-A-interacting protein 1	0.0321945	-0.141895	-0.0477566	-1.01711	-0.306217	-0.61879	-0.0357517	0.077152	-0.217274
P68106	FKBP1B	Peptidyl-prolyl cis-trans isomerase FKBP1B	0.117591	0.0326508	0.107271	-1.23904	-0.500518	-0.705151
Q9P278	FNIP2	Folliculin-interacting protein 2	0.0248623	-0.424786	-1.14703	0.0662841	0.0903329	-0.11242	0.0456531	0.141299	-0.0604644
P02794	FTH1	Ferritin heavy chain	-0.298076	-0.536063	-1.09112	0.200333	-0.11937	-0.168849	0.0995733	0.189633	-0.14807
P54710	FXYD2	Sodium/potassium-transporting ATPase subunit gamma	-1.26838	-1.08614	-1.31377	-0.213891	-0.00974403	0.110457	-0.0139613	-0.0564891	-0.0939366
Q99988	GDF15	Growth/differentiation factor 15	-1.08606	-0.960379	-1.08933	-0.586662	-0.86294	-0.70478	-0.0293361	-0.165294	-0.225153
P43026	GDF5	Growth/differentiation factor 5	-0.486959	-0.45362	-1.02828	-0.123334	-0.0413277	0.135897
P30679	GNA15	Guanine nucleotide-binding protein subunit alpha-15	-2.19891	-1.80295	-2.51564	0.0794895	-0.0105895	-0.0714313
E7EVX2	GOLGA4	Golgin subfamily A member 4	-0.455043	-1.26781	-0.0411613	0.146599	0.00600463	0.0397961	-0.106608	0.186718	0.528872
Q969Y2	GTPBP3	Isoform 2 of tRNA modification GTPase GTPBP3, mitochondrial	0.163142	-1.02656	0.0580934	-0.0252576	-0.149091	-0.305534	0.0984289	0.0398931	0.235949
E9PCN2	GUCY1B3	Guanylate cyclase soluble subunit beta-1	-0.329971	0.22077	0.0928073	-1.57367	-0.616586	-1.67926	0.00594276	0.0975967	0.18157
Q6Y1H2	HACD2	Very-long-chain (3R)-3-hydroxyacyl-CoA dehydratase 2	0.131101	0.59653	0.445204	-1.26956	-0.175455	-0.736314
P68871	HBB	Hemoglobin subunit beta	0.459607	-1.12404	-0.748386	-0.124743	-0.111164	-0.00112102	-0.0199754	0.191077	-0.807613
P16403	HIST1H1C	Histone H1.2	0.138898	0.814058	1.16372	-1.13902	-0.230985	-0.200877	0.0763455	-0.100567	0.695179
P54868	HMGCS2	Hydroxymethylglutaryl-CoA synthase, mitochondrial	-0.035699	0.125129	0.0591614	-1.459	-1.52335	-1.34158
P05204	HMGN2	Non-histone chromosomal protein HMG-17	0.255191	-0.338228	0.175944	-1.00416	-0.00289213	-0.621413	-0.0863055	-0.0544934	0.334664
Q9NSB8	HOMER2	Isoform 2 of Homer protein homolog 2	0.125761	-2.5066	-0.10671	0.119167	0.295415	0.267015	0.360542	0.109599	-0.032847
Q9BPY8	HOPX	Isoform 3 of Homeodomain-only protein	-0.193816	0.0358086	-0.102175	-1.13383	-0.711986	0.0561543
P15428	HPGD	15-hydroxyprostaglandin dehydrogenase [NAD(+)]	-0.185168	-0.177207	-0.214575	-0.596719	-1.26518	-1.60051
O00458	IFRD1	Interferon-related developmental regulator 1	0.379799	1.03334	2.45449	-0.293372	-1.15517	-0.0374801
P17936	IGFBP3	Isoform 2 of Insulin-like growth factor-binding protein 3	-0.174019	-0.454457	-0.696029	-1.10622	-0.800175	-0.959148	0.0692014	-0.115108	-0.271236
P24593	IGFBP5	Insulin-like growth factor-binding protein 5	0.218403	-0.513989	-1.17461	-0.216149	-0.237768	-0.33632	0.208173	0.022233	-0.19702
P01860	IGHG3	Ig gamma-3 chain C region							-3.65299	-5.33878	-3.85299
P01584	IL1B	Interleukin-1 beta	-0.218739	-0.164887	-0.384122	0.0737568	-1.49182	-1.44081
C9JJP8	ITGB1	Integrin beta-1	-0.0994131	-0.547693	-1.55976	0.270312	-0.222842	-0.599577	-0.145717	-0.0461354	-0.321643
Q9Y287	ITM2B	Integral membrane protein 2B	-0.435769	-0.156139	-1.12813	-0.010376	0.302018	-0.32288	-0.0995789	-0.0332777	0.109443
Q9NQX7	ITM2C	Integral membrane protein 2C	-0.0318204	0.113937	-1.06133	0.424892	0.614438	-0.0238054	-0.35749	-0.102989	0.0167712
Q5HYC2	KIAA2026	Uncharacterized protein KIAA2026	0.0507695	1.97649	2.00646	0.809281	-1.29596	1.07734	-0.142792	0.0202947	-0.428116
Q15012	LAPTM4A	Lysosomal-associated transmembrane protein 4A	-0.201377	-0.578775	-1.35527	0.0931304	-0.063578	-0.641398	0.00045777	-0.0864083	-0.0903389
P28300	LOX	Protein-lysine 6-oxidase	0.02511	-0.165161	-0.211943	-1.71245	-1.85848	-1.48602	-0.153137	0.121227	-0.624569
Q7Z4F1	LRP10	Low-density lipoprotein receptor-related protein 10	0.00641182	-0.476433	-1.00247	0.0770922	-0.154211	-0.240867	-0.0568705	-0.0328287	-0.116007
Q9NZR2	LRP1B	Low-density lipoprotein receptor-related protein 1B	-0.446981	-0.587184	-1.01346	0.0931125	-0.220516	-0.361708	0.0316353	-0.0891195	-0.0135463
Q9NS15	LTBP3	Latent-transforming growth factor beta-binding protein 3	-0.144008	-0.33226	-1.00715	-0.0573593	0.106546	-0.150265	0.0658003	-0.0199765	-0.177644
Q13163	MAP2K5	Dual specificity mitogen-activated protein kinase kinase 5	-0.167121	-1.03342	-0.422636	-0.0413351	0.133746	0.244356	0.222647	-0.0116146	0.0215992
P27816	MAP4	Isoform 5 of Microtubule-associated protein 4	0.197815	-1.9127	0.390356	0.331426	0.815829	1.29087	0.0547842	0.161094	0.0161477
O60307	MAST3	Microtubule-associated serine/threonine-protein kinase 3	-0.219771	-0.464906	-1.04486	0.0974175	-0.17748	-0.836737	-0.116991	-0.0940223	-0.157735
Q07820	MCL1	Induced myeloid leukemia cell differentiation protein Mcl-1	-0.0555426	0.165145	-1.51567	0.324093	0.102454	-0.803859	-0.00771366	0.0468315	0.00209918
Q00987	MDM2	Isoform 11 of E3 ubiquitin-protein ligase Mdm2	0.0269323	-1.55522	-1.07793	-0.349198	-1.1904	-1.44175
Q9HBH9	MKNK2	MAP kinase-interacting serine/threonine-protein kinase 2	-0.115649	-0.388671	-0.667394	-0.109548	-0.46121	-1.06726
Q9BV36	MLPH	Melanophilin	-0.136823	-0.17947	-1.00803	-0.0865796	-0.366824	-0.536679	-0.062574	0.105922	-0.216937
P04731	MT1A	Metallothionein-1A	-0.017378	0.137376	-1.27801	0.233722	-0.13893	-0.228611	-0.0235661	-0.0630105	0.229484
P04732	MT1E	Metallothionein-1E	0.187083	0.197848	-1.33753	0.349647	-0.0263927	-0.0644164	0.0336084	0.207998	-0.213928
P04733	MT1F	Metallothionein-1F	-0.352579	-0.000381912	-1.54399	0.0880535	0.0553329	0.575262
P80294	MT1H	Metallothionein-1H	-0.041032	0.0345107	-1.4436	0.120718	-0.182328	-0.119617	-0.293295	-0.186503	0.282556
Q93083	MT1L	Metallothionein-1L	0.157585	0.144458	-1.34671	0.117657	-0.37321	-0.219603	-0.0064667	0.143287	-0.19826
Q8N339	MT1M	Metallothionein-1M	0.14851	-0.236972	-2.57625	-0.0422532	-0.203447	0.712572
P80297	MT1X	Metallothionein-1X	-0.741622	0.33067	-1.27727	0.258999	-0.237346	-0.489653	0.0518461	0.145294	0.147374
Q9UKN7	MYO15A	Unconventional myosin-XV	0.354337	-0.219491	-0.0159897	-1.01561	-0.463865	-1.21549	-0.152319	-0.0919492	-0.155105
F8W0J6	NAP1L1	Nucleosome assembly protein 1-like 1	0.102949	0.307248	-1.09601	-0.149142	0.040405	0.0716229
Q8IVL1	NAV2	Neuron navigator 2	0.0424461	-0.132699	-0.0605056	-0.0895051	-0.0389622	0.0141159	-1.18512	-1.20856	-1.04217
Q13772	NCOA4	Isoform 4 of Nuclear receptor coactivator 4	0.0732076	-0.0553911	-0.955108	0.12594	-0.321817	-1.00494
Q86UD1	OAF	Out at first protein homolog	-0.40491	-0.646828	-1.08512	0.190757	0.238738	-0.0500314
Q68BL7	OLFML2A	Olfactomedin-like protein 2A	-0.111783	0.105362	-0.142927	-1.38062	-0.179198	-0.116709
Q9H6K4	OPA3	Optic atrophy 3 protein	0.202048	-1.37372	-0.299542	-1.67153	-0.376364	-0.627327	0.0305559	0.038285	-0.0193041
A6NDB9	PALM3	Paralemmin-3	-1.43628	-0.793269	-0.327555	0.01232	0.134817	0.302163	-0.0824517	0.109575	0.147024
Q9NP74	PALMD	Palmdelphin	-0.0618078	-1.3372	-0.503194	0.142467	0.162002	0.174857	0.0383326	-0.0693826	-0.0960686
Q9Y5F8	PCDHGB7	Protocadherin gamma-B7	0.00753344	-0.276915	-1.50762	-0.512211	-0.712125	-0.648489	0.0643207	-0.0212025	-0.239579
Q9NRA1	PDGFC	Platelet-derived growth factor C	-0.157898	-0.252976	-1.07797	-0.54868	-0.0546713	0.00121917
Q15119	PDK2	[Pyruvate dehydrogenase (acetyl-transferring)] kinase isozyme 2, mitochondrial	-0.458201	-1.39816	-0.936153	-0.491904	0.19906	0.492323
Q13113	PDZK1IP1	PDZK1-interacting protein 1	-0.803581	-1.24299	-1.91128	-0.292727	-0.0525824	0.0148575	0.0479164	-0.200661	-0.536192
Q9UPQ7	PDZRN3	E3 ubiquitin-protein ligase PDZRN3	-0.136955	-0.148171	-0.357628	-0.634516	-1.22766	-1.28552
Q96RR1	PEO1	Twinkle protein, mitochondrial	-0.0387263	-0.0442445	-0.126656	-1.0522	-0.532588	-1.04283
O15055	PER2	Period circadian protein homolog 2	0.523467	-1.46288	-1.15248	0.726626	-0.48978	-0.71285
Q9Y5J5	PHLDA3	Pleckstrin homology-like domain family A member 3	-0.24342	-1.10483	-1.5371	-0.268039	-0.500831	-0.74433	-0.0755843	-0.222419	-0.619901
Q96FC7	PHYHIPL	Phytanoyl-CoA hydroxylase-interacting protein-like	-0.385429	-1.50937	-0.344899	-0.303325	-0.27807	-0.234884	-0.0670441	0.151984	0.383761
Q8NG27	PJA1	E3 ubiquitin-protein ligase Praja-1	0.00681322	-0.0575765	-1.1304	-0.202622	0.293768	-0.430298	-0.213883	-0.393669	-0.391266
O43164	PJA2	E3 ubiquitin-protein ligase Praja-2	-0.030438	-0.228377	-1.07479	0.2501	0.399165	-0.11325	-0.0408502	0.101871	0.275523
P00749	PLAU	Urokinase-type plasminogen activator	0.281752	-0.585558	-1.15093	-0.026385	-0.000442803	-0.0210224	-0.00680301	0.0146037	-0.566501
Q8ND90	PNMA1	Paraneoplastic antigen Ma1	0.0435846	-0.0689421	-1.03922	0.0112244	-0.0665817	-0.0507643	-0.104927	0.0452509	0.139229
Q8N3J5	PPM1K	Protein phosphatase 1K, mitochondrial	-0.519141	-0.295466	-1.00044	-0.332635	-0.0762423	-0.142202	0.000355386	-0.245763	-0.0956004
Q86XI6	PPP1R3B	Protein phosphatase 1 regulatory subunit 3B	-0.210251	-0.612446	-1.1057	0.10517	-0.725713	-0.154878
P35354	PTGS2	Prostaglandin G/H synthase 2	0.114654	-0.0171986	0.235704	0.0919211	-0.511347	-1.00882
P15151	PVR	Poliovirus receptor	0.0841794	-1.58162	-0.339502	0.246955	-0.0963799	-0.136831	-0.0317271	-0.106017	-0.133571
O95755	RAB36	Ras-related protein Rab-36	-0.382443	-0.34527	-0.584869	-1.27575	-0.686115	-1.41333	-0.220259	-0.0740914	-0.679672
Q8N5U6	RNF10	Isoform 2 of RING finger protein 10	-0.149647	-0.371461	-1.08987	-0.526498	-0.478934	-0.589973	-0.109187	-0.0436593	0.00859526
Q8IXW5	RPAP2	Putative RNA polymerase II subunit B1 CTD phosphatase RPAP2	0.0901261	-1.97492	-0.63386	0.116878	0.202201	-0.0130826	-0.0264512	0.0630068	0.0576603
Q6XPR3	RPTN	Repetin	0.164377	0.121951	-0.00464325	-1.53346	-1.20278	-0.513911
E9PQD6	SAA1	Serum amyloid A-1 protein	-1.20256	-0.72916	-1.59481	0.0254229	-0.238613	0.172222
Q9NSC2	SALL1	Sal-like protein 1	0.166711	-0.539503	-1.09576	0.350194	-0.123354	0.700432	0.0427686	0.0557003	-0.0839253
Q6UWP8	SBSN	Suprabasin	-0.207539	-0.203617	-0.290698	-1.91758	-0.899218	-0.497297
Q96T21	SECISBP2	Selenocysteine insertion sequence-binding protein 2	-0.43053	-0.771177	-0.802798	-0.0300465	-1.04643	-1.21117	0.0369525	0.0585034	0.0757247
Q9HC62	SENP2	Sentrin-specific protease 2	-0.125853	-1.07139	-0.219882	0.3811	0.37756	0.521022	0.0340227	0.039603	0.351188
P84101	SERF2	Small EDRK-rich factor 2	-0.0372013	0.172826	-1.21803	0.275668	-0.00203787	-0.345094	0.0245197	0.0325541	-0.044632
P01009	SERPINA1	Alpha-1-antitrypsin	-0.211931	-0.389437	-1.22004	0.0766255	0.138798	0.368027	0.193631	-0.00505775	-0.313052
Q01105	SET	Isoform 2 of Protein SET	-0.12157	-1.04537	-0.313049	0.11155	0.0252428	0.196718	0.0297092	0.0171331	-0.055087
O95436	SLC34A2	Isoform 2 of Sodium-dependent phosphate transport protein 2B	-0.78603	-0.992977	-1.58255	0.387489	-0.154524	0.845814	0.0928277	-0.144251	-0.204349
Q8WV83	SLC35F5	Solute carrier family 35 member F5	-0.41814	-1.36759	-0.99136	0.137803	0.252847	0.127996	-0.274284	-0.0786795	-0.138301
Q15043	SLC39A14	Isoform 3 of Zinc transporter ZIP14	0.139171	-1.08657	-0.116351	0.246151	0.266184	-0.279177	0.0430523	0.0421017	-0.013537
Q07837	SLC3A1	Neutral and basic amino acid transport protein rBAT	-0.731564	-0.663145	-1.12922	0.0361291	-0.0139289	0.285123	-0.168598	-0.0493191	-0.2811
Q8N370	SLC43A2	Isoform 3 of Large neutral amino acids transporter small subunit 4	-0.129015	-0.467167	-0.384232	0.137566	-0.620356	-1.00079
P09486	SPARC	SPARC	0.209095	0.0332146	-1.25387	0.179964	0.229946	-0.0380813	-0.0220362	0.00148992	0.0134427
Q9NQ38	SPINK5	Isoform long of Serine protease inhibitor Kazal-type 5	-0.321278	-0.309432	-0.284345	-1.91714	-0.697987	0.250507
Q9HCB6	SPON1	Spondin-1	-0.19446	-0.19201	-1.19001	-0.033902	0.0383434	0.426416	-0.0332292	-0.0163213	-0.0617763
P10451	SPP1	Osteopontin	-0.273029	-0.46906	-1.2906	0.169035	0.127196	0.104246	-0.0716719	0.00240203	-0.136502
P35321	SPRR1A	Cornifin-A	-0.162361	0.116274	-0.0651274	-1.45068	-0.857868	-0.696089
P22528	SPRR1B	Cornifin-B	-0.0948504	-0.0465417	0.108391	-1.0341	-0.696948	-0.397119
Q8IWU5	SULF2	Extracellular sulfatase Sulf-2	-0.187155	-0.410591	-1.52596	-0.0691834	-0.277042	-0.340317	-0.0442786	-0.129423	-0.253997
Q9NZI6	TFCP2L1	Transcription factor CP2-like protein 1	0.117927	-0.381983	-1.20555	0.124609	0.115747	-0.0336539
P48307	TFPI2	Tissue factor pathway inhibitor 2	0.226891	-0.48828	-1.11739	0.238387	0.00410501	0.0610673	0.0689544	0.0389881	-0.2469
Q15582	TGFBI	Transforming growth factor-beta-induced protein ig-h3	0.0242249	-0.279449	-1.07041	0.22314	0.159039	-0.00686037	0.0935092	-0.135722	-0.271355
P37173	TGFBR2	Isoform 2 of TGF-beta receptor type-2	0.0454833	-0.417161	-1.1528	0.65992	0.336819	-0.11285	-0.290789	0.14117	0.396685
Q99595	TIMM17A	Mitochondrial import inner membrane translocase subunit Tim17-A	-0.0515366	-0.52804	-1.11402	0.121101	-0.0550273	-0.817135	-0.0992527	0.0628702	-0.0888666
P01033	TIMP1	Metalloproteinase inhibitor 1	0.0404365	0.23891	-1.01485	0.400117	0.523983	0.120146	0.148201	0.048708	0.0514596
E9PBQ3	TMEM199	Transmembrane protein 199	0.355729	-0.249524	-0.412568	-0.944941	-0.346744	-1.30878	0.101886	-0.00790526	0.0246208
Q8N4L2	TMEM55A	Type 2 phosphatidylinositol 4,5-bisphosphate 4-phosphatase	-0.273486	-1.22069	0.00151561	0.120587	0.700244	0.889368	-0.0353257	-0.0979862	-0.139703
Q6ZT21	TMPPE	Transmembrane protein with metallophosphoesterase domain	0.121753	-1.23841	-0.0799603	-0.0193749	-0.203137	0.0712504
O00300	TNFRSF11B	Tumor necrosis factor receptor superfamily member 11B	0.0171881	-0.398813	-1.12185	-0.247138	-0.213077	0.0500635
O95407	TNFRSF6B	Tumor necrosis factor receptor superfamily member 6B	-0.173162	-0.365574	-1.47023	0.685835	0.479582	0.343
P50591	TNFSF10	Tumor necrosis factor ligand superfamily member 10	-0.110382	-0.694997	-1.92191	-0.33764	-0.268489	-0.372224	-0.0325157	-0.047799	-0.58682
O43399	TPD52L2	Isoform 3 of Tumor protein D54	-0.00641869	-1.48637	-0.142289	-0.0486997	0.0663367	0.128298	0.0259918	0.0195851	0.092013
Q5T0D9	TPRG1L	Tumor protein p63-regulated gene 1-like protein	-0.217452	-0.551506	-1.12479	-0.206855	-0.136475	-0.294439	0.0176081	-0.0484995	-0.318489
P0DI81	TRAPPC2	Isoform 3 of Trafficking protein particle complex subunit 2	0.302443	0.118691	-0.259866	-1.16455	-0.424143	-0.73285	-0.0259504	0.110946	0.0328318
H0YF27	TRIM29	Tripartite motif-containing protein 29	-1.3322	-1.28624	-1.36381	-0.993343	-0.525349	-0.142671
Q8TEL6	TRPC4AP	Short transient receptor potential channel 4-associated protein	0.025723	-0.0680356	-1.09688	0.441855	0.239327	-0.745597	0.332019	0.111582	0.145521
Q9H3M7	TXNIP	Thioredoxin-interacting protein	-0.160873	-0.324861	-0.10469	-0.218407	-0.108254	-1.62002	-0.0707741	0.0110349	-0.013374
Q06418	TYRO3	Tyrosine-protein kinase receptor TYRO3	-0.0687029	-0.480167	-1.08061	0.00388688	-0.273216	-0.376408
O75631	UPK3A	Uroplakin-3a	-0.122279	2.41309	3.45908	-0.823124	-1.06295	-1.0227
B0FP48	UPK3BL	Uroplakin-3b-like protein	-0.21645	0.0712075	0.125355	-1.24032	-0.203786	-0.259302
Q9UKW4	VAV3	Isoform 4 of Guanine nucleotide exchange factor VAV3	0.0450719	-0.610512	-1.70438	0.0890773	0.260377	-1.39706	-0.0172377	0.0417149	-0.254897
P13611	VCAN	Isoform Vint of Versican core protein	-0.599036	-0.158467	-0.511878	-1.70945	0.0107791	0.696984
Q9H6Y2	WDR55	WD repeat-containing protein 55	0.0153023	-1.10855	-0.289116	0.303395	0.0237634	0.139819	-0.0510469	-0.00146054	-0.0260076
Q15916	ZBTB6	Zinc finger and BTB domain-containing protein 6	-0.052668	-0.80559	-1.21826	0.252101	-0.0843228	-0.670566
O76080	ZFAND5	AN1-type zinc finger protein 5	-0.0860999	-0.175339	-1.4533	0.256824	0.16028	-0.296679	0.115101	0.04046	-0.0277952
Q6FIF0	ZFAND6	AN1-type zinc finger protein 6	0.0308708	-0.116106	-1.18819	0.131037	0.225887	-0.24374	0.0662319	0.0704912	0.0552689
Q9HA38	ZMAT3	Zinc finger matrin-type protein 3	-0.217871	-0.557665	-1.28869	-0.0442635	-0.36801	-0.349523	0.00695852	-0.347517	-0.358681
O15231	ZNF185	Isoform 6 of Zinc finger protein 185	0.15741	-0.160582	-0.31345	-0.455697	-0.319526	-0.208607	0.00108246	0.0546755	-0.0739745
O43670	ZNF207	Isoform 4 of BUB3-interacting and GLEBS motif-containing protein ZNF207	0.0476517	0.129144	0.0182324	0.0522819	-0.0654641	-0.0653556	-0.028101	-0.00266437	0.209781
P17026	ZNF22	Zinc finger protein 22	0.117715	-1.0341	-0.100396	-0.0588635	-0.156966	-0.355168	-0.0501126	-0.0977444	-0.210181
Q9H8N7	ZNF395	Zinc finger protein 395	0.139475	-1.58408	-1.53249	0.129888	0.567254	-0.203414

## Sheet: Upregulation
List of proteins that are upregulated in BK-infected samples from both Exp1 (RPTEC and HUC) and Exp2 (RPTEC)			Exp1 RPTE cells			Exp1 HU cells			Exp2 RPTE cells
			Fold-change compared to average Mock (log2)			Fold-change compared to average Mock (log2)			Fold-change compared to average Mock (log2)
Uniprot-s	Gene Name	Description	24 hpi	48 hpi	72 hpi	24 hpi	48 hpi	72 hpi	12 hpi	24 hpi	48 hpi
O94806	ABCB1	Multidrug resistance protein 1	-0.0480593	0.0615029	0.260351	0.306321	0.435375	1.4674	-0.120309	0.0107677	-0.0159944
P0C0L5	AFDN	Afadin							0.215283	0.0786391	2.09523
P03088	Agnoprotein	Agnoprotein	0.226168	3.55508	3.99097	0.401614	2.49134	3.01565	-0.287577	0.0968496	6.71493
Q9H8V3	ALDH5A1	Isoform 2 of Succinate-semialdehyde dehydrogenase, mitochondrial	-0.196047	0.999321	1.81044	-0.220936	0.178751	0.484177	-0.0133539	-0.00649178	-0.0707049
H0YMA4	ANLN	Anillin	0.584978	2.14434	2.50162	0.605608	1.43525	1.64353	0.111584	0.311712	2.73647
Q8IXQ3	APEX2	DNA-(apurinic or apyrimidinic site) lyase 2	0.549877	1.40102	0.823767	0.580595	0.272487	0.209175	-0.131738	-0.241543	0.511929
P11168	ARFGAP3	ADP-ribosylation factor GTPase-activating protein 3	-0.0900202	0.0151939	-0.0914379	-0.092258	0.397326	1.00461	0.0216105	0.00418858	0.0548295
F8W6M3	ARFGEF3	Brefeldin A-inhibited guanine nucleotide-exchange protein 3	0.0312852	1.03814	-0.0690104	0.16864	0.0433718	-0.0855338	-0.0368767	0.030826	0.076066
J3KR25	ARHGAP11A	Rho GTPase-activating protein 11A	0.432664	0.971874	1.07036	0.489605	0.525573	0.395497	0.107233	0.223391	0.975047
Q8WVJ2	ARHGAP19	Isoform 2 of Rho GTPase-activating protein 19	-0.275975	0.380651	0.315725	0.503188	0.817692	1.05974
Q15165	ARHGAP23	Rho GTPase-activating protein 23	0.214397	0.0471884	-0.546408	0.215667	0.36026	-0.256754	-0.366315	-0.146357	1.18074
O60566	ARL13B	ADP-ribosylation factor-like protein 13B	-0.168879	0.653919	0.797962	0.33921	0.680964	1.01497	0.0886218	-0.00863889	0.567854
O43734	ARL6IP6	ADP-ribosylation factor-like protein 6-interacting protein 6	0.261857	0.442252	0.683528	0.211541	0.569334	1.0844
H0YAH3	ARSE	Arylsulfatase E	-0.418228	-0.0119893	-0.0750911	0.253857	0.221182	1.1207	0.0560974	0.00553376	-0.114214
P61024	ASPM	Abnormal spindle-like microcephaly-associated protein	0.638755	1.4812	1.29851	0.680836	0.853853	0.684585	0.169813	0.0805303	0.0447075
P49761	ASRGL1	Isoaspartyl peptidase/L-asparaginase	-0.482541	0.122103	0.352981	0.102478	0.529171	1.58019	-0.268618	-0.0960138	0.162648
P00374	ATAD2	ATPase family AAA domain-containing protein 2	0.527345	1.88068	1.92587	0.645553	1.12038	0.875786	-0.1241	0.705475	2.58542
Q8IXM2	ATRAID	Isoform 3 of All-trans retinoic acid-induced differentiation factor	0.109785	0.255586	-0.0225112	-0.116786	-0.0390734	1.17571	0.0739891	-0.00510962	-0.0603595
Q15398	AURKA	Aurora kinase A	0.757996	1.97555	2.17211	0.942281	1.44995	1.53972	-0.0848023	0.0139683	0.881523
Q5JTW2	AURKB	Aurora kinase B	0.459913	1.56503	1.61415	0.666635	0.892258	1.10258	0.153058	0.251913	1.34265
Q14781	BAP18	Isoform 2 of Chromatin complexes subunit BAP18	-0.231782	0.0714388	0.535244	0.160176	0.415004	1.20943
Q9Y2D8	BARD1	BRCA1-associated RING domain protein 1	0.204465	0.623123	1.0197	0.276003	0.605952	0.746882	0.125498	0.158134	1.05583
Q6UWM9	BCHE	Cholinesterase	-0.0320203	-0.193401	-0.684526	0.242205	1.01079	0.352293	0.00478134	0.0518925	0.0998715
P06493	BIRC5	Baculoviral IAP repeat-containing protein 5	0.32094	1.36935	1.96752	0.463564	1.03653	1.41713
O95235	BLM	Bloom syndrome protein	0.274039	0.862491	1.01697	0.298897	0.582371	0.535072	0.0692289	0.234888	1.45251
J9JID1	BRCA1	Breast cancer type 1 susceptibility protein	0.48049	1.5348	1.48175	0.555404	0.944189	0.979927	0.230545	0.344602	1.52979
Q6P4F7	BTG3	Isoform 2 of Protein BTG3	0.264067	1.26845	0.478734	0.299915	0.33681	0.177577
P49643	BUB1	Mitotic checkpoint serine/threonine-protein kinase BUB1	0.473878	1.04518	0.618386	0.75508	0.784921	0.581319	0.0756901	0.336793	1.57331
Q02241	BUB1B	Isoform 3 of Mitotic checkpoint serine/threonine-protein kinase BUB1 beta	0.457586	1.25373	1.24956	0.499572	0.810159	0.854941	-0.0939357	0.0668355	0.843403
Q8N2U0	C3orf58	Deleted in autism protein 1	0.129386	0.585116	0.702632	0.0896164	0.805652	1.2205
P30291	C4B	Complement C4-B	-0.658618	-0.0973738	-0.440071	-0.281865	0.416086	1.01139	0.218041	-0.181681	-0.194168
Q9UKT4	C6	Complement component C6	0.361652	0.243724	1.09289	0.21466	0.390846	0.417761
P23921	C9orf40	Uncharacterized protein C9orf40	0.0702792	1.12056	1.29064	0.0952854	0.747295	0.976391
Q9NYP3	CACHD1	VWFA and cache domain-containing protein 1	0.405737	1.29396	2.08812	-0.214056	0.418553	0.89106	-0.000780869	0.017292	0.220164
Q96HA8	CAMKMT	Calmodulin-lysine N-methyltransferase	-0.22468	-0.353918	-0.585409	0.0265375	0.0338382	-0.062588	0.0143772	0.229099	1.51774
Q562F6	CASC5	Protein CASC5	0.417636	1.07861	1.12568	0.329318	0.458768	0.44649	0.179864	0.162954	0.933898
P31260	CASP8AP2	CASP8-associated protein 2	0.489939	1.11935	1.18481	0.533549	0.398945	0.191587
Q5VU97	CBX2	Chromobox protein homolog 2	0.47605	1.09202	1.09353	0.543928	0.431995	0.0548871
Q9NRZ9	CCNA2	Cyclin-A2	0.736123	2.14126	2.43081	0.8894	1.73315	1.83705	-0.00286003	0.286365	1.86451
O14757	CCNB1	G2/mitotic-specific cyclin-B1	0.459239	1.28087	1.23324	0.537871	1.08971	1.11311	0.157826	0.418394	2.74061
O95347	CCNB2	G2/mitotic-specific cyclin-B2	0.383386	1.31798	1.25284	0.459887	1.28496	1.14962
Q9H9A7	CCNE2	G1/S-specific cyclin-E2	1.07201	2.8747	2.02744	1.12772	1.94514	1.65562
Q7Z2Z1	CDC20	Cell division cycle protein 20 homolog	0.524021	1.06358	0.781625	0.504647	0.737563	0.569379	0.137891	0.313741	1.18723
Q99618	CDC6	Cell division control protein 6 homolog	0.680977	1.9587	1.11493	0.70261	0.929748	0.473589
Q96GX5	CDCA2	Cell division cycle-associated protein 2	0.444583	1.48942	1.65577	0.671816	1.02579	1.16
Q9Y6A5	CDCA3	Cell division cycle-associated protein 3	0.412196	1.72483	2.26304	0.343614	1.26272	1.55768
Q53EZ4	CDCA5	Sororin	0.551703	1.87738	2.08354	0.746554	1.37295	1.63153
H0Y948	CDCA8	Borealin	0.519439	1.60781	2.19451	0.617377	1.15991	1.59466	0.115009	0.289145	0.352286
Q7Z3K6	CDK1	Cyclin-dependent kinase 1	0.319039	0.936085	0.905986	0.570006	0.782561	0.877357	0.122897	0.162967	1.7789
F5GX68	CDK2	Cyclin-dependent kinase 2	0.377997	1.12114	1.27756	0.407916	0.960226	1.30237	-0.00911692	0.0368776	1.49191
Q495W5	CENPE	Centromere-associated protein E	0.368255	1.1609	0.996894	0.369867	0.705762	0.464199	0.0270036	0.0252659	-0.105245
Q9NQS7	CENPF	Centromere protein F	0.54536	1.55237	1.8647	0.305053	0.449617	0.372548	-0.00262918	0.140928	1.63102
P01100	CENPH	Centromere protein H	0.31767	1.31673	1.1357	0.621821	1.00001	1.12071	0.0769753	0.232809	1.58159
O75496	CENPK	Centromere protein K	0.767101	1.63028	1.85893	0.790571	1.45187	1.43667
Q13257	CENPU	Centromere protein U	0.310283	0.848626	1.60894	0.399483	0.957505	1.18071
C9JDG0	CEP55	Centrosomal protein of 55 kDa	0.650966	1.51334	1.43738	0.597787	0.884876	0.830633	0.190521	0.244603	1.94986
Q15910	CEP72	Centrosomal protein of 72 kDa	0.330422	0.800184	0.72034	0.131869	1.0607	0.612138
Q69YH5	CEP78	Isoform 4 of Centrosomal protein of 78 kDa	0.175729	0.868873	1.02592	0.229044	0.599683	0.576644	0.00453154	0.107444	1.44972
P18858	CHAF1A	Chromatin assembly factor 1 subunit A	0.577608	0.966444	1.14581	0.46517	0.885696	0.839582	-0.0178755	0.403591	1.53062
Q08050	CHAF1B	Chromatin assembly factor 1 subunit B	0.430269	0.991874	1.08556	0.417328	0.602257	0.669668	0.147334	0.370816	1.96518
Q9BXS6	CHEK1	Serine/threonine-protein kinase Chk1	0.487175	0.882127	0.477858	0.556391	0.75457	0.574815	0.114332	0.39086	1.10532
Q02224	CIT	Isoform 4 of Citron Rho-interacting kinase	0.281795	0.589662	0.690111	0.443294	0.680967	0.6894	-0.00642228	0.0920502	1.0639
Q96HE9	CKAP2	Isoform 3 of Cytoskeleton-associated protein 2	0.713986	2.39045	2.69246	0.637055	1.72171	2.23436	0.0888396	0.635193	3.28284
E9PFC7	CKAP2L	Cytoskeleton-associated protein 2-like	0.457259	1.76895	1.73219	0.465847	1.08695	1.32553	-0.0102647	0.13458	1.54479
Q9P0U3	CKS1B	Cyclin-dependent kinases regulatory subunit 1	0.462691	1.00013	1.0577	0.835031	1.01531	0.894798	0.128503	0.0997321	1.16484
P18146	CLK3	Dual specificity protein kinase CLK3	0.0101021	1.00437	0.209592	-0.044149	-0.097226	-0.223975	0.146823	0.0652192	-0.372941
Q9H3R5	CLSPN	Claspin	1.10883	2.50458	1.84964	1.0796	1.71891	1.25336	-0.0252941	0.122314	0.50397
Q02487	DBF4	Protein DBF4 homolog A	0.350436	1.32179	1.66498	-0.173225	0.310872	0.556029
Q9UBZ4	DHFR	Dihydrofolate reductase	0.685857	1.02372	0.921394	0.675156	0.830004	0.694532	0.167071	0.287725	1.68871
Q9Y248	DIAPH3	Protein diaphanous homolog 3	0.456258	1.06793	1.19768	0.611528	0.851718	1.02504	0.0224514	0.267722	1.32238
Q12834	DLGAP5	Disks large-associated protein 5	0.456511	1.21105	1.33292	0.469141	0.926469	1.04538	0.122057	0.181779	2.06491
Q9P2Y5	DNMT1	Cytosine-specific methyltransferase	0.743011	1.07195	0.997522	0.59009	0.775373	0.358787	0.138961	0.284792	1.15837
B4DST0	DNMT1	Isoform 2 of DNA (cytosine-5)-methyltransferase 1	0.466896	0.961906	0.739813	0.37643	0.477543	0.318863	0.154133	0.226703	1.08796
Q9H967	DONSON	Protein downstream neighbor of Son	0.554528	1.96281	1.92821	0.466556	1.01605	1.24505	0.114561	0.343804	1.9566
P27816	DSC2	Desmocollin-2	0.145369	0.0889776	0.134033	-0.329285	-0.0742655	-0.299367	0.284207	0.166629	1.51005
P20248	DTL	Denticleless protein homolog	1.03581	1.80878	1.97412	1.30925	1.73937	1.80208	-0.088172	0.291532	1.04751
P54132	ECT2	Protein ECT2	0.470954	1.60629	1.62787	0.505905	0.86355	0.87999	0.0754519	0.230499	1.56656
Q5TH69	EGR1	Early growth response protein 1	0.128076	0.899252	0.392534	0.2235	0.62316	1.47296
Q8IX90	ESCO2	N-acetyltransferase ESCO2	0.546126	1.58384	1.57483	0.82904	1.00988	0.968602
Q9NTJ3	ESPL1	Separin	0.300639	0.984003	1.35127	0.154307	0.35444	0.706041
O00204	EXO1	Exonuclease 1	1.05233	0.845157	0.993089	1.08742	1.11841	0.893271
Q2KHM9	EZH2	Isoform 2 of Histone-lysine N-methyltransferase EZH2	0.525355	1.01416	1.1682	0.617071	0.735198	0.651957	0.068794	0.0699088	0.950113
Q8N6S5	FADS2	Fatty acid desaturase 2	0.0516401	0.720955	-0.212256	0.801664	0.673575	-0.30358	-0.460326	-0.268372	1.14425
Q53HL2	FAM111B	Protein FAM111B	0.795938	1.43138	1.10288	1.01496	1.24481	1.01294	0.235236	0.74017	1.9646
O43683	FAM114A1	Protein NOXP20	0.0217921	1.04424	1.82432	0.0963806	0.695238	1.06774	-0.0232537	-0.0134021	-0.0228297
Q99661	FAM83D	Protein FAM83D	0.448946	1.51897	2.19336	0.570579	0.880964	1.14566
Q7Z628	FANCD2	Fanconi anemia group D2 protein	0.457295	0.88144	1.08871	0.222399	0.286262	0.0100938	0.223748	0.141678	1.37074
Q01581	FANCI	Fanconi anemia group I protein	0.567417	0.990567	1.38936	0.494877	0.838409	0.621978	0.0905861	0.0874015	1.02925
G3V5T9	FBXO5	F-box only protein 5	0.87113	2.07604	1.64226	0.266211	0.434393	0.414981
Q9BWT6	FEN1	Flap endonuclease 1	0.27952	0.623735	0.952098	0.160299	0.598636	0.77364	-0.0601154	0.122961	1.2182
O95229	FIGNL1	Fidgetin-like protein 1	0.357906	0.895299	1.05997	0.302485	0.595175	0.592118	-0.085085	0.108379	0.433469
Q71DI3	FLJ22184	Protein FLJ22184	-0.762559	0.568965	0.464944	1.10665	1.32321	0.914574
P03071	FOS	Proto-oncogene c-Fos	0.465134	3.1672	3.50142	0.301413	1.1705	1.95489
O00762	FOXM1	Isoform 4 of Forkhead box protein M1	0.354411	1.93632	1.98708	0.350161	1.4783	1.7402
Q96DR4	FST	Follistatin	0.989408	0.330217	1.20138	0.264993	-0.580524	-0.916842
Q9BZD4	FUT11	Alpha-(1,3)-fucosyltransferase 11	-0.46701	0.982457	1.54341	0.232551	0.630714	1.38466	0.0628069	0.0137836	-0.162671
Q5JUR7	GALNT7	N-acetylgalactosaminyltransferase 7	-0.0286358	0.0794953	0.264118	0.287979	0.599403	1.19225
P30559	GHDC	GH3 domain-containing protein	0.0528098	1.26937	0.267824	-0.170345	-0.182423	-0.230601	0.0589713	0.036802	0.0892406
Q8IZT6	GINS1	DNA replication complex GINS protein PSF1	0.47491	0.915319	0.973485	0.438888	0.855039	0.972321	0.0246803	0.312601	1.90966
Q9UQ84	GINS2	DNA replication complex GINS protein PSF2	0.503805	0.484179	0.424182	0.456165	0.634397	0.784352	0.018882	0.0490843	1.0739
I6L8A6	GINS3	DNA replication complex GINS protein PSF3	0.393509	1.02604	1.14962	0.565039	0.808235	1.15879
Q8N2G8	GINS4	DNA replication complex GINS protein SLD5	0.329693	0.783234	0.810343	0.358432	0.696825	0.842859	0.0137832	0.28874	1.43016
U3KQ17	GMNN	Geminin	0.222376	1.08173	0.558618	0.797654	1.53535	1.67696	-0.105936	0.221623	1.60775
Q9UIJ5	GNB5	Guanine nucleotide-binding protein subunit beta-5	0.0902252	1.30629	0.134761	-0.314437	-0.0205939	-0.340361	0.167395	-0.118871	0.0393613
O95067	GPATCH11	G patch domain-containing protein 11	0.248615	1.04148	0.858362	0.386932	0.558504	0.880085	0.0230517	0.134053	0.721571
Q9H4L7	GPRASP1	G-protein coupled receptor-associated sorting protein 1	0.108616	1.15982	1.15392	0.421658	-0.28746	0.729333	0.0644374	0.0512797	-0.0305799
O43592	GTSE1	G2 and S phase-expressed protein 1	0.568077	1.61609	1.95203	0.436713	1.02444	0.928509
Q5JY77	HAT1	Histone acetyltransferase type B catalytic subunit	0.345927	0.798369	0.689262	0.342963	0.56688	0.650311	0.049746	0.172991	1.04051
Q9P2W1	HELLS	Lymphoid-specific helicase	0.873047	2.08757	1.87745	0.888325	1.2277	0.837718	0.167298	0.510509	2.44765
P43007	HIST1H1A	Histone H1.1	0.378584	0.903358	1.29076	0.360622	0.107057	0.0564805	0.0310979	0.0156519	0.654783
Q9NVI1	HIST1H1C	Histone H1.2	0.138898	0.814058	1.16372	-1.13902	-0.230985	-0.200877	0.0763455	-0.100567	0.695179
Q14566	HIST1H1E	Histone H1.4	0.277851	0.21741	1.1424	-0.9138	0.10356	-0.440976	-0.213162	-0.113359	-0.214613
Q9NYZ3	HIST2H3A	Histone H3.2	0.163574	0.647783	1.06809	0.00425283	0.282904	0.475157
Q99676	HLA-B	HLA class I histocompatibility antigen, B-15 alpha chain	-0.252851	0.220321	0.0390004	0.227234	0.262816	1.3558	0.0612312	0.103595	0.014571
Q6P444	HMGCS1	Hydroxymethylglutaryl-CoA synthase, cytoplasmic	-0.162611	1.10039	0.655555	0.736282	0.343326	-0.278894	-0.247543	0.00783214	1.26911
P46013	HMMR	Isoform 3 of Hyaluronan mediated motility receptor	0.530322	2.03114	2.2411	0.636888	1.16859	1.11454	0.0908963	0.283485	2.1497
P06276	HOXA10	Homeobox protein Hox-A10							0.0345039	0.120153	1.06765
Q6P0N0	HOXC10	Homeobox protein Hox-C10	-0.0838899	1.03013	1.00054	0.490455	-0.334915	0.529531	0.168095	0.166263	0.524343
P08183	IFNGR1	Interferon gamma receptor 1	-0.0453761	0.231144	0.206508	0.0370345	0.326908	1.36633	-0.0860147	-0.0417524	0.000693589
Q6PL18	IFRD1	Interferon-related developmental regulator 1	0.379799	1.03334	2.45449	-0.293372	-1.15517	-0.0374801
P49454	INCENP	Inner centromere protein	0.324301	1.39587	1.87288	0.344199	0.927163	1.18235	0.0710095	0.239486	1.61345
Q9NQW6	IRS2	Insulin receptor substrate 2	0.414634	1.4248	2.5174	-0.214267	0.156295	0.60967
P40938	JUN	Transcription factor AP-1	0.346586	0.669779	1.16589	-0.0416705	0.00268204	0.760467	0.255037	0.0712683	0.0314087
Q96EA4	KDM4A	Lysine-specific demethylase 4A	0.262588	0.729833	1.25203	0.291689	0.466283	1.04845
F5H1R7	KIAA0753	Protein moonraker	0.098287	0.256919	0.142772	0.207991	0.164865	-0.00506308	-0.276844	-0.023938	1.05379
Q9BPX3	KIAA1468	LisH domain and HEAT repeat-containing protein KIAA1468	-0.00538058	0.0551845	1.41886	-0.161788	-0.216889	0.105692
Q14807	KIAA1524	Protein CIP2A	0.556899	0.808724	1.11552	0.35062	0.582143	0.530179	0.0402556	0.116381	0.762781
O43663	KIAA2026	Uncharacterized protein KIAA2026	0.0507695	1.97649	2.00646	0.809281	-1.29596	1.07734	-0.142792	0.0202947	-0.428116
P52732	KIF11	Kinesin-like protein KIF11	0.600998	1.718	2.23404	0.507393	1.26932	1.55754	0.0597773	0.249634	2.18429
O95997	KIF14	Kinesin-like protein KIF14	0.219901	0.489831	0.51283	0.25068	0.303072	0.264427	0.0278823	0.215317	1.26407
Q6SJ93	KIF18A	Kinesin-like protein KIF18A	0.656147	1.86078	2.10522	0.812205	1.11483	1.02289
P11388	KIF18B	Isoform 4 of Kinesin-like protein KIF18B	0.482157	1.95443	2.12438	0.939184	0.631274	1.11153	0.155325	0.237458	0.531703
Q9BRT9	KIF20A	Kinesin-like protein KIF20A	0.63382	1.35315	1.59751	0.566357	0.887803	0.810997	0.03361	0.0762951	0.998923
Q96KB5	KIF20B	Isoform 2 of Kinesin-like protein KIF20B	0.621081	1.55233	1.7986	0.457864	0.920051	0.6693	0.139292	0.206729	1.38976
Q96BD8	KIF22	Kinesin-like protein KIF22	0.70205	1.87523	2.35146	0.727271	1.39157	1.35988
P49642	KIF23	Kinesin-like protein KIF23	0.529457	0.692821	1.21307	0.697657	0.98471	1.25992	0.153497	0.143965	1.10598
Q96Q89	KIF2C	Kinesin-like protein KIF2C	0.641511	1.08184	1.53519	0.735331	1.21603	1.28907	0.175388	0.255359	2.07946
Q9NZJ0	KIF4A	Chromosome-associated kinesin KIF4A	0.609865	1.01946	1.16739	0.475573	0.727254	0.64065	0.078374	0.149584	1.16945
Q8NEM2	KIFC1	Kinesin-like protein KIFC1	0.621122	1.66689	2.0612	0.610397	1.25613	1.52754	0.0283626	0.362405	2.12154
Q86Y91	KNSTRN	Small kinetochore-associated protein	0.630071	1.0322	1.09483	0.946728	0.921752	0.959616	0.0805301	0.15849	0.801308
Q7Z7L1	KPNA2	Importin subunit alpha-1	0.250952	0.651087	0.552815	0.286406	0.35212	0.383902	0.212972	0.235166	1.35391
P04183	Large T antigen	Large T antigen	1.69982	3.46414	3.59819	1.68769	2.93563	3.17965	0.12529	1.16479	3.15022
O75631	LIG1	DNA ligase 1	0.482053	0.96327	1.1344	0.358895	0.651359	0.771174	0.0566103	0.0880386	1.01761
P03085	LZTS3	Leucine zipper putative tumor suppressor 3	1.15056	4.05747	5.32148	1.22492	3.22276	4.21155	-0.181556	-0.0124888	-0.152837
O60671	MAD2L1	Mitotic spindle assembly checkpoint protein MAD2A	0.645173	0.727393	0.351385	0.409764	0.364018	0.490098	0.0535346	0.190778	1.43698
Q9NYD6	MAP4	Isoform 5 of Microtubule-associated protein 4	0.197815	-1.9127	0.390356	0.331426	0.815829	1.29087	0.0547842	0.161094	0.0161477
O75717	MASTL	Serine/threonine-protein kinase greatwall	0.42204	1.41324	1.62813	0.363225	0.844274	1.13149	0.0551285	0.189211	1.50993
P51649	MCM10	Protein MCM10 homolog	0.392185	1.01742	1.05283	0.155624	0.574671	0.36094
Q8WWA1	MCM2	DNA replication licensing factor MCM2	0.405697	0.226695	0.33004	0.262542	0.385927	0.354645	-0.0709472	0.227084	1.14431
Q8TCG1	MCM3	DNA replication licensing factor MCM3	0.343727	0.417293	0.559121	0.333248	0.550733	0.62151	-0.0153866	0.228742	1.14884
Q92547	MCM6	DNA replication licensing factor MCM6	0.36973	0.500645	0.572017	0.402343	0.528405	0.546649	-0.0217576	0.221141	1.00249
I3L156	MCM8	Isoform 4 of DNA helicase MCM8	0.584061	1.05527	1.06787	0.674946	0.849345	0.696518	0.131509	0.282353	1.24541
A8MT69	MGMT	Methylated-DNA--protein-cysteine methyltransferase	-0.0104316	0.00365436	-0.08361	0.0488835	0.134255	0.0520758	-0.00572096	0.235596	1.10246
P33981	MIER3	Isoform 2 of Mesoderm induction early response protein 3	0.194554	1.17149	1.37555	0.415068	0.486171	0.890726
B5MBX0	MIS18A	Protein Mis18-alpha	0.387247	1.193	1.09306	0.613702	0.842055	1.01058	0.0263012	0.161531	0.903797
Q6UVJ0	MIS18BP1	Mis18-binding protein 1	0.55438	1.42948	1.57546	0.516911	0.9052	0.796469
Q7Z624	MKI67	Proliferation marker protein Ki-67	0.618635	1.20038	1.72277	0.45866	1.01598	1.07263	0.187924	0.205339	1.87849
O95239	MND1	Meiotic nuclear division protein 1 homolog	0.719792	1.45947	1.31984	0.802549	1.27858	1.15829
P30464	MRPL35	39S ribosomal protein L35, mitochondrial	-0.182366	1.51182	0.146313	0.135732	-0.0345467	-0.0155064	-0.103882	0.0336545	-0.0272252
Q9NYP9	MTBP	Mdm2-binding protein	0.501758	1.00746	0.755975	0.554094	0.370522	0.0945486
O60299	MTFR2	Mitochondrial fission regulator 2	0.407912	1.11773	1.13873	0.522921	0.905446	1.11019
P16403	NCAPG	Condensin complex subunit 3	0.388784	0.538565	0.697341	0.1951	0.380333	0.510261	-0.0536882	0.16448	1.29454
P49736	NCAPG2	Isoform 2 of Condensin-2 complex subunit G2	0.425777	1.2578	1.27137	0.56228	0.637553	0.799159	0.135265	0.0988445	0.846867
Q8NG31	NCAPH	Condensin complex subunit 2	0.274854	0.509375	0.620887	0.247376	0.538729	0.650203	-0.0522022	0.134508	1.14305
Q9UBU7	NCAPH2	Isoform 4 of Condensin-2 complex subunit H2	0.317513	1.56133	1.04552	-0.150192	0.0205565	0.00719518	0.0704567	0.177846	0.605206
Q8IWE2	NDC80	Kinetochore protein NDC80 homolog	0.565443	1.04035	1.05826	0.527217	0.766658	0.799923	0.0275097	0.266817	1.73712
P26358	NDRG2	Protein NDRG2	0.364347	0.967713	1.21594	0.086828	0.20484	0.50027
Q96B01	NET1	Neuroepithelial cell-transforming gene 1 protein	0.675359	1.89654	1.99854	0.571033	0.545262	0.538573
Q99728	NPAT	Protein NPAT	0.234066	0.972472	1.17102	0.389557	0.60794	0.639992	0.162912	0.313711	1.41355
Q9NZE8	NRGN	Neurogranin	0.450685	1.08406	0.984846	-0.181454	0.317981	0.359475
Q7L266	NUDCD2	NudC domain-containing protein 2	-0.103563	0.238102	0.275957	-0.0469241	0.284104	1.63183	-0.153528	0.00915819	0.0776579
Q96R06	NUF2	Kinetochore protein Nuf2	0.448249	0.683413	0.80066	0.214117	0.702774	0.611575	0.0410576	0.158163	1.40834
Q9NPD8	NUSAP1	Nucleolar and spindle-associated protein 1	0.309206	1.06931	0.901569	0.309979	0.610986	0.456124	0.219263	0.11946	0.144868
Q14CB8	OXTR	Oxytocin receptor	-0.599643	-0.475247	-0.319527	0.131358	0.6953	1.56244	-0.303892	0.0863729	-0.564048
Q8IYA6	PBK	Lymphokine-activated killer T-cell-originated protein kinase	0.555113	1.27448	1.76623	0.668661	1.08864	1.44589	0.0960112	0.162265	1.56545
P16455	PCLAF	HCG2039386, isoform CRA_b	0.905287	2.33161	1.2274	0.831251	1.14633	0.733997	0.0900917	0.551185	2.72744
K7EMX1	PIMREG	Protein PIMREG	0.502459	0.75965	1.92407	0.590466	1.1664	1.26694
B4DWW4	PLK1	Serine/threonine-protein kinase PLK1	0.692622	1.45671	1.2762	0.678394	0.701567	0.492723	0.136913	0.334227	1.80614
Q99741	POLA1	DNA polymerase alpha catalytic subunit	0.425765	1.03343	1.07025	0.350722	0.361782	0.300292	0.141615	0.214074	1.31558
P39748	POLA2	DNA polymerase alpha subunit B	0.532609	0.666763	1.34392	0.737527	0.890826	0.850107	-0.0223691	0.268395	0.010282
P12755	PON2	Isoform 1 of Serum paraoxonase/arylesterase 2	-0.0390583	-0.26453	-0.283183	0.318789	0.28788	1.03264
Q9HBM1	PRC1	Protein regulator of cytokinesis 1	0.386602	1.7308	1.84335	0.662009	1.16624	1.30735	0.158865	0.193514	1.88089
Q15058	PRDM15	PR domain zinc finger protein 15	0.207523	0.965234	1.37993	0.216096	0.400769	0.617977
P19883	PRIM1	DNA primase small subunit	0.507412	0.708419	0.759187	0.332009	0.403458	0.195961	-0.00198461	0.187256	1.08756
Q9Y4H2	PRIM2	DNA primase large subunit	0.631865	0.996168	1.1216	0.504596	0.723918	0.66531	0.0806013	0.0496773	0.893746
Q9UKL3	PRKD3	Serine/threonine-protein kinase D3	0.150115	0.728636	0.743686	0.431137	0.939967	1.49199
Q3SXY8	PRR11	Proline-rich protein 11							0.244305	0.494354	2.83725
O76070	PSMC3IP	Homologous-pairing protein 2 homolog	0.603096	1.19301	1.22468	0.484213	0.837362	0.882317	0.187399	0.132316	1.64149
Q14201	PTTG1	Securin	0.269683	1.09134	0.801223	0.4657	0.871323	0.586049
P52292	RACGAP1	Rac GTPase-activating protein 1	0.616888	1.12689	1.48425	0.668666	1.12121	1.12899	0.130115	0.192149	1.4033
Q5BJH7	RAD1	Cell cycle checkpoint protein RAD1	0.0397746	-0.633656	0.0876334	0.207155	0.572963	2.23486	0.0866097	0.0837359	0.401269
Q9H0H5	RAD51AP1	RAD51-associated protein 1	0.486578	1.57724	1.54035	0.419017	1.27061	1.17717	0.0992789	0.301861	1.86798
O15392	RAD51C	DNA repair protein RAD51 homolog 3	0.533891	1.13131	1.0785	0.508733	0.64113	0.580347
O95864	RAD54B	DNA repair and recombination protein RAD54B	0.471645	1.63036	1.26901	0.58586	0.789874	0.736388
Q13309	RAD54L	DNA repair and recombination protein RAD54-like	0.400104	0.894478	1.05009	0.310753	0.312138	0.354021
Q96DY7	RBBP8	DNA endonuclease RBBP8	0.0780325	0.39993	0.359619	0.21878	0.389511	0.28795	0.123022	0.334641	1.01781
Q9H4H8	RECQL4	ATP-dependent DNA helicase Q4	0.419018	0.962044	1.10138	0.220576	0.752983	0.490508
Q9BRX5	RFC3	Replication factor C subunit 3	0.291139	0.50385	0.681839	0.291697	0.260949	0.332186	0.0470862	0.166521	1.03001
O14775	RMI1	RecQ-mediated genome instability protein 1	0.426902	0.524929	0.841253	0.299355	0.744557	0.535203	-0.0451975	0.691417	1.93881
O43502	RRM1	Ribonucleoside-diphosphate reductase large subunit	0.436768	0.694522	0.627652	0.393348	0.533358	0.448564	0.0399733	0.111169	1.15849
Q9BW19	RRM2	Isoform 2 of Ribonucleoside-diphosphate reductase subunit M2	0.701204	2.38903	2.21022	0.734301	1.41209	1.5211	0.0537666	0.407899	2.87234
M0R0Q5	RXRA	Retinoic acid receptor RXR-alpha	-0.542993	-0.204687	-0.541035	-0.333741	0.241896	1.0837
Q96HA7	SALL2	Sal-like protein 2	-0.0430452	0.52968	0.546635	0.258841	1.34128	1.42759
Q13111	SASS6	Spindle assembly abnormal protein 6 homolog	0.45512	1.74592	1.74153	0.365351	1.13391	1.38212	0.051015	0.114991	1.42287
P10412	SC5D	Lathosterol oxidase	-0.238011	0.659889	0.679124	0.0430171	0.535647	1.60638	-0.0820715	0.0324766	0.136981
Q9BVW5	SENP1	Sentrin-specific protease 1	-0.0131522	0.952698	1.81822	0.132663	0.555455	0.854816	0.0882162	-0.0197518	0.232896
Q9ULW0	SGO2	Shugoshin 2	0.604486	2.41734	2.61179	1.10098	1.96635	1.96353
Q13112	SHCBP1	SHC SH2 domain-binding protein 1	0.769349	1.96645	2.12238	0.848473	1.34747	1.73107	0.125731	0.25957	1.94081
Q16763	SKA1	Spindle and kinetochore-associated protein 1	0.377921	0.902451	1.05178	0.468546	0.702247	1.4632	0.391028	0.482976	2.3552
Q9UJA3	SKA3	Spindle and kinetochore-associated protein 3	0.623596	1.23441	1.34436	0.689556	0.923415	1.08366	-0.00724482	0.13784	1.4169
P13671	SKI	Ski oncogene	-0.170099	0.540014	0.534797	0.229312	1.07993	1.02368
A6NMQ1	SKP2	S-phase kinase-associated protein 2	0.554481	1.70525	1.41984	0.793027	1.02824	0.871151
Q5HYC2	SLC1A4	Neutral amino acid transporter A	0.323461	0.909511	1.08883	0.270575	-0.00401134	0.533933	0.144177	0.343357	1.16309
Q8NDZ4	SLC2A2	Solute carrier family 2, facilitated glucose transporter member 2	-0.409499	0.097323	0.00995055	-0.390062	0.122096	1.16863	-0.148056	0.0620362	0.0830886
Q56NI9	SLFN11	Schlafen family member 11	0.290275	1.1012	1.00778	0.631578	0.290952	0.636651
P31350	Small t antigen	Small t antigen	1.38731	2.25025	3.39635	1.48254	2.78711	3.44175	0.0259511	1.14552	3.0682
Q6PIW4	SMARCAD1	Isoform 2 of SWI/SNF-related matrix-associated actin-dependent regulator of chromatin subfamily A containing DEAD/H box 1	0.214211	0.388852	0.455438	0.313874	0.268017	0.169964	0.020882	0.0971023	1.01882
Q71F23	SMARCD1	SWI/SNF-related matrix-associated actin-dependent regulator of chromatin subfamily D member 1	0.15888	0.547888	1.01897	0.247205	0.353329	0.452489	-0.00546864	0.0965247	0.209961
P57071	SMC2	Structural maintenance of chromosomes protein 2	0.394908	0.83278	0.911381	0.295169	0.489434	0.553389	0.0502069	0.12739	1.12475
Q14674	SMC4	Structural maintenance of chromosomes protein 4	0.442043	0.614414	0.900257	0.375499	0.558538	0.649785	-0.0126219	0.147165	1.25083
Q9P209	SNCG	Gamma-synuclein	-0.204383	-0.125346	-0.283753	-0.936659	-0.500602	-0.939261	0.0228066	0.135398	1.09472
Q15003	SPAG5	Sperm-associated antigen 5	0.479078	1.01683	1.25488	0.363331	0.873377	0.921073	-0.151956	-0.00957955	0.195426
O75164	SPC24	Kinetochore protein Spc24	0.271575	0.827181	0.788599	0.0721217	0.41341	0.660086	0.0637012	0.0811341	1.66909
Q9UNS1	SPC25	Kinetochore protein Spc25	0.369792	0.760662	0.737163	0.378717	0.705874	0.808866	-0.106197	0.180681	1.58028
Q9BS16	SPDL1	Protein Spindly	0.713641	1.172	1.06626	0.422378	0.65144	0.467092	0.0792687	0.257266	1.11244
O75362	SSX2IP	Afadin- and alpha-actinin-binding protein	-0.0208282	0.948887	1.64331	0.259738	0.794134	1.46941	0.0450455	0.162229	0.18413
Q9HAW4	ST3GAL1	CMP-N-acetylneuraminate-beta-galactosamide-alpha-2,3-sialyltransferase 1	-0.141312	0.567691	1.11658	0.167826	0.553241	0.990188	-0.0344877	0.0332327	-0.100341
P15260	STARD4	StAR-related lipid transfer protein 4	-0.0771437	0.551131	0.162406	0.226405	0.397241	0.207969	-0.0867146	-0.147128	1.07451
Q14181	STRA13	Centromere protein X	0.111011	0.818513	0.891351	0.661661	0.970222	1.18446
Q9BXW9	SULT2B1	Sulfotransferase family cytosolic 2B member 1	-0.460466	1.23328	1.52577	-0.207854	-0.511708	0.2822
Q9H6P5	SUV39H1	Histone-lysine N-methyltransferase SUV39H1	0.291047	1.17884	0.883685	0.597772	0.596242	0.795378
P53350	TACC3	Transforming acidic coiled-coil-containing protein 3	0.552983	1.73626	1.96772	0.418534	1.05124	1.34399	0.119077	0.275002	2.3293
Q9P227	TASP1	Threonine aspartase 1	-0.156865	0.537705	1.33267	0.114652	0.295754	0.408363	-0.0284005	0.0572122	0.175027
Q11201	TEX30	Testis-expressed sequence 30 protein	0.38905	0.868132	0.596956	0.633012	0.837396	1.51034	0.0273093	0.173735	0.749582
Q86XI2	TICRR	Treslin	0.992886	1.22445	0.820805	0.786782	0.609875	0.24167
O14578	TIMELESS	Protein timeless homolog	0.450705	1.10409	1.17235	0.600369	1.0043	0.913977	0.0641062	0.103284	0.968188
Q6IBW4	TIPIN	TIMELESS-interacting protein	0.698235	1.19948	0.999332	0.750881	1.09859	0.853369	0.3265	0.523708	1.5726
Q14691	TK1	Thymidine kinase, cytosolic	0.678204	2.05036	2.01905	0.765543	1.66246	1.85491	0.187865	0.516302	3.19589
O14929	TMEM256	Transmembrane protein 256	0.126765	1.16352	1.16736	0.123915	1.53209	2.14209
Q9NP61	TMEM40	Isoform 2 of Transmembrane protein 40				-0.677203	2.16804	1.89486
O14965	TONSL	Tonsoku-like protein	0.274114	0.817713	1.09543	0.0734597	0.400339	0.422262	0.108007	0.243417	0.802845
P04637	TOP2A	Isoform 4 of DNA topoisomerase 2-alpha	0.638482	1.75365	2.36145	0.533846	1.10672	1.40756	0.115674	0.199069	1.99071
O00458	TOPBP1	DNA topoisomerase 2-binding protein 1	0.325956	0.964746	1.11628	0.346784	0.613941	0.730323	0.0917147	0.0810971	0.857583
Q9Y620	TP53	Cellular tumor antigen p53	0.261214	0.821271	1.0193	0.313865	0.849906	1.04856	-0.0304184	0.5156	2.40068
O75330	TPX2	Targeting protein for Xklp2	0.682359	2.03157	2.23082	0.613133	1.29412	1.409	0.0521991	0.505356	2.75998
Q6UW56	TRAF3IP2	Adapter protein CIKS	0.15893	1.1513	-0.0856758	0.174807	0.0148419	-0.307188	0.225504	0.0861317	-0.231705
O14777	TRIB3	Tribbles homolog 3	0.208232	-0.0588084	1.96278	-0.0823663	-0.166035	1.18946
Q9P260	TTK	Dual specificity protein kinase TTK	0.537512	0.661313	0.927891	0.610149	1.06711	1.01959	0.125746	0.230689	1.26113
Q02539	UBE2C	Ubiquitin-conjugating enzyme E2 C	0.813214	1.82384	0.826001	1.00003	1.15218	0.77679	0.136869	0.310942	1.86559
Q8NI77	UBE2S	Ubiquitin-conjugating enzyme E2 S	0.658449	1.7623	1.09354	0.859579	0.897875	0.681205
Q92686	UBE2T	Ubiquitin-conjugating enzyme E2 T	0.632441	1.35265	0.487504	0.480542	0.625278	0.366011	0.239413	0.109308	0.615615
Q96GM5	UGT2A3	UDP-glucuronosyltransferase 2A3	-0.854649	0.0859633	0.365139	1.02693	-0.133425	0.443236	-0.0913593	-0.00438991	0.102991
P03082	UPK3A	Uroplakin-3a	-0.122279	2.41309	3.45908	-0.823124	-1.06295	-1.0227
F5GYY5	UVRAG	UV radiation resistance-associated gene protein	-0.317099	1.54486	-0.156903	-0.0777201	-0.138124	-0.23567	0.125722	-0.06922	-0.107886
P03094	VP1	Major capsid protein VP1	0.422851	2.71492	3.86367	0.588446	2.03825	2.80519	0.702754	0.689023	4.86855
Q8WWK9	VP2	Minor capsid protein VP2	0.370248	1.8743	3.66416	0.440961	1.61896	2.67582	0.427843	0.301254	4.12078
O96020	WDHD1	WD repeat and HMG-box DNA-binding protein 1	0.485016	1.01863	1.12937	0.598877	0.948173	0.983278	0.0589294	0.288161	1.47916
P14635	WDR76	WD repeat-containing protein 76	0.913949	2.15321	2.52818	0.922122	1.69255	2.02345	0.0650286	0.33524	1.70651
Q9UN36	WDYHV1	Protein N-terminal glutamine amidohydrolase	0.0116017	0.769553	0.770667	0.235005	0.562135	1.02729	-0.280311	-0.123409	-0.184116
Q92698	WEE1	Wee1-like protein kinase	0.0857748	0.467175	0.411502	0.426988	0.616367	1.05267	0.0308381	0.234767	0.708411
Q8N954	WNK4	Serine/threonine-protein kinase WNK4	-0.449211	0.0616366	0.402233	0.0757724	0.365222	1.25917	-0.500225	-0.217253	-0.330461
P19793	XPOT	Exportin-T	0.131124	-0.155311	-0.261805	-0.0607068	-0.187992	-0.223994	0.0635904	-0.000964784	1.71018
O75845	YIF1B	Protein YIF1B	-0.0257892	-0.555149	0.277132	-0.029049	0.625452	1.24839
Q96J92	ZDHHC2	Palmitoyltransferase ZDHHC2	-0.128392	0.0853826	0.125688	-0.119636	0.20749	1.29852	0.0120671	-0.00817946	0.0431466
Q9Y448	ZDHHC3	Palmitoyltransferase ZDHHC3	0.0429044	0.390946	0.542305	0.209928	0.66279	1.20823	-0.277795	-0.0109528	-0.139528
P05412	ZNF184	Zinc finger protein 184	0.21765	-0.43254	0.699251	0.341828	0.777994	1.23236
Q7L590	ZNF217	Zinc finger protein 217	0.177462	0.196054	0.449463	0.175337	0.384138	0.310637	-0.0623334	0.316158	1.50484
E7EW59	ZNF414	Zinc finger protein 414	0.27954	-0.252904	0.198316	-0.162117	0.290349	1.03322
Q14207	ZWINT	ZW10 interactor	0.721701	1.84853	1.55439	0.961084	1.46997	1.37818
