# Supplementary material for: Temporal Proteomic Analysis of BK Polyomavirus Infection Reveals Virus-Induced G2 Arrest and Highly Effective Evasion of Innate Immune Sensing
Source: J Virol. 2019 Jul 30;93(16):e00595-19. doi: 10.1128/JVI.00595-19 (PMC6675895; doi:10.1128/JVI.00595-19)
Supplement: Supplemental file 4 [file JVI.00595-19-s0004.xlsx]

## Sheet: Exp1 - RPTE cells upregulation
Experiment 1
Enriched clusters and their components amongst downregulated proteins (RPTE cells) - DAVID analysis
Cell Cycle					Term	Fold enrichment	Benjamini-Hochberg corrected P-value
Uniprot	Gene neme	Description
O95067	CCNB2	G2/mitotic-specific cyclin-B2			Cell cycle	7.77	9.25e-48
I3L156	FAM64A	Protein FAM64A			Chromosome	7.06	4.03e-19
Q9NQS7	INCENP	Inner centromere protein			DNA damage	4.98	1.7e-10
Q9BXW9	FANCD2	Fanconi anemia group D2 protein			Microtubule	5.96	1.73e-10
O96020	CCNE2	G1/S-specific cyclin-E2			Host nucleus	46.1967	1.44466e-05
Q96EA4	SPDL1	Protein Spindly			DNA replication initiation	12.5772	0.000678007
Q12834	CDC20	Cell division cycle protein 20 homolog			Fanconi anemia	19.2486	0.000865696
Q96GX5	MASTL	Serine/threonine-protein kinase greatwall			Nucleotide phosphate-binding region	2.38958	0.00206872
O95229	ZWINT	ZW10 interactor			Regulation of ubiquitin-protein ligase activity involved in mitotic cell cycle	13.4756	0.00239058
Q9BXS6	NUSAP1	Nucleolar and spindle-associated protein 1			p53 signaling pathway	9.16629	0.00314532
Q9NYP9	MIS18A	Protein Mis18-alpha			DNA synthesis involved in DNA repair	10.7805	0.00622929
Q96R06	SPAG5	Sperm-associated antigen 5
Q96BD8	SKA1	Spindle and kinetochore-associated protein 1
O75496	GMNN	Geminin
Q9NQW6	ANLN	Actin-binding protein anillin
Q6UVJ0	SASS6	Spindle assembly abnormal protein 6 homolog
Q99741	CDC6	Cell division control protein 6 homolog
P53350	PLK1	Serine/threonine-protein kinase PLK1
P18858	LIG1	DNA ligase 1
Q562F6	SGOL2	Shugoshin-like 2
Q9UKL3	CASP8AP2	CASP8-associated protein 2
Q8IZT6	ASPM	Abnormal spindle-like microcephaly-associated protein
Q9Y448	KNSTRN	Small kinetochore-associated protein
O43663	PRC1	Protein regulator of cytokinesis 1
P20248	CCNA2	Cyclin-A2
P49454	CENPF	Centromere protein F
P52732	KIF11	Kinesin-like protein KIF11
P04637	TP53	Cellular tumor antigen p53
Q9UBZ4	APEX2	DNA-(apurinic or apyrimidinic site) lyase 2
Q9H0H5	RACGAP1	Rac GTPase-activating protein 1
P14635	CCNB1	G2/mitotic-specific cyclin-B1
Q8IX90	SKA3	Spindle and kinetochore-associated protein 3
O00762	UBE2C	Ubiquitin-conjugating enzyme E2 C
Q56NI9	ESCO2	N-acetyltransferase ESCO2
Q9HAW4	CLSPN	Claspin
Q9H8V3	ECT2	Protein ECT2
Q13112	CHAF1B	Chromatin assembly factor 1 subunit B
Q13111	CHAF1A	Chromatin assembly factor 1 subunit A
Q9Y6A5	TACC3	Transforming acidic coiled-coil-containing protein 3
Q08050	FOXM1	Forkhead box protein M1
Q15398	DLGAP5	Disks large-associated protein 5
Q53HL2	CDCA8	Borealin
Q9NVI1	FANCI	Fanconi anemia group I protein
O95997	PTTG1	Securin
Q8NG31	CASC5	Protein CASC5
P61024	CKS1B	Cyclin-dependent kinases regulatory subunit 1
G3V5T9	CDK2	Cyclin-dependent kinase 2
O14965	AURKA	Aurora kinase A
O60566	BUB1B	Mitotic checkpoint serine/threonine-protein kinase BUB1 beta
Q86XI2	NCAPG2	Condensin-2 complex subunit G2
Q69YH5	CDCA2	Cell division cycle-associated protein 2
Q99661	KIF2C	Kinesin-like protein KIF2C
Q02224	CENPE	Centromere-associated protein E
Q7Z2Z1	TICRR	Treslin
Q86Y91	KIF18B	Kinesin-like protein KIF18B
Q9UJA3	MCM8	DNA helicase MCM8
Q9BVW5	TIPIN	TIMELESS-interacting protein
Q6P0N0	MIS18BP1	Mis18-binding protein 1
Q53EZ4	CEP55	Centrosomal protein of 55 kDa
O43683	BUB1	Mitotic checkpoint serine/threonine-protein kinase BUB1
O14777	NDC80	Kinetochore protein NDC80 homolog
Q9UNS1	TIMELESS	Protein timeless homolog
Q96Q89	KIF20B	Kinesin-like protein KIF20B
Q9ULW0	TPX2	Targeting protein for Xklp2
Q96DY7	MTBP	Mdm2-binding protein
Q02241	KIF23	Kinesin-like protein KIF23
Q8WWK9	CKAP2	Cytoskeleton-associated protein 2
O15392	BIRC5	Baculoviral IAP repeat-containing protein 5
Q14207	NPAT	Protein NPAT
Q9NRZ9	HELLS	Lymphoid-specific helicase
Q16763	UBE2S	Ubiquitin-conjugating enzyme E2 S
Q99618	CDCA3	Cell division cycle-associated protein 3
P46013	MKI67	Antigen KI-67
Q9BW19	KIFC1	Kinesin-like protein KIFC1
B5MBX0	CDCA5	Sororin
Q9UBU7	DBF4	Protein DBF4 homolog A
Q9UKT4	FBXO5	F-box only protein 5
Q9H4H8	FAM83D	Protein FAM83D
Chromosome
Q53HL2	CDCA8	Borealin
Q9NQS7	INCENP	Inner centromere protein
Q02539	HIST1H1A	Histone H1.1
Q96EA4	SPDL1	Protein Spindly
Q8NG31	CASC5	Protein CASC5
O95229	ZWINT	ZW10 interactor
Q96R06	SPAG5	Sperm-associated antigen 5
Q9NYP9	MIS18A	Protein Mis18-alpha
Q71DI3	HIST2H3A	Histone H3.2
Q9BXS6	NUSAP1	Nucleolar and spindle-associated protein 1
Q96BD8	SKA1	Spindle and kinetochore-associated protein 1
O60566	BUB1B	Mitotic checkpoint serine/threonine-protein kinase BUB1 beta
Q71F23	CENPU	Centromere protein U
Q99661	KIF2C	Kinesin-like protein KIF2C
Q92547	TOPBP1	DNA topoisomerase 2-binding protein 1
P10412	HIST1H1E	Histone H1.4
Q02224	CENPE	Centromere-associated protein E
P53350	PLK1	Serine/threonine-protein kinase PLK1
Q562F6	SGOL2	Shugoshin-like 2
Q9BS16	CENPK	Centromere protein K
Q6P0N0	MIS18BP1	Mis18-binding protein 1
Q6IBW4	NCAPH2	Condensin-2 complex subunit H2
Q9Y448	KNSTRN	Small kinetochore-associated protein
O43683	BUB1	Mitotic checkpoint serine/threonine-protein kinase BUB1
O95239	KIF4A	Chromosome-associated kinesin KIF4A
O14777	NDC80	Kinetochore protein NDC80 homolog
Q8N954	GPATCH11	G patch domain-containing protein 11
Q9H3R5	CENPH	Centromere protein H
P49454	CENPF	Centromere protein F
Q9P2Y5	UVRAG	UV radiation resistance-associated gene protein
O15392	BIRC5	Baculoviral IAP repeat-containing protein 5
Q9NZJ0	DTL	Denticleless protein homolog
Q8IX90	SKA3	Spindle and kinetochore-associated protein 3
P16403	HIST1H1C	Histone H1.2
Q56NI9	ESCO2	N-acetyltransferase ESCO2
P46013	MKI67	Antigen KI-67
B5MBX0	CDCA5	Sororin
DNA Damage
H0YMA4	KIAA0101	HCG2039386, isoform CRA_b
Q9BXW9	FANCD2	Fanconi anemia group D2 protein
Q9NVI1	FANCI	Fanconi anemia group I protein
O95997	PTTG1	Securin
Q8NB91	FANCB	Fanconi anemia group B protein
Q92698	RAD54L	DNA repair and recombination protein RAD54-like
G3V5T9	CDK2	Cyclin-dependent kinase 2
Q92547	TOPBP1	DNA topoisomerase 2-binding protein 1
Q7Z2Z1	TICRR	Treslin
Q9UJA3	MCM8	DNA helicase MCM8
P18858	LIG1	DNA ligase 1
Q7L590	MCM10	Protein MCM10 homolog
Q9BVW5	TIPIN	TIMELESS-interacting protein
Q96HA7	TONSL	Tonsoku-like protein
Q9UQ84	EXO1	Exonuclease 1
Q9NPD8	UBE2T	Ubiquitin-conjugating enzyme E2 T
Q9UNS1	TIMELESS	Protein timeless homolog
O43502	RAD51C	DNA repair protein RAD51 homolog 3
Q9P2Y5	UVRAG	UV radiation resistance-associated gene protein
Q99728	BARD1	BRCA1-associated RING domain protein 1
Q9UBZ4	APEX2	DNA-(apurinic or apyrimidinic site) lyase 2
Q96B01	RAD51AP1	RAD51-associated protein 1
Q9NZJ0	DTL	Denticleless protein homolog
Q9HAW4	CLSPN	Claspin
Q9Y620	RAD54B	DNA repair and recombination protein RAD54B
Q13112	CHAF1B	Chromatin assembly factor 1 subunit B
Q13111	CHAF1A	Chromatin assembly factor 1 subunit A
Q08050	FOXM1	Forkhead box protein M1
Microtubule
Q9NQS7	INCENP	Inner centromere protein
O95235	KIF20A	Kinesin-like protein KIF20A
Q9Y448	KNSTRN	Small kinetochore-associated protein
O95239	KIF4A	Chromosome-associated kinesin KIF4A
O43663	PRC1	Protein regulator of cytokinesis 1
Q8NI77	KIF18A	Kinesin-like protein KIF18A
Q9BXS6	NUSAP1	Nucleolar and spindle-associated protein 1
Q96R06	SPAG5	Sperm-associated antigen 5
Q96Q89	KIF20B	Kinesin-like protein KIF20B
Q9ULW0	TPX2	Targeting protein for Xklp2
O14965	AURKA	Aurora kinase A
Q96BD8	SKA1	Spindle and kinetochore-associated protein 1
P52732	KIF11	Kinesin-like protein KIF11
Q14807	KIF22	Kinesin-like protein KIF22
Q02241	KIF23	Kinesin-like protein KIF23
O15392	BIRC5	Baculoviral IAP repeat-containing protein 5
Q99661	KIF2C	Kinesin-like protein KIF2C
Q8WWK9	CKAP2	Cytoskeleton-associated protein 2
Q9H0H5	RACGAP1	Rac GTPase-activating protein 1
Q02224	CENPE	Centromere-associated protein E
Q8IX90	SKA3	Spindle and kinetochore-associated protein 3
Q86Y91	KIF18B	Kinesin-like protein KIF18B
Q9BW19	KIFC1	Kinesin-like protein KIFC1
Q9NYZ3	GTSE1	G2 and S phase-expressed protein 1
Host nucleus
P03088	VP1	Major capsid protein VP1
P03085	Agnoprotein	Agnoprotein
P03094	VP2	Minor capsid protein VP2
P03082	Small t antigen	Small t antigen
P03071	Large T antigen	Large T antigen
DNA replication initiation
Q92547	TOPBP1	DNA topoisomerase 2-binding protein 1
Q99741	CDC6	Cell division control protein 6 homolog
Q14181	POLA2	DNA polymerase alpha subunit B
O96020	CCNE2	G1/S-specific cyclin-E2
A6NMQ1	POLA1	DNA polymerase
P49643	PRIM2	DNA primase large subunit
Q7L590	MCM10	Protein MCM10 homolog
Fanconi anemia
Q9BXW9	FANCD2	Fanconi anemia group D2 protein
Q9NVI1	FANCI	Fanconi anemia group I protein
Q8NB91	FANCB	Fanconi anemia group B protein
Q9NPD8	UBE2T	Ubiquitin-conjugating enzyme E2 T
O43502	RAD51C	DNA repair protein RAD51 homolog 3
Nucleotide phosphate-binding region
P11388	TOP2A	DNA topoisomerase 2-alpha
P54132	BLM	Bloom syndrome protein
Q96GX5	MASTL	Serine/threonine-protein kinase greatwall
Q92698	RAD54L	DNA repair and recombination protein RAD54-like
G3V5T9	CDK2	Cyclin-dependent kinase 2
O60566	BUB1B	Mitotic checkpoint serine/threonine-protein kinase BUB1 beta
Q6PIW4	FIGNL1	Fidgetin-like protein 1
O14965	AURKA	Aurora kinase A
Q96KB5	PBK	Lymphokine-activated killer T-cell-originated protein kinase
Q14807	KIF22	Kinesin-like protein KIF22
Q99661	KIF2C	Kinesin-like protein KIF2C
Q02224	CENPE	Centromere-associated protein E
P53350	PLK1	Serine/threonine-protein kinase PLK1
Q99741	CDC6	Cell division control protein 6 homolog
Q9UJA3	MCM8	DNA helicase MCM8
Q86Y91	KIF18B	Kinesin-like protein KIF18B
P04183	TK1	Thymidine kinase, cytosolic
O95235	KIF20A	Kinesin-like protein KIF20A
O43683	BUB1	Mitotic checkpoint serine/threonine-protein kinase BUB1
O95239	KIF4A	Chromosome-associated kinesin KIF4A
Q7Z7L1	SLFN11	Schlafen family member 11
Q6PL18	ATAD2	ATPase family AAA domain-containing protein 2
Q8NI77	KIF18A	Kinesin-like protein KIF18A
O43502	RAD51C	DNA repair protein RAD51 homolog 3
Q96Q89	KIF20B	Kinesin-like protein KIF20B
P52732	KIF11	Kinesin-like protein KIF11
Q02241	KIF23	Kinesin-like protein KIF23
Q9NRZ9	HELLS	Lymphoid-specific helicase
P49761	CLK3	Dual specificity protein kinase CLK3
P46013	MKI67	Antigen KI-67
Q9BW19	KIFC1	Kinesin-like protein KIFC1
Q9Y620	RAD54B	DNA repair and recombination protein RAD54B
Regulation of ubiquitin-protein ligase activity involved in mitotic cell cycle
P14635	CCNB1	G2/mitotic-specific cyclin-B1
P53350	PLK1	Serine/threonine-protein kinase PLK1
O00762	UBE2C	Ubiquitin-conjugating enzyme E2 C
Q12834	CDC20	Cell division cycle protein 20 homolog
Q9UKT4	FBXO5	F-box only protein 5
G3V5T9	CDK2	Cyclin-dependent kinase 2
p53 signaling pathway
P04637	TP53	Cellular tumor antigen p53
O95067	CCNB2	G2/mitotic-specific cyclin-B2
P14635	CCNB1	G2/mitotic-specific cyclin-B1
O96020	CCNE2	G1/S-specific cyclin-E2
Q9NYZ3	GTSE1	G2 and S phase-expressed protein 1
G3V5T9	CDK2	Cyclin-dependent kinase 2
P31350	RRM2	Ribonucleoside-diphosphate reductase subunit M2
DNA synthesis involved in DNA repair
Q96B01	RAD51AP1	RAD51-associated protein 1
Q9UQ84	EXO1	Exonuclease 1
P54132	BLM	Bloom syndrome protein
A6NMQ1	POLA1	DNA polymerase
O43502	RAD51C	DNA repair protein RAD51 homolog 3
Q99728	BARD1	BRCA1-associated RING domain protein 1

## Sheet: Exp1 - RPTE cell downregulation
Experiment 1
Enriched clusters and their components amongst upregulated proteins (RPTE cells) - DAVID analysis
Signal peptide					Term	Fold enrichment	Benjamini-Hochberg corrected P-value
P01033	TIMP1	Metalloproteinase inhibitor 1
P04114	APOB	Apolipoprotein B-100			Signal peptide	3.16674	2.64595e-09
Q9UJA9	ENPP5	Ectonucleotide pyrophosphatase/phosphodiesterase family member 5			Metal ion-binding site	51.6914	4.01731e-09
P21709	EPHA1	Ephrin type-A receptor 1			Platelet alpha granule lumen	16.9864	0.000152047
P29279	CTGF	Connective tissue growth factor			Amyloid	22.2708	0.00142023
Q99988	GDF15	Growth/differentiation factor 15			Heparin binding	8.90028	0.00638345
Q06418	TYRO3	Tyrosine-protein kinase receptor TYRO3			Zinc	1.89567	0.00794206
Q9NZR2	LRP1B	Low-density lipoprotein receptor-related protein 1B			Complement and coagulation cascades	13.5462	0.0155949
P10451	SPP1	Osteopontin			Cytokine activity	10.6018	0.0257411
Q7Z4F1	LRP10	Low-density lipoprotein receptor-related protein 10
Q86UD1	OAF	Out at first protein homolog
E9PQD6	SAA1	Serum amyloid A protein
Q9BY76	ANGPTL4	Angiopoietin-related protein 4
Q8IWU5	SULF2	Extracellular sulfatase Sulf-2
Q9H6X2	ANTXR1	Anthrax toxin receptor 1
P15151	PVR	Poliovirus receptor
P01009	SERPINA1	Alpha-1-antitrypsin
O00300	TNFRSF11B	Tumor necrosis factor receptor superfamily member 11B
P09486	SPARC	SPARC
P01024	C3	Complement C3
Q9Y653	GPR56	G-protein coupled receptor 56
P01023	A2M	Alpha-2-macroglobulin
F8W692	CLEC18A	C-type lectin domain family 18 member A
O95407	TNFRSF6B	Tumor necrosis factor receptor superfamily member 6B
D3YTG3	ABI3BP	Target of Nesh-SH3
P02675	FGB	Fibrinogen beta chain
Q9Y5F8	PCDHGB7	Protocadherin gamma-B7
P05067	APP	Amyloid beta A4 protein
Q15582	TGFBI	Transforming growth factor-beta-induced protein ig-h3
Q9NRA1	PDGFC	Platelet-derived growth factor C
P43026	GDF5	Growth/differentiation factor 5
P06731	CEACAM5	Carcinoembryonic antigen-related cell adhesion molecule 5
P37173	TGFBR2	TGF-beta receptor type-2
P48307	TFPI2	Tissue factor pathway inhibitor 2
Q5T4B2	CERCAM	Probable inactive glycosyltransferase 25 family member 3
Q15043	SLC39A14	Zinc transporter ZIP14
Q9NS15	LTBP3	Latent-transforming growth factor beta-binding protein 3
Q9HCB6	SPON1	Spondin-1
C9JJP8	ITGB1	Integrin beta-1 (Fragment)
P24593	IGFBP5	Insulin-like growth factor-binding protein 5
P00749	PLAU	Urokinase-type plasminogen activator
Q96JP9	CDHR1	Cadherin-related family member 1
Q9H2X0	CHRD	Chordin
P01034	CST3	Cystatin-C
Metal ion-binding site
P80294	MT1H	Metallothionein-1H
P04733	MT1F	Metallothionein-1F
P80297	MT1X	Metallothionein-1X
P04732	MT1E	Metallothionein-1E
P04731	MT1A	Metallothionein-1A
P02795	MT2A	Metallothionein-2
Q93083	MT1L	Metallothionein-1L
Q8N339	MT1M	Metallothionein-1M
Platelet alpha granule lumen
P01033	TIMP1	Metalloproteinase inhibitor 1
P02675	FGB	Fibrinogen beta chain
P09486	SPARC	SPARC
P01009	SERPINA1	Alpha-1-antitrypsin
P05067	APP	Amyloid beta A4 protein
P01023	A2M	Alpha-2-macroglobulin
H7C144	ACTN4	Alpha-actinin-4 (Fragment)
Amyloid
E9PQD6	SAA1	Serum amyloid A protein
Q9Y287	ITM2B	Integral membrane protein 2B
P05067	APP	Amyloid beta A4 protein
Q15582	TGFBI	Transforming growth factor-beta-induced protein ig-h3
P01034	CST3	Cystatin-C
Heparin binding
E9PQD6	SAA1	Serum amyloid A protein
P04114	APOB	Apolipoprotein B-100
D3YTG3	ABI3BP	Target of Nesh-SH3
O43670	ZNF207	Zinc finger protein 207
P29279	CTGF	Connective tissue growth factor
P05067	APP	Amyloid beta A4 protein
Q9Y653	GPR56	G-protein coupled receptor 56
Q9H2X0	CHRD	Chordin
Zinc
P62633	CNBP	Cellular nucleic acid-binding protein
Q8N5U6	RNF10	RING finger protein 10
Q9UJA9	ENPP5	Ectonucleotide pyrophosphatase/phosphodiesterase family member 5
P01033	TIMP1	Metalloproteinase inhibitor 1
O43670	ZNF207	Zinc finger protein 207
P04733	MT1F	Metallothionein-1F
P04732	MT1E	Metallothionein-1E
P04731	MT1A	Metallothionein-1A
O76080	ZFAND5	AN1-type zinc finger protein 5
Q96EY9	ADAT3	Probable inactive tRNA-specific adenosine deaminase-like protein 3
Q9UKW4	VAV3	Guanine nucleotide exchange factor VAV3
P17026	ZNF22	Zinc finger protein 22
Q00987	MDM2	E3 ubiquitin-protein ligase Mdm2
Q8NG27	PJA1	E3 ubiquitin-protein ligase Praja-1
Q9H8N7	ZNF395	Zinc finger protein 395
Q8N339	MT1M	Metallothionein-1M
H0YF27	TRIM29	Tripartite motif-containing protein 29 (Fragment)
P05067	APP	Amyloid beta A4 protein
Q8IXW5	RPAP2	Putative RNA polymerase II subunit B1 CTD phosphatase RPAP2
Q9HA38	ZMAT3	Zinc finger matrin-type protein 3
P50591	TNFSF10	Tumor necrosis factor ligand superfamily member 10
Q93083	MT1L	Metallothionein-1L
O43164	PJA2	E3 ubiquitin-protein ligase Praja-2
Q9BV36	MLPH	Melanophilin
P80294	MT1H	Metallothionein-1H
Q15043	SLC39A14	Zinc transporter ZIP14
O15231	ZNF185	Zinc finger protein 185
O95081	AGFG2	Arf-GAP domain and FG repeat-containing protein 2
Q9NSC2	SALL1	Sal-like protein 1
P80297	MT1X	Metallothionein-1X
P02795	MT2A	Metallothionein-2
Q6FIF0	ZFAND6	AN1-type zinc finger protein 6
Q15916	ZBTB6	Zinc finger and BTB domain-containing protein 6
Complement and coagulation cascades
P02675	FGB	Fibrinogen beta chain
P01009	SERPINA1	Alpha-1-antitrypsin
P00749	PLAU	Urokinase-type plasminogen activator
P01024	C3	Complement C3
P01023	A2M	Alpha-2-macroglobulin
Cytokine activity
P01033	TIMP1	Metalloproteinase inhibitor 1
O00300	TNFRSF11B	Tumor necrosis factor receptor superfamily member 11B
Q99988	GDF15	Growth/differentiation factor 15
P10451	SPP1	Osteopontin
P50591	TNFSF10	Tumor necrosis factor ligand superfamily member 10
P43026	GDF5	Growth/differentiation factor 5

## Sheet: Exp1 - HU cells upregulation
Experiment 1
Enriched clusters and their components amongst upregulated proteins (HU cells) - DAVID analysis
Cell cycle					Term	Fold enrichment	Benjamini-Hochberg corrected P-value
I3L156	FAM64A	Protein FAM64A
O95067	CCNB2	G2/mitotic-specific cyclin-B2			Cell cycle	6.65168	1.56204e-23
Q53HL2	CDCA8	Borealin			Microtubule	6.49309	7.41067e-08
Q9NQS7	INCENP	Inner centromere protein			Sister chromatid cohesion	10.7306	4.24442e-07
A8MT69	STRA13	Centromere protein X			Host nucleus	67.0952	4.62967e-06
O96020	CCNE2	G1/S-specific cyclin-E2			Spindle	6.9693	0.000481784
P61024	CKS1B	Cyclin-dependent kinases regulatory subunit 1			P53 signaling pathway	13.7494	0.000827176
Q96GX5	MASTL	Serine/threonine-protein kinase greatwall			DNA damage	2.83864	0.0537594
O95229	ZWINT	ZW10 interactor			Nucleotide phosphate-binding region	2.21534	0.230631
Q9NYP9	MIS18A	Protein Mis18-alpha
G3V5T9	CDK2	Cyclin-dependent kinase 2
O14965	AURKA	Aurora kinase A
Q96BD8	SKA1	Spindle and kinetochore-associated protein 1
Q9NQW6	ANLN	Actin-binding protein anillin
O75496	GMNN	Geminin
Q6UVJ0	SASS6	Spindle assembly abnormal protein 6 homolog
Q99661	KIF2C	Kinesin-like protein KIF2C
Q69YH5	CDCA2	Cell division cycle-associated protein 2
Q86Y91	KIF18B	Kinesin-like protein KIF18B
Q562F6	SGOL2	Shugoshin-like 2
Q9BVW5	TIPIN	TIMELESS-interacting protein
O43663	PRC1	Protein regulator of cytokinesis 1
Q9UNS1	TIMELESS	Protein timeless homolog
P20248	CCNA2	Cyclin-A2
Q9ULW0	TPX2	Targeting protein for Xklp2
P52732	KIF11	Kinesin-like protein KIF11
Q02241	KIF23	Kinesin-like protein KIF23
P04637	TP53	Cellular tumor antigen p53
Q8WWK9	CKAP2	Cytoskeleton-associated protein 2
O15392	BIRC5	Baculoviral IAP repeat-containing protein 5
Q9H0H5	RACGAP1	Rac GTPase-activating protein 1
P14635	CCNB1	G2/mitotic-specific cyclin-B1
Q8IX90	SKA3	Spindle and kinetochore-associated protein 3
Q9NRZ9	HELLS	Lymphoid-specific helicase
O00762	UBE2C	Ubiquitin-conjugating enzyme E2 C
Q56NI9	ESCO2	N-acetyltransferase ESCO2
Q99618	CDCA3	Cell division cycle-associated protein 3
P46013	MKI67	Antigen KI-67
Q9HAW4	CLSPN	Claspin
Q9BW19	KIFC1	Kinesin-like protein KIFC1
B5MBX0	CDCA5	Sororin
P30291	WEE1	Wee1-like protein kinase
Q9H4H8	FAM83D	Protein FAM83D
Q08050	FOXM1	Forkhead box protein M1
Q9Y6A5	TACC3	Transforming acidic coiled-coil-containing protein 3
Q15398	DLGAP5	Disks large-associated protein 5
Microtubule
Q9NQS7	INCENP	Inner centromere protein
O43663	PRC1	Protein regulator of cytokinesis 1
Q8NI77	KIF18A	Kinesin-like protein KIF18A
P27816	MAP4	Microtubule-associated protein 4
Q9ULW0	TPX2	Targeting protein for Xklp2
O14965	AURKA	Aurora kinase A
P52732	KIF11	Kinesin-like protein KIF11
Q96BD8	SKA1	Spindle and kinetochore-associated protein 1
Q14807	KIF22	Kinesin-like protein KIF22
Q02241	KIF23	Kinesin-like protein KIF23
O15392	BIRC5	Baculoviral IAP repeat-containing protein 5
Q99661	KIF2C	Kinesin-like protein KIF2C
Q8WWK9	CKAP2	Cytoskeleton-associated protein 2
Q9H0H5	RACGAP1	Rac GTPase-activating protein 1
Q8IX90	SKA3	Spindle and kinetochore-associated protein 3
Q86Y91	KIF18B	Kinesin-like protein KIF18B
Q9BW19	KIFC1	Kinesin-like protein KIFC1
Q9NYZ3	GTSE1	G2 and S phase-expressed protein 1
Sister chromatid cohesion
Q53HL2	CDCA8	Borealin
Q9NQS7	INCENP	Inner centromere protein
Q8NI77	KIF18A	Kinesin-like protein KIF18A
O95229	ZWINT	ZW10 interactor
Q9H3R5	CENPH	Centromere protein H
Q96BD8	SKA1	Spindle and kinetochore-associated protein 1
Q14807	KIF22	Kinesin-like protein KIF22
Q99661	KIF2C	Kinesin-like protein KIF2C
Q71F23	CENPU	Centromere protein U
O15392	BIRC5	Baculoviral IAP repeat-containing protein 5
Q562F6	SGOL2	Shugoshin-like 2
Q9BS16	CENPK	Centromere protein K
B5MBX0	CDCA5	Sororin
Host nucleus
P03088	VP1	Major capsid protein VP1
P03085	Agnoprotein	Agnoprotein
P03094	VP2	Minor capsid protein VP2
P03082	Small t antigen	Small t antigen
P03071	Large T antigen	Large T antigen
Spindle
O15392	BIRC5	Baculoviral IAP repeat-containing protein 5
Q9NQS7	INCENP	Inner centromere protein
P33981	TTK	Dual specificity protein kinase TTK
O43663	PRC1	Protein regulator of cytokinesis 1
Q8NEM2	SHCBP1	SHC SH2 domain-binding protein 1
Q9BW19	KIFC1	Kinesin-like protein KIFC1
Q9ULW0	TPX2	Targeting protein for Xklp2
P52732	KIF11	Kinesin-like protein KIF11
O14965	AURKA	Aurora kinase A
Q02241	KIF23	Kinesin-like protein KIF23
p53 signaling pathway
P04637	TP53	Cellular tumor antigen p53
O95067	CCNB2	G2/mitotic-specific cyclin-B2
P14635	CCNB1	G2/mitotic-specific cyclin-B1
O96020	CCNE2	G1/S-specific cyclin-E2
Q9NYZ3	GTSE1	G2 and S phase-expressed protein 1
G3V5T9	CDK2	Cyclin-dependent kinase 2
P31350	RRM2	Ribonucleoside-diphosphate reductase subunit M2
DNA damage
H0YMA4	KIAA0101	HCG2039386, isoform CRA_b
Q9NZJ0	DTL	Denticleless protein homolog
A8MT69	STRA13	Centromere protein X
Q96B01	RAD51AP1	RAD51-associated protein 1
Q9UQ84	EXO1	Exonuclease 1
Q9HAW4	CLSPN	Claspin
Q9UNS1	TIMELESS	Protein timeless homolog
O60671	RAD1	Cell cycle checkpoint protein RAD1
G3V5T9	CDK2	Cyclin-dependent kinase 2
Q9BVW5	TIPIN	TIMELESS-interacting protein
Q08050	FOXM1	Forkhead box protein M1
Nucleotide phosphate-binding region
P04183	TK1	Thymidine kinase, cytosolic
Q96J92	WNK4	Serine/threonine-protein kinase WNK4
P11388	TOP2A	DNA topoisomerase 2-alpha
Q6PL18	ATAD2	ATPase family AAA domain-containing protein 2
Q8NI77	KIF18A	Kinesin-like protein KIF18A
O94806	PRKD3	Serine/threonine-protein kinase D3
Q96GX5	MASTL	Serine/threonine-protein kinase greatwall
G3V5T9	CDK2	Cyclin-dependent kinase 2
Q96KB5	PBK	Lymphokine-activated killer T-cell-originated protein kinase
O14965	AURKA	Aurora kinase A
P52732	KIF11	Kinesin-like protein KIF11
Q14807	KIF22	Kinesin-like protein KIF22
Q02241	KIF23	Kinesin-like protein KIF23
Q99661	KIF2C	Kinesin-like protein KIF2C
P33981	TTK	Dual specificity protein kinase TTK
Q9NRZ9	HELLS	Lymphoid-specific helicase
Q86Y91	KIF18B	Kinesin-like protein KIF18B
P46013	MKI67	Antigen KI-67
Q9BW19	KIFC1	Kinesin-like protein KIFC1
P30291	WEE1	Wee1-like protein kinase

## Sheet: Exp2 - RPTE cells upregulation
Experiment 2
Enriched clusters and their components amongst upregulated proteins (RPTE cells) - DAVID analysis
Cell cycle					Term	Fold enrichment	Benjamini-Hochberg corrected P-value
Q9NQS7	INCENP	Inner centromere protein
Q9BXW9	FANCD2	Fanconi anemia group D2 protein			Cell cycle	9.19379	4.68488e-40
Q15003	NCAPH	Condensin complex subunit 2			Chromosome	7.28564	2.62323e-12
Q96EA4	SPDL1	Protein Spindly			Nucleotide phosphate-binding region:ATP	3.5918	4.71183e-07
Q12834	CDC20	Cell division cycle protein 20 homolog			DNA replication	20.7947	1.76786e-06
Q96GX5	MASTL	Serine/threonine-protein kinase greatwall			DNA damage	5.11243	2.1391e-06
B4DWW4	MCM3	DNA replication licensing factor MCM3			Host nucleus	64.3565	3.63409e-06
Q9NTJ3	SMC4	Structural maintenance of chromosomes protein 4			DNA synthesis involved in DNA repair	28.3875	7.32679e-06
Q96BD8	SKA1	Spindle and kinetochore-associated protein 1			Microtubule	5.52755	1.33925e-05
O75496	GMNN	Geminin			DNA strand elongation involved in DNA replication	28.0755	7.37219e-05
Q9NQW6	ANLN	Actin-binding protein anillin			Condensin complex	49.6351	0.000456518
Q6UVJ0	SASS6	Spindle assembly abnormal protein 6 homolog			G2/M transition of mitotic cell cycle	6.20718	0.000873625
P53350	PLK1	Serine/threonine-protein kinase PLK1
P18858	LIG1	DNA ligase 1
Q14566	MCM6	DNA replication licensing factor MCM6
Q9BPX3	NCAPG	Condensin complex subunit 3
O14757	CHEK1	Serine/threonine-protein kinase Chk1
O43663	PRC1	Protein regulator of cytokinesis 1
P20248	CCNA2	Cyclin-A2
P52732	KIF11	Kinesin-like protein KIF11
P49454	CENPF	Centromere protein F
P04637	TP53	Cellular tumor antigen p53
J9JID1	AURKB	Aurora kinase B
Q9BZD4	NUF2	Kinetochore protein Nuf2
Q9H0H5	RACGAP1	Rac GTPase-activating protein 1
P14635	CCNB1	G2/mitotic-specific cyclin-B1
Q8IX90	SKA3	Spindle and kinetochore-associated protein 3
O00762	UBE2C	Ubiquitin-conjugating enzyme E2 C
Q9H8V3	ECT2	Protein ECT2
Q13112	CHAF1B	Chromatin assembly factor 1 subunit B
Q13111	CHAF1A	Chromatin assembly factor 1 subunit A
Q9Y6A5	TACC3	Transforming acidic coiled-coil-containing protein 3
Q15398	DLGAP5	Disks large-associated protein 5
Q13257	MAD2L1	Mitotic spindle assembly checkpoint protein MAD2A
Q9NVI1	FANCI	Fanconi anemia group I protein
P61024	CKS1B	Cyclin-dependent kinases regulatory subunit 1
P06493	CDK1	Cyclin-dependent kinase 1
G3V5T9	CDK2	Cyclin-dependent kinase 2
K7EMX1	SPC24	Kinetochore protein Spc24 (Fragment)
Q99661	KIF2C	Kinesin-like protein KIF2C
Q9UJA3	MCM8	DNA helicase MCM8
P49736	MCM2	DNA replication licensing factor MCM2
Q9BVW5	TIPIN	TIMELESS-interacting protein
O14578	CIT	Citron Rho-interacting kinase
Q53EZ4	CEP55	Centrosomal protein of 55 kDa
Q9HBM1	SPC25	Kinetochore protein Spc25
O43683	BUB1	Mitotic checkpoint serine/threonine-protein kinase BUB1
O14777	NDC80	Kinetochore protein NDC80 homolog
Q96Q89	KIF20B	Kinesin-like protein KIF20B
Q9ULW0	TPX2	Targeting protein for Xklp2
I6L8A6	RBBP8	DNA endonuclease RBBP8
Q02241	KIF23	Kinesin-like protein KIF23
Q8WWK9	CKAP2	Cytoskeleton-associated protein 2
Q14207	NPAT	Protein NPAT
Q9NRZ9	HELLS	Lymphoid-specific helicase
O95347	SMC2	Structural maintenance of chromosomes protein 2
P46013	MKI67	Antigen KI-67
Q9BW19	KIFC1	Kinesin-like protein KIFC1
Chromosome
Q9BPX3	NCAPG	Condensin complex subunit 3
Q9NQS7	INCENP	Inner centromere protein
Q13257	MAD2L1	Mitotic spindle assembly checkpoint protein MAD2A
Q9HBM1	SPC25	Kinetochore protein Spc25
O43683	BUB1	Mitotic checkpoint serine/threonine-protein kinase BUB1
O95239	KIF4A	Chromosome-associated kinesin KIF4A
Q15003	NCAPH	Condensin complex subunit 2
O14777	NDC80	Kinetochore protein NDC80 homolog
Q96EA4	SPDL1	Protein Spindly
Q9H3R5	CENPH	Centromere protein H
Q9NTJ3	SMC4	Structural maintenance of chromosomes protein 4
Q96BD8	SKA1	Spindle and kinetochore-associated protein 1
P49454	CENPF	Centromere protein F
K7EMX1	SPC24	Kinetochore protein Spc24 (Fragment)
I6L8A6	RBBP8	DNA endonuclease RBBP8
Q99661	KIF2C	Kinesin-like protein KIF2C
J9JID1	AURKB	Aurora kinase B
Q9BZD4	NUF2	Kinetochore protein Nuf2
P53350	PLK1	Serine/threonine-protein kinase PLK1
Q9NZJ0	DTL	Denticleless protein homolog
Q8IX90	SKA3	Spindle and kinetochore-associated protein 3
O95347	SMC2	Structural maintenance of chromosomes protein 2
P46013	MKI67	Antigen KI-67
Q9H4L7	SMARCAD1	SWI/SNF-related matrix-associated actin-dependent regulator of chromatin subfamily A containing DEAD/H box 1
DNA damage
O14757	CHEK1	Serine/threonine-protein kinase Chk1
H0YMA4	KIAA0101	HCG2039386, isoform CRA_b
Q9BXW9	FANCD2	Fanconi anemia group D2 protein
Q9NVI1	FANCI	Fanconi anemia group I protein
G3V5T9	CDK2	Cyclin-dependent kinase 2
P39748	FEN1	Flap endonuclease 1
Q99728	BARD1	BRCA1-associated RING domain protein 1
I6L8A6	RBBP8	DNA endonuclease RBBP8
P16455	MGMT	Methylated-DNA--protein-cysteine methyltransferase
Q9NZJ0	DTL	Denticleless protein homolog
Q96B01	RAD51AP1	RAD51-associated protein 1
Q9UJA3	MCM8	DNA helicase MCM8
P18858	LIG1	DNA ligase 1
Q13112	CHAF1B	Chromatin assembly factor 1 subunit B
Q9BVW5	TIPIN	TIMELESS-interacting protein
Q9H4L7	SMARCAD1	SWI/SNF-related matrix-associated actin-dependent regulator of chromatin subfamily A containing DEAD/H box 1
Q13111	CHAF1A	Chromatin assembly factor 1 subunit A
Nucleotide phosphate-binding region
P11388	TOP2A	DNA topoisomerase 2-alpha
P54132	BLM	Bloom syndrome protein
Q96GX5	MASTL	Serine/threonine-protein kinase greatwall
P06493	CDK1	Cyclin-dependent kinase 1
B4DWW4	MCM3	DNA replication licensing factor MCM3
G3V5T9	CDK2	Cyclin-dependent kinase 2
Q9NTJ3	SMC4	Structural maintenance of chromosomes protein 4
Q96KB5	PBK	Lymphokine-activated killer T-cell-originated protein kinase
Q99661	KIF2C	Kinesin-like protein KIF2C
P53350	PLK1	Serine/threonine-protein kinase PLK1
P33981	TTK	Dual specificity protein kinase TTK
Q15058	KIF14	Kinesin-like protein KIF14
Q9UJA3	MCM8	DNA helicase MCM8
P49736	MCM2	DNA replication licensing factor MCM2
Q9H4L7	SMARCAD1	SWI/SNF-related matrix-associated actin-dependent regulator of chromatin subfamily A containing DEAD/H box 1
O14578	CIT	Citron Rho-interacting kinase
Q14566	MCM6	DNA replication licensing factor MCM6
P04183	TK1	Thymidine kinase, cytosolic
O14757	CHEK1	Serine/threonine-protein kinase Chk1
O43683	BUB1	Mitotic checkpoint serine/threonine-protein kinase BUB1
O95239	KIF4A	Chromosome-associated kinesin KIF4A
Q6PL18	ATAD2	ATPase family AAA domain-containing protein 2
Q96Q89	KIF20B	Kinesin-like protein KIF20B
P52732	KIF11	Kinesin-like protein KIF11
Q02241	KIF23	Kinesin-like protein KIF23
J9JID1	AURKB	Aurora kinase B
Q9NRZ9	HELLS	Lymphoid-specific helicase
O95347	SMC2	Structural maintenance of chromosomes protein 2
P46013	MKI67	Antigen KI-67
Q9BW19	KIFC1	Kinesin-like protein KIFC1
DNA synthesis involved in DNA repair
Q9H9A7	RMI1	RecQ-mediated genome instability protein 1
Q96B01	RAD51AP1	RAD51-associated protein 1
P54132	BLM	Bloom syndrome protein
P40938	RFC3	Replication factor C subunit 3
A6NMQ1	POLA1	DNA polymerase
Q99728	BARD1	BRCA1-associated RING domain protein 1
I6L8A6	RBBP8	DNA endonuclease RBBP8
Microtubule
Q8WWK9	CKAP2	Cytoskeleton-associated protein 2
Q99661	KIF2C	Kinesin-like protein KIF2C
Q9H0H5	RACGAP1	Rac GTPase-activating protein 1
Q9NQS7	INCENP	Inner centromere protein
Q15058	KIF14	Kinesin-like protein KIF14
Q8IX90	SKA3	Spindle and kinetochore-associated protein 3
O95239	KIF4A	Chromosome-associated kinesin KIF4A
O43663	PRC1	Protein regulator of cytokinesis 1
Q9BW19	KIFC1	Kinesin-like protein KIFC1
Q9ULW0	TPX2	Targeting protein for Xklp2
Q96Q89	KIF20B	Kinesin-like protein KIF20B
Q96BD8	SKA1	Spindle and kinetochore-associated protein 1
P52732	KIF11	Kinesin-like protein KIF11
Q02241	KIF23	Kinesin-like protein KIF23
Condensin complex
Q9BPX3	NCAPG	Condensin complex subunit 3
O95347	SMC2	Structural maintenance of chromosomes protein 2
Q15003	NCAPH	Condensin complex subunit 2
Q9NTJ3	SMC4	Structural maintenance of chromosomes protein 4
Host nucleus
P03088	VP1	Major capsid protein VP1
P03085	Agnoprotein	Agnoprotein
P03094	VP2	Minor capsid protein VP2
P03082	Small t antigen	Small t antigen
P03071	Large T antigen	Large T antigen
DNA strand elongation involved in DNA replication
Q9BRT9	GINS4	DNA replication complex GINS protein SLD5
P49642	PRIM1	DNA primase small subunit
Q9Y248	GINS2	DNA replication complex GINS protein PSF2
P40938	RFC3	Replication factor C subunit 3
A6NMQ1	POLA1	DNA polymerase
Q14691	GINS1	DNA replication complex GINS protein PSF1
DNA replication
P49642	PRIM1	DNA primase small subunit
P18858	LIG1	DNA ligase 1
P40938	RFC3	Replication factor C subunit 3
P49736	MCM2	DNA replication licensing factor MCM2
A6NMQ1	POLA1	DNA polymerase
B4DWW4	MCM3	DNA replication licensing factor MCM3
P39748	FEN1	Flap endonuclease 1
Q14566	MCM6	DNA replication licensing factor MCM6
G2/M transition of mitotic cell cycle
Q5JTW2	CEP78	Centrosomal protein of 78 kDa
O14757	CHEK1	Serine/threonine-protein kinase Chk1
P14635	CCNB1	G2/mitotic-specific cyclin-B1
P53350	PLK1	Serine/threonine-protein kinase PLK1
O75330	HMMR	Hyaluronan mediated motility receptor
Q96GX5	MASTL	Serine/threonine-protein kinase greatwall
P06493	CDK1	Cyclin-dependent kinase 1
Q9ULW0	TPX2	Targeting protein for Xklp2
G3V5T9	CDK2	Cyclin-dependent kinase 2
O14578	CIT	Citron Rho-interacting kinase
